# Supplementary material for: Projection-Based Neighborhood Non-Negative Matrix Factorization for lncRNA-Protein Interaction Prediction
Source: Front Genet. 2019 Nov 20;10:1148. doi: 10.3389/fgene.2019.01148 (PMC6880730; doi:10.3389/fgene.2019.01148)
Supplement: S1 Table — Prediction results of 95 new proteins by SFPEL-LPI and PMDKN. [file Table_1.xlsx]

## Sheet: PMDKN
	9606.ENSP00000162749	9606.ENSP00000199448	9606.ENSP00000216038	9606.ENSP00000216797	9606.ENSP00000216832	9606.ENSP00000219479	9606.ENSP00000221419	9606.ENSP00000221801	9606.ENSP00000222390	9606.ENSP00000226574	9606.ENSP00000229390	9606.ENSP00000238112	9606.ENSP00000240316	9606.ENSP00000253108	9606.ENSP00000258149	9606.ENSP00000260356	9606.ENSP00000262487	9606.ENSP00000262715	9606.ENSP00000263209	9606.ENSP00000264036	9606.ENSP00000265773	9606.ENSP00000266022	9606.ENSP00000266679	9606.ENSP00000266987	9606.ENSP00000269305	9606.ENSP00000269349	9606.ENSP00000274625	9606.ENSP00000278616	9606.ENSP00000292476	9606.ENSP00000293288	9606.ENSP00000298717	9606.ENSP00000300291	9606.ENSP00000301633	9606.ENSP00000302564	9606.ENSP00000309749	9606.ENSP00000311032	9606.ENSP00000318966	9606.ENSP00000320147	9606.ENSP00000325376	9606.ENSP00000325377	9606.ENSP00000326981	9606.ENSP00000328848	9606.ENSP00000332444	9606.ENSP00000333633	9606.ENSP00000336762	9606.ENSP00000336783	9606.ENSP00000340176	9606.ENSP00000340329	9606.ENSP00000341826
AUPR	0.1	0.083333	0.25069	0.125	0.0029412	0.0016722	0.11372	0.0016892	0.083333	0.1	0.25	0.37657	0.108	0.0081361	0.0053498	0.083333	0.083333	0.125	0.032694	0.1	0.053137	0.34439	0.47302	0.38727	0.030529	0.25906	0.071429	0.0625	0.27617	0.14263	0.053151	0.39062	0.083333	0.086962	0.125	0.16667	0.125	0.043978	0.36609	0.95313	0.071429	0.29168	0.41481	0.1	0.041667	0.24332	0.144	0.23599	0.41904
AUC	0.99625	0.99531	0.61443	0.99719	0.84161	0.72071	0.59929	0.72352	0.99531	0.99625	0.99906	0.83031	0.72147	0.82848	0.82974	0.99531	0.99531	0.99719	0.87507	0.99625	0.95489	0.50253	0.61107	0.60318	0.877	0.76449	0.99438	0.99344	0.85638	0.9939	0.90945	0.69143	0.99531	0.90291	0.99719	0.99813	0.99719	0.62942	0.64042	0.47132	0.99438	0.48728	0.59042	0.99625	0.98969	0.85131	0.56293	0.76262	0.62906
top_10 hitrate	1	1	0.056911	1	0	0	0	0	1	1	1	0.16279	0.055556	0	0	1	1	1	0.2	1	0	0.0055556	0.020958	0.022654	0.33333	0.072464	1	1	0.11364	0.5	0	0.04	1	0.5	1	1	1	0.33333	0.051724	0.0098328	1	0.0097403	0.015432	1	0	0.081081	0.071429	0.033708	0.02623
top_20 hitrate	1	1	0.089431	1	0	0	0.034483	0	1	1	1	0.30233	0.083333	0	0	1	1	1	0.2	1	0.5	0.013889	0.047904	0.035599	0.33333	0.13043	1	1	0.20455	1	0.16667	0.08	1	0.5	1	1	1	0.33333	0.091954	0.019666	1	0.022727	0.040123	1	1	0.16216	0.1	0.078652	0.04918
top_50 hitrate	1	1	0.10569	1	0	0	0.057471	0	1	1	1	0.39535	0.25	0	0	1	1	1	0.4	1	0.75	0.055556	0.11677	0.084142	0.33333	0.26087	1	1	0.27273	1	0.66667	0.16571	1	0.5	1	1	1	0.33333	0.1954	0.048181	1	0.068182	0.098765	1	1	0.35135	0.12857	0.19101	0.091803
top_100 hitrate	1	1	0.26016	1	0	0	0.17241	0	1	1	1	0.48837	0.30556	0	0	1	1	1	0.4	1	0.75	0.10833	0.18563	0.1521	0.33333	0.37681	1	1	0.47727	1	0.66667	0.30286	1	0.5	1	1	1	0.33333	0.25287	0.097345	1	0.10065	0.16975	1	1	0.51351	0.24286	0.34831	0.1377
NONHSAT000090	0.024584, 0	0.032819, 0	0.14, 0	0.02443, 0	0.12371, 0	0.12667, 0	0.23031, 0	0.12448, 0	0.027824, 0	0.028694, 0	0.14247, 0	0.10604, 0	0.03329, 0	0.024168, 0	0.030256, 0	0.03884, 0	0.034801, 0	0.035225, 0	0.026128, 0	0.033651, 0	0.035387, 0	0.039406, 0	0.037633, 1	0.025133, 1	0.021553, 0	0.03439, 0	0.028336, 0	0.046555, 0	0.02139, 0	0.045248, 0	0.034806, 0	0.036276, 0	0.03026, 0	0.060162, 0	0.02602, 0	0.043123, 0	0.023777, 0	0.032265, 0	0.050825, 0	0.028053, 1	0.03191, 0	0.025681, 0	0.028291, 0	0.035868, 0	0.04584, 0	0.12347, 0	0.050343, 0	0.027476, 0	0.065379, 0
NONHSAT000091	0.021948, 0	0.026666, 0	0.1492, 1	0.019895, 0	0.11746, 0	0.13875, 0	0.23153, 0	0.12965, 0	0.019693, 0	0.021227, 0	0.14231, 0	0.0704, 0	0.034865, 0	0.02111, 0	0.023949, 0	0.03489, 0	0.035122, 0	0.029911, 0	0.02313, 0	0.035657, 0	0.027392, 0	0.033755, 0	0.02679, 0	0.020301, 1	0.020633, 0	0.024876, 0	0.026687, 0	0.04046, 0	0.024333, 0	0.048627, 0	0.028043, 0	0.038958, 0	0.032052, 0	0.065514, 0	0.022969, 0	0.048836, 0	0.017305, 0	0.029241, 0	0.054656, 0	0.021624, 1	0.030469, 0	0.021261, 0	0.021348, 0	0.031046, 0	0.054102, 0	0.08324, 0	0.053834, 0	0.020729, 0	0.079462, 0
NONHSAT000092	0.015582, 0	0.022459, 0	0.12976, 0	0.017368, 0	0.11402, 0	0.11609, 0	0.21893, 0	0.10567, 0	0.018381, 0	0.019256, 0	0.13241, 0	0.049553, 0	0.023222, 0	0.015491, 0	0.017933, 0	0.029458, 0	0.027287, 0	0.021634, 0	0.017096, 0	0.023573, 0	0.019278, 0	0.026324, 0	0.02051, 0	0.014461, 1	0.01422, 0	0.020815, 0	0.018777, 0	0.024272, 0	0.015535, 0	0.034634, 0	0.02299, 0	0.02432, 0	0.023012, 0	0.041357, 0	0.015955, 0	0.030458, 0	0.012326, 0	0.023359, 0	0.042319, 0	0.017833, 1	0.024372, 0	0.013883, 0	0.018517, 0	0.023534, 0	0.03513, 0	0.070784, 0	0.035466, 0	0.015386, 0	0.044267, 0
NONHSAT000157	0.0073886, 0	0.014927, 0	0.04729, 0	0.0096391, 0	0.10181, 0	0.10622, 0	0.11586, 0	0.093802, 0	0.0082975, 0	0.0077311, 0	0.11824, 0	0.019446, 0	0.016763, 0	0.0098015, 0	0.0095331, 0	0.0153, 0	0.015862, 0	0.012305, 0	0.0086863, 0	0.016999, 0	0.0093609, 0	0.012158, 0	0.0073212, 0	0.0093567, 0	0.007326, 0	0.01163, 0	0.012118, 0	0.0097963, 0	0.011963, 0	0.028625, 0	0.010216, 0	0.019813, 0	0.018082, 0	0.034035, 0	0.010317, 0	0.022645, 0	0.0048112, 0	0.011688, 0	0.022613, 0	0.0080865, 1	0.016915, 0	0.0063665, 0	0.0094936, 0	0.014765, 0	0.028151, 0	0.018607, 0	0.022785, 0	0.0069274, 0	0.032671, 0
NONHSAT000204	0.0038122, 0	0.0079472, 0	0.037052, 0	0.0046191, 0	0.033199, 0	0.053363, 0	0.057015, 0	0.04113, 0	0.0037497, 0	0.0037315, 0	0.044172, 0	0.015369, 0	0.010563, 0	0.0060441, 0	0.0071308, 0	0.010326, 0	0.014001, 0	0.0072455, 0	0.0026943, 0	0.016007, 0	0.0075071, 0	0.010196, 1	0.004966, 0	0.0070795, 0	0.0050298, 0	0.006818, 0	0.010493, 0	0.011795, 0	0.0098007, 0	0.01947, 0	0.0071895, 0	0.01306, 0	0.01351, 0	0.029899, 0	0.0095133, 0	0.026383, 0	0.0042937, 0	0.010651, 0	0.018651, 0	0.0060775, 1	0.012716, 0	0.0055239, 1	0.0065724, 0	0.0093984, 0	0.026187, 0	0.0126, 0	0.023882, 0	0.0043217, 0	0.02777, 0
NONHSAT000372	0.013106, 0	0.016547, 0	0.1144, 0	0.016237, 0	0.029076, 0	0.060882, 0	0.061638, 0	0.040786, 0	0.012355, 0	0.012828, 0	0.036741, 0	0.033857, 0	0.018808, 0	0.012673, 0	0.020387, 0	0.017017, 0	0.014465, 0	0.016243, 0	0.013656, 0	0.0158, 0	0.018331, 0	0.017249, 0	0.017089, 0	0.017313, 0	0.013563, 0	0.014827, 0	0.016674, 0	0.025533, 0	0.016861, 0	0.021769, 0	0.018566, 0	0.019969, 0	0.017972, 0	0.036536, 0	0.015435, 0	0.032759, 0	0.014928, 0	0.015343, 0	0.084851, 0	0.018681, 1	0.015239, 0	0.018512, 0	0.019497, 0	0.021646, 0	0.023883, 0	0.034369, 0	0.022887, 0	0.014902, 0	0.035146, 0
NONHSAT000416	0.0054751, 0	0.0087268, 0	0.024681, 0	0.0062475, 0	0.029675, 0	0.035337, 0	0.039955, 0	0.036473, 0	0.0050042, 0	0.0068734, 0	0.036941, 0	0.028663, 0	0.0092049, 0	0.0048033, 0	0.010231, 0	0.0097001, 0	0.0084291, 0	0.012162, 0	0.0040749, 0	0.008133, 0	0.010536, 0	0.011029, 0	0.0097037, 0	0.0077495, 0	0.0050256, 0	0.0061455, 0	0.007028, 0	0.019636, 0	0.0051323, 0	0.012148, 0	0.0096298, 0	0.0099076, 0	0.006469, 0	0.023792, 0	0.0080564, 0	0.013148, 0	0.0055838, 0	0.0060412, 0	0.011446, 0	0.0052277, 1	0.0063662, 0	0.0084755, 0	0.004942, 0	0.0090777, 0	0.011771, 0	0.02455, 0	0.014162, 0	0.006997, 0	0.023927, 0
NONHSAT000786	0.0097507, 0	0.017531, 0	0.055068, 0	0.012364, 0	0.11173, 0	0.11259, 0	0.12453, 0	0.097285, 0	0.0098292, 0	0.0097467, 0	0.12594, 0	0.028687, 0	0.020162, 0	0.013293, 0	0.012783, 0	0.018932, 0	0.01929, 0	0.015012, 0	0.013955, 0	0.018932, 0	0.012731, 0	0.015743, 1	0.010609, 0	0.01188, 1	0.0097601, 0	0.015583, 0	0.013631, 0	0.013611, 0	0.01317, 0	0.028117, 0	0.013172, 0	0.020386, 0	0.017858, 0	0.0369, 0	0.010564, 0	0.022287, 0	0.0081114, 0	0.014988, 0	0.031619, 0	0.011142, 1	0.019615, 0	0.010197, 1	0.01284, 0	0.018087, 0	0.02632, 0	0.02709, 0	0.022342, 0	0.010859, 0	0.037102, 0
NONHSAT000825	0.023788, 0	0.023181, 0	0.075456, 0	0.016573, 0	0.030213, 0	0.067069, 0	0.074674, 0	0.061645, 0	0.017834, 0	0.017601, 0	0.045578, 0	0.09216, 0	0.034158, 0	0.019824, 0	0.02631, 0	0.024097, 0	0.022938, 0	0.025352, 0	0.019082, 0	0.035207, 0	0.034123, 0	0.028407, 0	0.030059, 0	0.023763, 1	0.019801, 0	0.024396, 0	0.028455, 0	0.045619, 0	0.023182, 0	0.041895, 0	0.024133, 0	0.039539, 0	0.026842, 0	0.057989, 0	0.024556, 0	0.052086, 0	0.02218, 0	0.023272, 0	0.040946, 0	0.02542, 1	0.024522, 0	0.02581, 0	0.023387, 0	0.02977, 0	0.042324, 0	0.095759, 0	0.048077, 0	0.023925, 0	0.11038, 0
NONHSAT001050	0.024882, 0	0.032533, 0	0.16299, 0	0.023467, 0	0.044279, 0	0.1469, 0	0.17697, 0	0.073945, 0	0.021421, 0	0.021953, 0	0.0668, 0	0.069572, 0	0.039606, 0	0.023715, 0	0.030616, 0	0.030535, 0	0.030907, 0	0.029081, 0	0.02513, 0	0.040782, 0	0.029787, 0	0.034489, 0	0.028065, 0	0.031438, 0	0.031417, 0	0.022889, 0	0.037846, 0	0.04741, 0	0.033504, 0	0.056869, 0	0.028334, 0	0.051432, 0	0.035579, 0	0.13334, 0	0.04045, 0	0.063045, 0	0.018752, 0	0.029094, 0	0.068056, 0	0.024435, 1	0.031014, 0	0.023729, 0	0.0242, 1	0.031125, 0	0.053221, 0	0.07102, 0	0.063227, 0	0.023482, 0	0.12395, 0
NONHSAT001062	0.0067783, 0	0.0088537, 0	0.039923, 0	0.0064919, 0	0.0359, 0	0.054931, 0	0.059332, 0	0.04308, 0	0.0039719, 0	0.0039156, 0	0.047446, 0	0.017812, 0	0.014558, 0	0.0075235, 0	0.006825, 0	0.012482, 0	0.017577, 0	0.0072868, 0	0.0035198, 0	0.022267, 0	0.0099131, 0	0.011476, 0	0.0065715, 0	0.0071855, 0	0.006687, 0	0.0071328, 0	0.012821, 0	0.011749, 0	0.010193, 0	0.023109, 0	0.0083817, 0	0.01415, 1	0.013924, 0	0.030733, 0	0.0089675, 0	0.031371, 0	0.0059461, 0	0.013903, 0	0.022799, 0	0.0096832, 1	0.015576, 0	0.0067859, 0	0.0076998, 0	0.010722, 0	0.031018, 0	0.025827, 0	0.027369, 0	0.0056414, 0	0.038945, 0
NONHSAT001063	0.0090469, 0	0.017283, 0	0.053841, 0	0.011329, 0	0.10421, 0	0.10812, 0	0.12144, 0	0.095619, 0	0.010006, 0	0.0089365, 0	0.1217, 0	0.023775, 0	0.019505, 0	0.012531, 0	0.012378, 0	0.018406, 0	0.020169, 0	0.013116, 0	0.0097923, 0	0.022177, 0	0.012457, 0	0.016197, 0	0.008913, 0	0.012211, 0	0.0090395, 0	0.014878, 0	0.015646, 0	0.013476, 0	0.014336, 0	0.029965, 0	0.012926, 0	0.020879, 1	0.019264, 0	0.038898, 0	0.01305, 0	0.030398, 0	0.0071578, 0	0.015944, 0	0.026479, 0	0.010512, 1	0.021862, 0	0.0084494, 0	0.012162, 0	0.01744, 0	0.033747, 0	0.014747, 0	0.02761, 0	0.0090481, 0	0.034722, 0
NONHSAT001159	0.012988, 0	0.019635, 0	0.035784, 0	0.0159, 0	0.11068, 0	0.10366, 0	0.11078, 0	0.10484, 0	0.0097174, 0	0.012858, 0	0.12556, 0	0.040764, 0	0.023841, 0	0.012628, 0	0.017098, 0	0.022191, 0	0.023965, 0	0.02266, 0	0.011238, 0	0.026287, 0	0.020222, 0	0.020361, 0	0.017713, 1	0.015643, 1	0.010493, 0	0.014001, 0	0.017866, 0	0.029892, 0	0.010637, 0	0.03022, 0	0.01857, 0	0.019179, 1	0.016133, 0	0.042404, 0	0.013684, 0	0.026983, 0	0.011683, 0	0.0178, 0	0.023807, 0	0.013353, 1	0.021734, 0	0.016254, 0	0.010809, 0	0.022365, 0	0.030719, 0	0.043495, 0	0.027505, 0	0.015269, 0	0.047523, 0
NONHSAT001461	0.003572, 0	0.0072538, 0	0.044932, 0	0.0040792, 0	0.02391, 0	0.048847, 0	0.052752, 0	0.033109, 0	0.0036042, 0	0.0032232, 0	0.03415, 0	0.012744, 0	0.0098076, 0	0.0057866, 0	0.0066336, 0	0.009272, 0	0.012995, 0	0.0055238, 0	0.0025661, 0	0.015256, 0	0.0065513, 0	0.0091118, 0	0.0041801, 1	0.0066392, 0	0.0052204, 0	0.0064218, 0	0.010173, 0	0.010147, 0	0.010075, 0	0.018598, 0	0.0067365, 0	0.012833, 0	0.013418, 0	0.029492, 0	0.0095693, 0	0.027024, 0	0.0039059, 0	0.010401, 0	0.02381, 0	0.0061446, 1	0.011879, 0	0.0048554, 0	0.0070213, 0	0.0086855, 0	0.025481, 0	0.0072922, 0	0.023281, 0	0.0034894, 0	0.027603, 0
NONHSAT001463	0.0036117, 0	0.0067276, 0	0.050762, 0	0.0038556, 0	0.024516, 0	0.046702, 0	0.057034, 0	0.033642, 0	0.0035893, 0	0.0032344, 0	0.034688, 0	0.012472, 0	0.0097462, 0	0.0054646, 0	0.0063834, 0	0.0094013, 0	0.01285, 0	0.0050871, 0	0.0026593, 0	0.014723, 0	0.0063394, 0	0.0089589, 0	0.004105, 1	0.0059989, 0	0.0047053, 0	0.0064098, 0	0.0096748, 0	0.0097788, 0	0.0096445, 0	0.01797, 0	0.0067297, 0	0.012259, 0	0.013014, 0	0.025279, 0	0.0084773, 0	0.026749, 0	0.0037829, 0	0.01039, 0	0.026513, 0	0.0063581, 1	0.011573, 0	0.0047695, 0	0.0071741, 0	0.0087086, 0	0.025213, 0	0.0069529, 0	0.022608, 0	0.003337, 0	0.026831, 0
NONHSAT001510	0.022813, 0	0.033914, 0	0.094205, 0	0.023322, 0	0.048248, 0	0.14218, 0	0.090406, 0	0.069973, 0	0.021705, 0	0.019136, 0	0.064077, 0	0.094619, 0	0.035134, 0	0.028459, 0	0.031184, 0	0.027997, 0	0.029372, 0	0.0309, 0	0.029258, 0	0.038418, 0	0.032083, 0	0.033023, 1	0.031831, 1	0.03298, 1	0.029228, 0	0.031384, 0	0.035154, 0	0.043368, 0	0.034325, 0	0.052315, 0	0.026217, 0	0.051191, 1	0.037696, 0	0.13272, 0	0.039583, 0	0.058808, 0	0.024398, 0	0.027689, 0	0.062227, 0	0.025892, 1	0.030741, 0	0.027573, 1	0.027501, 1	0.031835, 0	0.052305, 0	0.10771, 0	0.058233, 0	0.027955, 0	0.082807, 1
NONHSAT001511	0.026903, 0	0.035427, 0	0.10085, 0	0.025496, 0	0.059553, 0	0.15849, 0	0.10674, 0	0.086682, 0	0.017809, 0	0.021624, 0	0.081695, 0	0.091751, 0	0.045902, 0	0.028908, 0	0.032972, 0	0.031757, 0	0.038884, 0	0.032119, 0	0.025738, 0	0.052096, 0	0.036318, 0	0.037521, 1	0.033056, 1	0.035356, 1	0.031817, 0	0.025909, 0	0.040161, 0	0.056594, 0	0.034734, 0	0.062294, 0	0.03107, 0	0.05474, 1	0.038283, 0	0.14137, 0	0.038961, 0	0.070262, 0	0.02611, 0	0.03034, 0	0.069644, 0	0.032452, 1	0.035673, 0	0.028609, 1	0.028404, 1	0.034519, 0	0.061665, 0	0.27431, 0	0.066866, 0	0.029423, 0	0.13749, 1
NONHSAT001523	0.0069496, 0	0.010715, 0	0.04277, 0	0.0083041, 0	0.023167, 0	0.044551, 0	0.043727, 0	0.029687, 0	0.0066983, 0	0.0093209, 0	0.02948, 0	0.041736, 0	0.011201, 0	0.0089886, 0	0.010801, 0	0.012554, 0	0.014457, 0	0.010597, 0	0.0056482, 0	0.014267, 0	0.012546, 0	0.014724, 0	0.013724, 0	0.010303, 0	0.0071029, 0	0.010087, 0	0.0098171, 0	0.021347, 0	0.0090199, 0	0.016724, 0	0.01287, 0	0.013954, 0	0.011951, 0	0.034228, 0	0.0097344, 0	0.021508, 0	0.010922, 0	0.0097242, 0	0.028168, 0	0.013603, 0	0.010871, 0	0.0087135, 0	0.012191, 0	0.010969, 0	0.020002, 0	0.2259, 0	0.021025, 0	0.0099275, 0	0.030657, 0
NONHSAT001652	0.005118, 0	0.0072226, 0	0.053564, 0	0.0049529, 0	0.019956, 0	0.044623, 0	0.052375, 0	0.040097, 0	0.0045682, 0	0.0039894, 0	0.032461, 0	0.022982, 0	0.011481, 0	0.0056983, 0	0.0093107, 0	0.011333, 0	0.01067, 0	0.009622, 0	0.0037204, 0	0.013, 0	0.0094661, 0	0.011174, 0	0.0069029, 0	0.0077972, 0	0.0050442, 0	0.0068495, 0	0.0091057, 0	0.016015, 0	0.011953, 0	0.020088, 0	0.0069142, 0	0.017804, 0	0.013783, 0	0.032533, 0	0.0094559, 0	0.028537, 0	0.0048354, 0	0.0085007, 0	0.023687, 0	0.0059304, 1	0.0099327, 0	0.0082405, 0	0.0069933, 0	0.010097, 0	0.026913, 0	0.014789, 0	0.024417, 0	0.0056456, 0	0.03904, 0
NONHSAT001945	0.0057345, 0	0.019958, 0	0.073812, 0	0.011953, 0	0.028866, 0	0.11616, 0	0.062444, 0	0.035792, 0	0.0094062, 0	0.0076529, 0	0.041334, 0	0.023147, 0	0.014453, 0	0.012683, 0	0.015812, 0	0.012035, 0	0.016787, 0	0.011289, 0	0.0081804, 0	0.020385, 0	0.0092251, 0	0.015129, 0	0.0084449, 0	0.019745, 0	0.015418, 0	0.012277, 0	0.020931, 0	0.016396, 0	0.021125, 0	0.033029, 0	0.01181, 0	0.027072, 0	0.022262, 0	0.10365, 0	0.028488, 0	0.040684, 0	0.0065533, 0	0.014662, 0	0.049344, 0	0.010363, 1	0.018468, 0	0.0077821, 0	0.013564, 0	0.013865, 0	0.032907, 0	0.019633, 0	0.035369, 0	0.0085799, 0	0.035819, 0
NONHSAT001953	0.025838, 0	0.039724, 0	0.16347, 1	0.02921, 0	0.13155, 0	0.21331, 0	0.24149, 1	0.13967, 0	0.025275, 0	0.026, 0	0.15915, 0	0.074529, 0	0.043661, 1	0.029894, 0	0.033806, 0	0.041674, 0	0.045527, 0	0.037212, 0	0.03027, 0	0.04848, 0	0.031787, 0	0.04177, 0	0.031023, 1	0.035529, 1	0.03285, 0	0.030296, 1	0.040129, 0	0.046583, 0	0.036268, 0	0.067529, 0	0.033082, 0	0.055914, 1	0.043465, 0	0.14573, 0	0.041866, 0	0.066356, 0	0.022921, 0	0.037385, 0	0.074882, 0	0.028752, 1	0.041193, 0	0.026655, 0	0.029058, 1	0.039134, 0	0.069874, 0	0.079714, 0	0.072582, 0	0.026755, 0	0.1001, 1
NONHSAT001968	0.015183, 0	0.021248, 0	0.14954, 0	0.014736, 0	0.10584, 0	0.14067, 0	0.15937, 0	0.1057, 0	0.0135, 0	0.01099, 0	0.12391, 0	0.036776, 0	0.028805, 0	0.016711, 0	0.018612, 0	0.021567, 0	0.022407, 0	0.014878, 0	0.018713, 0	0.026722, 0	0.016336, 0	0.019346, 0	0.01371, 1	0.01624, 1	0.016156, 0	0.019594, 1	0.020614, 0	0.021211, 0	0.021088, 0	0.0383, 0	0.019098, 0	0.031303, 1	0.026108, 0	0.053234, 0	0.015928, 0	0.045822, 0	0.011523, 0	0.020566, 0	0.097826, 0	0.019613, 1	0.024735, 0	0.012622, 0	0.021218, 0	0.025675, 0	0.042615, 0	0.0309, 0	0.036761, 0	0.012334, 0	0.05313, 0
NONHSAT001969	0.012535, 0	0.018763, 0	0.11949, 0	0.014875, 0	0.10613, 0	0.10487, 0	0.20548, 0	0.094002, 0	0.015842, 0	0.016305, 0	0.1224, 0	0.03039, 0	0.019117, 0	0.012447, 0	0.014225, 0	0.025375, 0	0.02273, 0	0.016916, 0	0.014306, 0	0.018364, 0	0.014077, 0	0.021271, 0	0.014921, 1	0.011416, 1	0.011779, 0	0.016611, 1	0.01542, 0	0.015809, 0	0.012898, 0	0.02904, 0	0.018541, 0	0.019176, 1	0.019202, 0	0.032323, 0	0.012819, 0	0.023832, 0	0.0085094, 0	0.019774, 0	0.036371, 0	0.013554, 1	0.021111, 0	0.0099282, 0	0.014928, 0	0.019235, 0	0.028635, 0	0.02526, 0	0.028118, 0	0.011178, 0	0.033284, 0
NONHSAT001993	0.0060859, 0	0.0075186, 0	0.023948, 0	0.0059292, 0	0.028049, 0	0.039788, 0	0.038418, 0	0.031088, 0	0.0032074, 0	0.0038579, 0	0.034975, 0	0.016207, 0	0.011169, 0	0.0059722, 0	0.0057011, 0	0.0096759, 0	0.013354, 0	0.0070883, 0	0.0031871, 0	0.016693, 0	0.0090374, 0	0.008962, 0	0.0065071, 0	0.0061828, 0	0.0058768, 0	0.005104, 0	0.010249, 0	0.010201, 0	0.0069214, 0	0.017367, 0	0.0071536, 0	0.010155, 0	0.0094997, 0	0.021504, 0	0.0068335, 0	0.020812, 0	0.005343, 0	0.010216, 0	0.017313, 0	0.0082918, 1	0.011369, 0	0.0063137, 0	0.0056741, 0	0.0085985, 0	0.020816, 0	0.029163, 0	0.018489, 0	0.0055791, 0	0.028967, 0
NONHSAT002153	0.0058901, 0	0.020092, 0	0.074603, 0	0.01258, 0	0.028154, 0	0.11362, 0	0.066703, 0	0.034747, 0	0.0098178, 0	0.0082048, 0	0.040363, 0	0.023553, 0	0.01434, 0	0.012681, 0	0.015923, 0	0.01296, 0	0.01721, 0	0.011819, 0	0.008587, 0	0.020452, 0	0.009903, 0	0.015911, 0	0.0091489, 0	0.019708, 1	0.015826, 0	0.012384, 0	0.020708, 0	0.016743, 0	0.020792, 0	0.032386, 0	0.012236, 0	0.026577, 0	0.022386, 0	0.10273, 0	0.028338, 0	0.039739, 0	0.0071964, 0	0.015086, 0	0.04671, 0	0.010452, 1	0.018505, 0	0.0084549, 0	0.013563, 0	0.013757, 0	0.032669, 0	0.022472, 0	0.035525, 0	0.0088871, 0	0.034513, 0
NONHSAT002344	0.034483, 0	0.047342, 0	0.23091, 1	0.035754, 0	0.13461, 0	0.2394, 0	0.26533, 0	0.15141, 0	0.029094, 0	0.0308, 0	0.16565, 0	0.090512, 0	0.058312, 0	0.034854, 0	0.04299, 0	0.046837, 0	0.049447, 0	0.039084, 0	0.037034, 0	0.061005, 0	0.041283, 0	0.046557, 0	0.037788, 1	0.043033, 0	0.039984, 0	0.034551, 0	0.050908, 0	0.059233, 0	0.04428, 0	0.081447, 0	0.041471, 0	0.068507, 1	0.049905, 0	0.16115, 0	0.048195, 0	0.087458, 0	0.029216, 0	0.043709, 0	0.12844, 1	0.040784, 1	0.048604, 0	0.034582, 1	0.039601, 1	0.050436, 0	0.079197, 0	0.10103, 0	0.083331, 0	0.033363, 0	0.15522, 1
NONHSAT002390	0.016587, 0	0.016839, 0	0.067666, 0	0.0133, 0	0.031418, 0	0.070517, 0	0.069413, 0	0.055738, 0	0.0082835, 0	0.010826, 0	0.046528, 0	0.05021, 0	0.029163, 0	0.012539, 0	0.019171, 0	0.01954, 0	0.02287, 0	0.018336, 0	0.0093981, 0	0.034672, 0	0.024757, 0	0.021266, 1	0.017982, 0	0.018637, 0	0.014887, 0	0.011636, 0	0.024172, 0	0.037605, 0	0.016779, 0	0.036136, 0	0.01802, 0	0.027499, 0	0.018857, 0	0.058238, 0	0.018699, 0	0.047316, 0	0.013576, 0	0.019603, 0	0.040539, 0	0.0186, 1	0.021735, 0	0.018948, 0	0.01468, 0	0.022738, 0	0.038826, 0	0.065238, 0	0.041034, 0	0.015986, 0	0.099527, 0
NONHSAT002564	0.0042641, 0	0.0075876, 0	0.061084, 0	0.0046423, 0	0.026278, 0	0.051555, 0	0.067451, 0	0.036536, 0	0.0044727, 0	0.0042053, 0	0.03737, 0	0.014997, 0	0.010474, 1	0.0058579, 0	0.0075102, 0	0.010567, 0	0.013824, 0	0.0063058, 0	0.0032147, 0	0.015276, 0	0.0071416, 0	0.010248, 1	0.0051279, 1	0.0068262, 0	0.005364, 0	0.0070152, 0	0.01053, 0	0.011618, 0	0.010507, 0	0.019531, 0	0.0078933, 0	0.013558, 1	0.014063, 0	0.029384, 0	0.0095831, 0	0.02859, 0	0.0042915, 0	0.011294, 0	0.030402, 1	0.0071696, 1	0.012336, 0	0.005459, 1	0.0079726, 1	0.0097228, 0	0.026706, 0	0.0090997, 0	0.02473, 0	0.0040347, 0	0.029048, 0
NONHSAT002627	0.0063107, 0	0.0088246, 0	0.053191, 0	0.0051728, 0	0.035072, 0	0.064476, 0	0.065479, 0	0.047644, 0	0.0050257, 0	0.0048732, 0	0.048708, 0	0.019927, 0	0.014302, 0	0.0090035, 0	0.0078828, 0	0.011893, 0	0.01463, 0	0.0081159, 0	0.0085094, 0	0.016301, 0	0.0081082, 0	0.011037, 0	0.0062816, 0	0.0076767, 0	0.0073678, 0	0.0097718, 0	0.01032, 0	0.011274, 0	0.01482, 0	0.024834, 0	0.0068664, 0	0.021396, 0	0.017787, 0	0.034324, 0	0.0094732, 0	0.029715, 0	0.0054038, 0	0.011437, 0	0.026259, 0	0.0077989, 1	0.01319, 0	0.0072237, 0	0.0089857, 0	0.011321, 0	0.029803, 0	0.019223, 0	0.027366, 0	0.0063035, 0	0.046002, 0
NONHSAT002658	0.0090634, 0	0.013947, 0	0.13089, 0	0.0096914, 0	0.047678, 0	0.097918, 0	0.096033, 0	0.065406, 0	0.0073308, 0	0.0074568, 0	0.065011, 0	0.02789, 0	0.019798, 0	0.012177, 0	0.014247, 0	0.015808, 0	0.01989, 0	0.010354, 0	0.012215, 0	0.022314, 0	0.013006, 0	0.014633, 0	0.010058, 1	0.012566, 1	0.010703, 0	0.013795, 0	0.01642, 0	0.018836, 0	0.020851, 0	0.03356, 0	0.013212, 0	0.027546, 0	0.025385, 0	0.047713, 0	0.013541, 0	0.047201, 0	0.009217, 0	0.017393, 0	0.08937, 0	0.016073, 1	0.018561, 0	0.012312, 0	0.017515, 1	0.020192, 0	0.04128, 0	0.030338, 0	0.035366, 0	0.0095551, 0	0.057577, 1
NONHSAT002955	0.0077646, 0	0.014464, 0	0.04179, 0	0.0095496, 0	0.10045, 0	0.099494, 0	0.11147, 1	0.092863, 0	0.008101, 0	0.007909, 0	0.11612, 0	0.021376, 0	0.016715, 0	0.0094387, 0	0.009496, 0	0.015184, 0	0.015118, 0	0.01306, 0	0.0087958, 0	0.016152, 0	0.010068, 0	0.012232, 0	0.0080864, 0	0.008744, 0	0.0068982, 0	0.01127, 0	0.011348, 0	0.010997, 0	0.010777, 0	0.026865, 0	0.01046, 0	0.018714, 0	0.016512, 0	0.029183, 0	0.0089979, 0	0.020277, 0	0.004816, 0	0.011025, 0	0.018842, 0	0.0078142, 1	0.015882, 0	0.0068379, 0	0.008687, 0	0.014538, 0	0.025841, 0	0.020408, 0	0.020902, 0	0.0072622, 0	0.032993, 0
NONHSAT002967	0.010246, 0	0.0097064, 0	0.050953, 0	0.0070649, 0	0.025625, 0	0.0487, 0	0.057412, 1	0.04771, 0	0.0064926, 0	0.0076869, 0	0.036094, 0	0.037174, 0	0.017719, 0	0.0093588, 0	0.012818, 0	0.013621, 0	0.013956, 0	0.014676, 0	0.0095256, 0	0.017305, 0	0.014364, 0	0.015082, 1	0.012448, 1	0.01128, 1	0.0098254, 0	0.0094981, 0	0.012671, 0	0.027722, 0	0.011591, 0	0.020469, 0	0.011361, 0	0.02124, 0	0.012737, 0	0.038685, 0	0.011527, 0	0.027789, 0	0.0088225, 0	0.011116, 0	0.023862, 0	0.0090883, 1	0.011254, 0	0.012047, 0	0.0082716, 0	0.014612, 0	0.026059, 0	0.04057, 0	0.028539, 0	0.010336, 0	0.046863, 0
NONHSAT003081	0.0065971, 0	0.01034, 0	0.046828, 0	0.0079005, 0	0.025928, 0	0.044652, 0	0.05751, 0	0.044385, 0	0.0056296, 0	0.0076093, 0	0.037661, 0	0.033026, 0	0.013171, 0	0.006969, 0	0.013141, 0	0.01408, 0	0.016226, 0	0.014422, 0	0.0047046, 0	0.017399, 0	0.013924, 0	0.01577, 0	0.011314, 0	0.011984, 0	0.0060354, 0	0.0080609, 0	0.013389, 0	0.027766, 0	0.010724, 0	0.019999, 0	0.012264, 0	0.015159, 0	0.01285, 0	0.040234, 0	0.013, 0	0.029869, 0	0.0077627, 0	0.0126, 0	0.020172, 0	0.0078294, 1	0.012683, 0	0.012117, 0	0.0079959, 0	0.013989, 0	0.026995, 0	0.030951, 0	0.027354, 0	0.0096235, 0	0.039167, 0
NONHSAT003132	0.0097467, 0	0.013238, 0	0.059562, 0	0.011035, 0	0.030257, 0	0.056439, 0	0.066934, 1	0.051447, 0	0.0084753, 0	0.013218, 0	0.04248, 0	0.058873, 0	0.016259, 0	0.010975, 0	0.017163, 0	0.019218, 0	0.020159, 0	0.018941, 0	0.0072904, 0	0.019343, 0	0.019598, 0	0.022473, 0	0.019186, 0	0.01499, 0	0.0090648, 0	0.013041, 0	0.013527, 0	0.038262, 0	0.012158, 0	0.023064, 0	0.018005, 0	0.020186, 0	0.015677, 0	0.045971, 0	0.013868, 0	0.032732, 0	0.014221, 0	0.01415, 0	0.03029, 0	0.015296, 1	0.014128, 0	0.015224, 0	0.014002, 0	0.01753, 0	0.029458, 0	0.22672, 0	0.033034, 0	0.014624, 0	0.049772, 0
NONHSAT003692	0.0044953, 0	0.0062421, 0	0.035484, 0	0.0046936, 0	0.019118, 0	0.037163, 0	0.038368, 0	0.033018, 0	0.0039528, 0	0.0038672, 0	0.027914, 0	0.021173, 0	0.0090482, 0	0.0044266, 0	0.0079229, 0	0.0090776, 0	0.0074771, 0	0.0097464, 0	0.0035056, 0	0.0086894, 0	0.0082146, 0	0.0089497, 0	0.0067164, 0	0.0063165, 0	0.0044578, 0	0.0050407, 0	0.0065207, 0	0.013747, 0	0.0084791, 0	0.015602, 0	0.0057723, 0	0.013509, 0	0.01036, 0	0.025933, 0	0.0069932, 0	0.018342, 0	0.004319, 0	0.0055684, 0	0.015937, 0	0.004447, 1	0.0067421, 0	0.0074127, 0	0.0047742, 0	0.0080398, 0	0.018124, 0	0.016007, 0	0.017218, 0	0.0053162, 0	0.029669, 0
NONHSAT004175	0.0054953, 0	0.0064275, 0	0.051346, 0	0.005656, 0	0.018771, 0	0.044702, 0	0.050485, 0	0.041793, 0	0.004195, 0	0.0046817, 0	0.030096, 0	0.023675, 0	0.012107, 0	0.0053855, 0	0.0099827, 0	0.011698, 0	0.010571, 0	0.011743, 0	0.0044237, 0	0.013395, 0	0.011005, 0	0.011606, 0	0.0081467, 0	0.0092637, 0	0.0054872, 0	0.0063768, 0	0.0093821, 0	0.020353, 0	0.011305, 0	0.020338, 0	0.006979, 0	0.017645, 0	0.013575, 0	0.031333, 0	0.0090184, 0	0.027365, 0	0.0061049, 0	0.008922, 0	0.022239, 0	0.0060363, 1	0.0093722, 0	0.010381, 0	0.006648, 1	0.012564, 0	0.025523, 0	0.017349, 0	0.024666, 0	0.0074899, 0	0.042764, 0
NONHSAT004185	0.010495, 0	0.029854, 0	0.06783, 0	0.019147, 0	0.10847, 0	0.16935, 0	0.11962, 0	0.09427, 0	0.014303, 0	0.013044, 0	0.12578, 0	0.034174, 0	0.02345, 0	0.01797, 0	0.020673, 0	0.019374, 0	0.022243, 0	0.019537, 0	0.015245, 0	0.025681, 0	0.014659, 0	0.020348, 0	0.014317, 1	0.023734, 0	0.019291, 0	0.018825, 0	0.025332, 0	0.020091, 0	0.021892, 0	0.041638, 0	0.018353, 0	0.03159, 0	0.027135, 0	0.10715, 0	0.030765, 0	0.036751, 0	0.010296, 0	0.018288, 0	0.048811, 0	0.014041, 1	0.025427, 0	0.012006, 0	0.017349, 1	0.022227, 0	0.035088, 0	0.033917, 0	0.035569, 0	0.01349, 0	0.037861, 0
NONHSAT004237	0.006201, 0	0.0089027, 0	0.052282, 0	0.006884, 0	0.021955, 0	0.044727, 0	0.059051, 0	0.041602, 0	0.0054734, 0	0.0077073, 0	0.033109, 0	0.032189, 0	0.012167, 0	0.0058112, 0	0.012361, 0	0.013046, 0	0.012964, 0	0.01387, 0	0.0046211, 0	0.013674, 0	0.012855, 0	0.014494, 0	0.011062, 0	0.010674, 0	0.0063076, 0	0.0076157, 0	0.010867, 0	0.026601, 0	0.0093258, 0	0.01809, 0	0.011, 0	0.015343, 0	0.011312, 0	0.035771, 0	0.011616, 0	0.026275, 0	0.0068292, 0	0.010588, 0	0.020788, 0	0.0068982, 1	0.0099485, 0	0.011248, 0	0.0072528, 0	0.013429, 0	0.022369, 0	0.021611, 0	0.025328, 0	0.0087319, 0	0.03901, 0
NONHSAT004238	0.012249, 0	0.011919, 0	0.071206, 0	0.0086995, 0	0.030973, 0	0.066244, 0	0.074013, 0	0.056239, 0	0.0078229, 0	0.0090096, 0	0.045063, 0	0.043164, 0	0.021278, 0	0.012547, 0	0.014567, 0	0.01661, 0	0.017438, 0	0.017349, 0	0.014697, 0	0.020182, 0	0.016091, 0	0.017613, 0	0.014411, 0	0.013016, 0	0.012302, 0	0.012615, 0	0.014478, 0	0.028963, 0	0.017219, 0	0.027845, 0	0.01251, 0	0.028483, 0	0.0189, 0	0.049577, 0	0.013479, 0	0.034156, 0	0.010272, 0	0.013961, 0	0.034544, 0	0.010706, 1	0.01385, 0	0.014788, 0	0.010824, 0	0.017138, 0	0.032514, 0	0.038636, 0	0.034109, 0	0.012808, 0	0.062216, 1
NONHSAT004284	0.015617, 0	0.019369, 0	0.04532, 0	0.014802, 0	0.037473, 0	0.045114, 0	0.055442, 0	0.048926, 0	0.015748, 0	0.01682, 0	0.043126, 0	0.078501, 0	0.019379, 0	0.015214, 0	0.021626, 0	0.019821, 0	0.016602, 0	0.023409, 0	0.01579, 0	0.019395, 0	0.02611, 0	0.023261, 1	0.026564, 0	0.018709, 0	0.013319, 0	0.02139, 0	0.017679, 0	0.037044, 0	0.012853, 0	0.022795, 0	0.021355, 0	0.02229, 0	0.016305, 0	0.038217, 0	0.017878, 0	0.026002, 0	0.018602, 0	0.01707, 0	0.025428, 0	0.01791, 1	0.015951, 0	0.020139, 1	0.017475, 0	0.022629, 0	0.02253, 0	0.095015, 0	0.028252, 0	0.020318, 0	0.041658, 0
NONHSAT004374	0.01635, 0	0.020927, 0	0.045157, 0	0.014546, 0	0.032472, 0	0.05339, 0	0.052073, 0	0.041221, 0	0.014581, 0	0.016212, 0	0.041182, 0	0.088051, 0	0.020877, 0	0.018466, 0	0.018185, 0	0.021457, 0	0.024857, 0	0.018984, 0	0.01379, 0	0.028189, 0	0.026252, 0	0.025729, 0	0.028665, 0	0.017383, 0	0.014986, 0	0.022564, 0	0.02097, 0	0.033089, 0	0.014445, 0	0.028861, 0	0.023245, 0	0.023075, 0	0.020238, 0	0.039499, 0	0.016996, 0	0.035623, 0	0.021056, 0	0.020748, 0	0.038087, 0	0.026457, 1	0.021083, 0	0.017313, 0	0.022024, 0	0.02039, 0	0.032428, 0	0.29056, 0	0.035118, 0	0.020759, 0	0.048472, 0
NONHSAT004412	0.0081377, 0	0.023487, 0	0.061272, 1	0.014431, 0	0.032318, 0	0.11613, 0	0.06255, 0	0.046502, 0	0.010751, 0	0.010775, 0	0.047617, 0	0.040335, 0	0.018149, 0	0.013871, 0	0.020578, 0	0.016326, 0	0.021256, 0	0.019143, 0	0.00902, 0	0.024938, 0	0.015668, 0	0.021434, 1	0.014257, 0	0.023009, 0	0.01738, 0	0.013617, 0	0.024189, 0	0.029476, 0	0.021624, 0	0.036564, 0	0.017071, 0	0.029735, 0	0.024626, 0	0.11394, 0	0.032096, 0	0.044508, 0	0.01, 0	0.01683, 0	0.039882, 0	0.011039, 1	0.02027, 0	0.013463, 1	0.013289, 0	0.016713, 0	0.037941, 0	0.02862, 0	0.042426, 0	0.011824, 0	0.046598, 1
NONHSAT004455	0.0071613, 0	0.0092536, 0	0.051474, 0	0.007083, 0	0.024442, 0	0.052772, 0	0.059644, 0	0.049112, 0	0.0056801, 0	0.0074863, 0	0.038268, 0	0.031784, 0	0.013889, 0	0.0068262, 0	0.012271, 0	0.013362, 0	0.013566, 0	0.015141, 0	0.0054916, 0	0.015429, 0	0.013165, 0	0.014455, 0	0.010779, 0	0.010991, 0	0.0071948, 0	0.0077948, 0	0.011751, 0	0.026201, 0	0.012179, 0	0.023018, 0	0.010437, 0	0.020061, 0	0.015001, 0	0.040237, 0	0.012405, 0	0.029773, 0	0.0069807, 0	0.01071, 0	0.020351, 0	0.0071111, 1	0.01104, 0	0.011676, 0	0.0072342, 0	0.014015, 0	0.027565, 0	0.021933, 0	0.029022, 0	0.0089999, 0	0.048366, 0
NONHSAT004532	0.0048032, 0	0.00734, 0	0.041008, 0	0.0041164, 0	0.017241, 0	0.039254, 0	0.047204, 0	0.032141, 0	0.0040717, 0	0.0055648, 0	0.028261, 0	0.022635, 0	0.0096197, 0	0.0053489, 0	0.0084407, 0	0.0092043, 0	0.011789, 0	0.008382, 0	0.0029995, 0	0.012384, 0	0.0081315, 0	0.010748, 0	0.0066543, 0	0.0068803, 0	0.0052606, 0	0.0068022, 0	0.0088377, 0	0.016996, 0	0.0085954, 0	0.016264, 0	0.0086502, 0	0.013052, 0	0.010722, 0	0.028716, 0	0.0099014, 0	0.024418, 0	0.0040773, 0	0.0088781, 0	0.017426, 0	0.0058273, 1	0.0092822, 0	0.0058163, 0	0.0060927, 0	0.0086805, 0	0.021476, 0	0.017388, 0	0.023313, 0	0.0046153, 0	0.03012, 0
NONHSAT004624	0.0039129, 0	0.0061816, 0	0.033555, 0	0.0061459, 0	0.02239, 0	0.03105, 0	0.040891, 0	0.031984, 0	0.003923, 0	0.0053956, 0	0.027423, 0	0.022005, 0	0.0082467, 0	0.0034468, 0	0.0092587, 0	0.0097688, 0	0.0072662, 0	0.011387, 0	0.0039247, 0	0.0073968, 0	0.0099324, 0	0.009728, 1	0.0086799, 0	0.0081241, 0	0.0038288, 0	0.0045642, 0	0.0065321, 0	0.019151, 0	0.0053113, 0	0.010974, 0	0.0070951, 0	0.0093639, 0	0.0066155, 0	0.022817, 0	0.006618, 0	0.013535, 0	0.0054247, 0	0.0062592, 0	0.014009, 0	0.0043814, 1	0.0057811, 0	0.0096405, 0	0.0046366, 0	0.010424, 0	0.01185, 0	0.018915, 0	0.012909, 0	0.0074656, 0	0.024289, 0
NONHSAT004700	0.0066731, 0	0.0098786, 0	0.036567, 0	0.0076001, 0	0.02446, 0	0.037296, 0	0.041626, 0	0.028766, 0	0.0064743, 0	0.0090837, 0	0.030669, 0	0.039433, 0	0.010085, 0	0.0084301, 0	0.0097874, 0	0.011896, 0	0.013074, 0	0.0098809, 0	0.0055984, 0	0.01198, 0	0.011787, 0	0.013788, 1	0.01321, 0	0.0083701, 0	0.0062088, 0	0.0098173, 0	0.0082394, 0	0.019183, 0	0.0074435, 0	0.013983, 0	0.012177, 0	0.011676, 0	0.010515, 0	0.024829, 0	0.00765, 0	0.017578, 0	0.010241, 0	0.0086895, 0	0.024553, 0	0.013009, 1	0.0097911, 0	0.0080119, 1	0.011354, 0	0.0096864, 0	0.016776, 0	0.22207, 0	0.017457, 0	0.0094277, 0	0.024471, 0
NONHSAT004775	0.0077306, 0	0.0096868, 0	0.052231, 0	0.0063783, 0	0.019523, 0	0.051724, 0	0.05197, 0	0.044096, 0	0.0056594, 0	0.0068849, 0	0.033652, 0	0.034233, 0	0.014398, 0	0.0077316, 0	0.012056, 0	0.012735, 0	0.013694, 0	0.013372, 0	0.0055144, 0	0.01586, 0	0.012602, 0	0.014264, 0	0.010373, 0	0.0099105, 0	0.007919, 0	0.008602, 0	0.011487, 0	0.023537, 0	0.013101, 0	0.023498, 0	0.010624, 0	0.020808, 0	0.015666, 0	0.040712, 0	0.012326, 0	0.031684, 0	0.0068644, 0	0.010258, 0	0.024468, 0	0.0082182, 1	0.011295, 0	0.010383, 0	0.0081191, 0	0.012296, 0	0.029094, 0	0.036242, 0	0.030118, 0	0.0078859, 0	0.048499, 0
NONHSAT004783	0.0061156, 0	0.01873, 0	0.046524, 0	0.011894, 0	0.026926, 0	0.10228, 0	0.05019, 0	0.033371, 0	0.0090749, 0	0.0081354, 0	0.03801, 0	0.021023, 0	0.013129, 0	0.011479, 0	0.013893, 0	0.010324, 0	0.013392, 0	0.013141, 0	0.0092023, 0	0.016895, 0	0.0086405, 0	0.012974, 0	0.0088432, 0	0.017461, 0	0.015134, 0	0.010024, 0	0.018244, 0	0.014498, 0	0.019079, 0	0.030651, 0	0.010257, 0	0.026291, 0	0.021204, 0	0.095841, 0	0.026087, 0	0.030003, 0	0.0064462, 0	0.011056, 0	0.029211, 0	0.0080031, 1	0.014876, 0	0.0079035, 0	0.010171, 0	0.011551, 0	0.026743, 0	0.022166, 0	0.029998, 0	0.0084969, 0	0.034113, 0
NONHSAT004818	0.0049977, 0	0.008849, 0	0.033841, 0	0.0070186, 0	0.019703, 0	0.04165, 0	0.035978, 0	0.029414, 0	0.0046296, 0	0.0069551, 0	0.025853, 0	0.023356, 0	0.0084507, 0	0.0051622, 0	0.010033, 0	0.0080246, 0	0.0092602, 0	0.01146, 0	0.0049397, 0	0.010114, 0	0.0097849, 0	0.0099314, 1	0.0089273, 1	0.010114, 0	0.0062583, 0	0.0054795, 0	0.0094697, 0	0.02101, 0	0.0070132, 0	0.014071, 0	0.0094871, 0	0.011961, 0	0.0084986, 0	0.037472, 0	0.011417, 0	0.016867, 0	0.0057219, 0	0.0077087, 0	0.019484, 0	0.0058827, 1	0.0072047, 0	0.0086184, 1	0.0056327, 1	0.010833, 0	0.013362, 0	0.027569, 0	0.016826, 1	0.0076667, 0	0.026036, 1
NONHSAT004992	0.0057177, 0	0.0097163, 0	0.13375, 0	0.0068321, 0	0.026655, 0	0.072691, 0	0.08496, 0	0.042627, 0	0.0058642, 0	0.0052966, 0	0.040158, 0	0.018278, 0	0.01336, 0	0.0067053, 0	0.01125, 0	0.010863, 0	0.012604, 0	0.0051707, 0	0.0059202, 0	0.014121, 0	0.0084041, 0	0.010214, 0	0.0067351, 1	0.0093158, 0	0.0072887, 0	0.0093254, 0	0.012252, 0	0.014738, 0	0.013881, 0	0.022108, 0	0.010842, 0	0.017477, 1	0.016708, 0	0.034414, 0	0.010774, 0	0.038395, 0	0.0056365, 0	0.012716, 0	0.086462, 0	0.012825, 1	0.012633, 0	0.0076372, 0	0.014399, 0	0.015329, 0	0.029241, 0	0.013621, 0	0.02585, 0	0.0050513, 0	0.035743, 0
NONHSAT005014	0.014913, 0	0.015219, 0	0.12547, 0	0.013034, 0	0.024253, 0	0.066223, 0	0.068081, 0	0.037492, 0	0.0098246, 0	0.0094416, 0	0.033617, 0	0.030883, 0	0.02471, 0	0.011358, 0	0.017572, 0	0.01275, 0	0.012898, 0	0.0093502, 0	0.012146, 0	0.022291, 0	0.018176, 0	0.013539, 0	0.012877, 1	0.015545, 1	0.01402, 0	0.011598, 0	0.019779, 0	0.022983, 0	0.017268, 1	0.027341, 0	0.016428, 0	0.023531, 0	0.017536, 0	0.036941, 0	0.01473, 0	0.040304, 0	0.012131, 0	0.015092, 0	0.092134, 0	0.020356, 1	0.016458, 0	0.014806, 0	0.019829, 0	0.021727, 0	0.025675, 0	0.03495, 0	0.025209, 0	0.012188, 1	0.079322, 1
NONHSAT005143	0.012962, 0	0.012679, 0	0.054896, 1	0.0090795, 0	0.023484, 0	0.052884, 0	0.057137, 0	0.047319, 0	0.0070314, 0	0.0088658, 0	0.036575, 0	0.043282, 0	0.02382, 0	0.0093403, 0	0.016763, 0	0.014938, 0	0.014507, 0	0.015437, 0	0.0082749, 0	0.023807, 0	0.019977, 0	0.017135, 1	0.014408, 0	0.015226, 0	0.011371, 0	0.0096737, 0	0.018126, 0	0.033663, 0	0.013492, 0	0.027143, 0	0.013823, 0	0.023856, 0	0.014109, 0	0.042801, 0	0.014955, 0	0.036304, 0	0.010274, 0	0.013305, 0	0.027439, 0	0.0126, 1	0.0151, 0	0.015561, 0	0.011241, 0	0.0187, 0	0.02727, 0	0.035192, 0	0.031335, 0	0.012877, 0	0.088502, 0
NONHSAT005144	0.0070482, 0	0.007499, 0	0.027726, 1	0.0071498, 0	0.022788, 0	0.034455, 0	0.036329, 0	0.031035, 0	0.0036427, 0	0.0041258, 0	0.029424, 0	0.024636, 0	0.01243, 0	0.0060184, 0	0.0084565, 0	0.011937, 0	0.013266, 0	0.010362, 0	0.0033328, 0	0.017269, 0	0.012054, 0	0.011653, 1	0.0090784, 0	0.0074205, 0	0.0059813, 0	0.0051435, 0	0.010207, 0	0.016333, 0	0.0070161, 0	0.017053, 0	0.0082718, 0	0.01069, 0	0.0088735, 0	0.026546, 0	0.006894, 0	0.022098, 0	0.0069598, 0	0.01029, 0	0.016611, 0	0.008479, 1	0.010924, 0	0.0095448, 0	0.0058153, 0	0.0094646, 0	0.021657, 0	0.03473, 0	0.02003, 0	0.0075076, 0	0.034897, 0
NONHSAT005180	0.0053387, 0	0.0079561, 0	0.049631, 0	0.004298, 0	0.020226, 0	0.045197, 0	0.053867, 0	0.035376, 0	0.0044989, 0	0.0056847, 0	0.03226, 0	0.022226, 0	0.010715, 0	0.00582, 0	0.0087029, 0	0.009428, 0	0.012198, 0	0.0081843, 0	0.0036522, 0	0.013132, 0	0.0080646, 0	0.010771, 0	0.0066374, 0	0.0070854, 0	0.0059079, 0	0.0073352, 0	0.0095947, 0	0.016577, 0	0.0096249, 0	0.017919, 0	0.0090187, 0	0.014639, 0	0.011983, 0	0.030502, 0	0.010495, 0	0.026396, 0	0.004028, 0	0.0093953, 0	0.02308, 0	0.0065362, 1	0.010073, 0	0.0056713, 0	0.0069148, 0	0.0092672, 0	0.023149, 0	0.012153, 0	0.024566, 0	0.0044959, 0	0.033096, 0
NONHSAT005198	0.0065239, 0	0.009693, 0	0.05782, 0	0.0075055, 0	0.021772, 0	0.044904, 0	0.053903, 0	0.042278, 0	0.0053484, 0	0.0071769, 0	0.03324, 0	0.032957, 0	0.012977, 0	0.0063628, 0	0.013332, 0	0.01284, 0	0.01299, 0	0.013691, 0	0.0050029, 0	0.014803, 0	0.013611, 0	0.014457, 0	0.010996, 0	0.011753, 0	0.0063623, 0	0.0079623, 0	0.011896, 0	0.027692, 0	0.010509, 0	0.018668, 0	0.011501, 0	0.01587, 0	0.011678, 0	0.039334, 0	0.01255, 0	0.029173, 0	0.007248, 0	0.010916, 0	0.028632, 0	0.0078207, 1	0.010583, 0	0.011786, 0	0.0084134, 0	0.014346, 0	0.023861, 0	0.022199, 0	0.025345, 0	0.0091069, 0	0.042268, 0
NONHSAT005306	0.013645, 0	0.012114, 0	0.10977, 0	0.011118, 0	0.029848, 0	0.045825, 0	0.13371, 0	0.046587, 0	0.012971, 0	0.015021, 0	0.038072, 0	0.042473, 0	0.017389, 0	0.010166, 0	0.015666, 0	0.020876, 0	0.016801, 0	0.018599, 0	0.014394, 0	0.014828, 0	0.016447, 0	0.020077, 1	0.017988, 1	0.011958, 0	0.012733, 0	0.011804, 0	0.013064, 0	0.029896, 0	0.011611, 0	0.020106, 0	0.016832, 0	0.020863, 0	0.013249, 0	0.035748, 0	0.012551, 0	0.022316, 0	0.011066, 0	0.015396, 0	0.029978, 0	0.012343, 1	0.011632, 0	0.013433, 1	0.011723, 1	0.017023, 0	0.023238, 0	0.042583, 0	0.029116, 0	0.013036, 0	0.045156, 1
NONHSAT005319	0.0092044, 0	0.023502, 0	0.14824, 0	0.017006, 0	0.026433, 0	0.13651, 0	0.093882, 0	0.046714, 0	0.011614, 0	0.011433, 0	0.042702, 0	0.033689, 0	0.020261, 0	0.013892, 0	0.02216, 0	0.01604, 0	0.019781, 0	0.015781, 0	0.012416, 0	0.024721, 0	0.01561, 0	0.019353, 0	0.014701, 0	0.025632, 0	0.019173, 0	0.014247, 0	0.026539, 0	0.029835, 0	0.025142, 0	0.038903, 0	0.018213, 0	0.033261, 0	0.027365, 0	0.11997, 0	0.033031, 0	0.05402, 0	0.011231, 0	0.019476, 0	0.098816, 0	0.016862, 1	0.02076, 0	0.015128, 0	0.019843, 0	0.023594, 0	0.039906, 0	0.033669, 0	0.042828, 0	0.013488, 0	0.054563, 0
NONHSAT005482	0.0081425, 0	0.011702, 0	0.12134, 0	0.0096328, 0	0.019927, 0	0.064879, 0	0.070929, 0	0.04741, 0	0.0067655, 0	0.0088246, 0	0.033613, 0	0.036946, 0	0.015844, 0	0.0074813, 0	0.017128, 0	0.01424, 0	0.013954, 0	0.01413, 0	0.0071833, 0	0.015437, 0	0.015523, 0	0.015554, 0	0.013474, 0	0.014225, 0	0.0087387, 0	0.010066, 0	0.014342, 0	0.032104, 0	0.01381, 0	0.022563, 0	0.015215, 0	0.020071, 0	0.015797, 0	0.044476, 0	0.01416, 0	0.039536, 0	0.00932, 0	0.013549, 0	0.077771, 0	0.013249, 1	0.011798, 0	0.014855, 0	0.014213, 1	0.019833, 0	0.028529, 0	0.027182, 0	0.029392, 0	0.010404, 0	0.047442, 0
NONHSAT005499	0.010206, 0	0.010227, 0	0.059513, 0	0.0054598, 0	0.023486, 0	0.055873, 0	0.05828, 0	0.041944, 0	0.0060371, 0	0.0062758, 0	0.035325, 0	0.031812, 0	0.017547, 0	0.0099997, 0	0.010409, 0	0.010521, 0	0.013682, 0	0.0098258, 0	0.0098167, 0	0.017726, 0	0.01091, 0	0.012416, 0	0.0093188, 0	0.0089995, 0	0.010667, 0	0.010143, 0	0.012815, 0	0.01978, 0	0.01308, 0	0.022187, 0	0.010644, 0	0.022011, 0	0.014394, 0	0.040214, 0	0.012268, 0	0.030346, 0	0.0065609, 0	0.01086, 0	0.033054, 0	0.0094562, 1	0.012078, 0	0.0077635, 0	0.0089047, 0	0.011783, 0	0.027302, 0	0.029045, 0	0.029026, 0	0.0072098, 0	0.04566, 1
NONHSAT005505	0.0058239, 0	0.0087523, 0	0.049623, 0	0.0068706, 0	0.019524, 0	0.043792, 0	0.055043, 0	0.039129, 0	0.005175, 0	0.0074133, 0	0.030494, 0	0.030769, 0	0.011614, 0	0.00566, 0	0.012285, 0	0.012714, 0	0.01277, 0	0.013773, 0	0.0042214, 0	0.013522, 0	0.012582, 0	0.014298, 1	0.010611, 0	0.010787, 0	0.0062501, 0	0.0072236, 0	0.01079, 0	0.02629, 0	0.009303, 0	0.017868, 0	0.010752, 0	0.014895, 0	0.011241, 0	0.037023, 0	0.011933, 0	0.026165, 0	0.0065899, 0	0.010476, 0	0.019865, 0	0.006561, 1	0.0098473, 0	0.011068, 0	0.0069848, 0	0.013002, 0	0.022073, 0	0.019961, 0	0.025134, 0	0.0084705, 0	0.037877, 0
NONHSAT005727	0.0061597, 0	0.010709, 0	0.13274, 0	0.0076123, 0	0.019526, 0	0.072962, 0	0.079667, 0	0.037341, 0	0.0063791, 0	0.006047, 0	0.032405, 0	0.022583, 0	0.013435, 0	0.0073514, 0	0.012424, 0	0.011337, 0	0.013171, 0	0.0061585, 0	0.0062679, 0	0.014835, 0	0.0094167, 0	0.011578, 0	0.0080581, 0	0.010775, 0	0.0084058, 0	0.0096489, 0	0.013176, 0	0.016993, 0	0.01476, 0	0.022787, 0	0.011832, 0	0.01856, 0	0.017207, 0	0.042295, 0	0.012846, 0	0.039448, 0	0.0065306, 0	0.01297, 0	0.085682, 1	0.013458, 1	0.012825, 0	0.008374, 0	0.014925, 1	0.015309, 0	0.029621, 0	0.035148, 0	0.027702, 0	0.006071, 0	0.037309, 0
NONHSAT005761	0.0086153, 0	0.016609, 0	0.030141, 0	0.012158, 0	0.1062, 0	0.09383, 0	0.10634, 0	0.099695, 0	0.008778, 0	0.011613, 0	0.11968, 0	0.037477, 0	0.018009, 0	0.0093188, 0	0.015116, 0	0.018188, 0	0.015954, 0	0.020138, 0	0.0096596, 0	0.015535, 0	0.015988, 0	0.016758, 1	0.01445, 1	0.013347, 1	0.0074005, 0	0.012136, 1	0.012446, 0	0.027131, 0	0.0073067, 0	0.022842, 0	0.015147, 0	0.015728, 0	0.011914, 0	0.03195, 0	0.010947, 0	0.016647, 0	0.0082065, 0	0.011907, 0	0.016533, 1	0.0080561, 1	0.01482, 0	0.012991, 1	0.0085707, 1	0.019114, 0	0.019897, 0	0.026834, 0	0.018835, 0	0.012265, 0	0.033243, 0
NONHSAT005809	0.0072532, 0	0.015415, 0	0.057951, 0	0.0090498, 0	0.098296, 0	0.10833, 0	0.12027, 0	0.092451, 0	0.0081325, 0	0.0075868, 0	0.11565, 0	0.024385, 0	0.018342, 0	0.010242, 0	0.010945, 0	0.01646, 0	0.017952, 0	0.011805, 0	0.0077951, 0	0.019761, 0	0.010964, 0	0.01449, 0	0.0081775, 0	0.010248, 1	0.0079345, 0	0.01274, 0	0.013833, 0	0.013766, 0	0.012099, 0	0.028711, 0	0.011658, 0	0.019298, 0	0.017552, 0	0.037637, 0	0.01152, 0	0.029049, 0	0.0053725, 0	0.01379, 0	0.028234, 0	0.0091978, 1	0.018963, 0	0.0071727, 1	0.01036, 0	0.015873, 0	0.031348, 0	0.020277, 0	0.026846, 0	0.007132, 0	0.035319, 0
NONHSAT005942	0.020588, 0	0.030531, 0	0.15956, 0	0.022582, 0	0.03513, 0	0.13808, 0	0.16755, 0	0.064421, 0	0.020198, 0	0.021488, 0	0.056691, 0	0.0638, 0	0.033195, 0	0.019577, 0	0.02984, 0	0.029065, 0	0.02891, 0	0.027417, 0	0.01889, 0	0.03661, 0	0.027737, 0	0.032665, 0	0.025682, 0	0.030796, 1	0.027141, 0	0.019715, 0	0.035393, 0	0.045813, 0	0.03096, 0	0.053685, 0	0.027018, 0	0.046052, 0	0.033685, 0	0.12996, 0	0.04009, 0	0.061621, 0	0.016899, 0	0.027453, 0	0.064103, 0	0.022682, 1	0.028881, 0	0.022747, 0	0.023392, 0	0.029573, 0	0.050238, 0	0.057067, 0	0.060648, 0	0.021321, 0	0.11657, 0
NONHSAT006085	0.0065434, 0	0.0080872, 0	0.049031, 0	0.0046863, 0	0.021697, 0	0.049652, 0	0.054698, 0	0.04302, 0	0.004873, 0	0.0060531, 0	0.035782, 0	0.024322, 0	0.012472, 0	0.0068572, 0	0.0090418, 0	0.010257, 0	0.012932, 0	0.010182, 0	0.0049205, 0	0.014647, 0	0.0092263, 0	0.011348, 0	0.0073141, 0	0.0076409, 0	0.006678, 0	0.0076325, 0	0.010304, 0	0.01815, 0	0.012125, 0	0.022086, 0	0.0089063, 0	0.019112, 0	0.015197, 0	0.033517, 0	0.010784, 0	0.029352, 0	0.004826, 0	0.0096511, 0	0.021643, 0	0.0069917, 1	0.01079, 0	0.0071146, 0	0.0069666, 0	0.010543, 0	0.027868, 0	0.022374, 0	0.027987, 0	0.0056139, 0	0.042552, 0
NONHSAT006254	0.02366, 0	0.024633, 0	0.073354, 0	0.017635, 0	0.039874, 0	0.071872, 0	0.08142, 0	0.06334, 0	0.018435, 0	0.01828, 0	0.052504, 0	0.094389, 0	0.034187, 0	0.020119, 0	0.027273, 0	0.024699, 0	0.02402, 0	0.025549, 0	0.019163, 0	0.035957, 0	0.034856, 0	0.029566, 1	0.030447, 1	0.024626, 0	0.020219, 0	0.025282, 0	0.029311, 0	0.046563, 0	0.021408, 0	0.039713, 0	0.02544, 0	0.036511, 0	0.024402, 0	0.059574, 0	0.025276, 0	0.050207, 0	0.022131, 0	0.024378, 0	0.041219, 0	0.025927, 1	0.025685, 0	0.025797, 0	0.023571, 1	0.030393, 0	0.039628, 0	0.09985, 0	0.046582, 0	0.024517, 1	0.10383, 0
NONHSAT006255	0.011704, 0	0.021322, 0	0.066057, 0	0.014567, 0	0.1135, 0	0.12433, 0	0.13899, 0	0.1045, 0	0.012836, 0	0.011985, 0	0.13258, 0	0.028294, 0	0.023788, 0	0.015429, 0	0.015679, 0	0.022057, 0	0.025668, 0	0.01692, 0	0.012746, 0	0.027835, 0	0.015522, 0	0.020267, 0	0.012379, 0	0.015402, 0	0.0126, 0	0.017799, 0	0.020187, 0	0.017535, 0	0.017708, 0	0.03648, 0	0.017359, 0	0.024361, 0	0.024745, 0	0.0469, 0	0.017144, 0	0.03659, 0	0.010785, 0	0.020717, 0	0.035779, 0	0.014159, 1	0.026688, 0	0.011808, 0	0.015736, 0	0.021391, 0	0.040558, 0	0.018587, 0	0.034456, 0	0.011806, 0	0.039933, 0
NONHSAT006319	0.0076738, 0	0.010476, 0	0.041573, 0	0.0099593, 0	0.028776, 0	0.038507, 0	0.045447, 0	0.039574, 0	0.0068997, 0	0.010797, 0	0.033945, 0	0.051767, 0	0.012446, 0	0.0083939, 0	0.014159, 0	0.015528, 0	0.013707, 0	0.016037, 0	0.0065605, 0	0.012634, 0	0.017025, 0	0.017605, 0	0.017662, 0	0.012376, 0	0.0062428, 0	0.010126, 0	0.008927, 0	0.031503, 0	0.0071336, 0	0.014508, 0	0.01442, 0	0.013201, 0	0.009776, 0	0.029751, 0	0.0084668, 0	0.018881, 0	0.013259, 0	0.0094941, 0	0.025337, 0	0.01332, 1	0.0092478, 0	0.013935, 0	0.011826, 0	0.014775, 0	0.016954, 0	0.23305, 0	0.019181, 0	0.013604, 0	0.034567, 1
NONHSAT006360	0.015326, 0	0.014182, 0	0.082882, 0	0.012438, 0	0.040707, 0	0.081166, 0	0.080913, 0	0.064053, 0	0.0082977, 0	0.0085705, 0	0.054539, 0	0.042179, 0	0.027026, 0	0.015364, 0	0.015879, 0	0.02087, 0	0.023578, 0	0.017838, 0	0.01576, 0	0.030842, 0	0.020173, 0	0.020049, 0	0.015703, 1	0.015607, 0	0.015023, 0	0.013472, 0	0.019536, 0	0.028794, 0	0.020182, 0	0.035638, 0	0.013957, 0	0.031211, 0	0.022482, 0	0.05754, 0	0.014378, 0	0.044337, 0	0.013797, 0	0.019658, 0	0.050512, 0	0.016844, 1	0.020179, 0	0.017972, 0	0.014455, 0	0.021326, 0	0.043324, 0	0.058134, 0	0.040808, 0	0.015541, 0	0.076989, 0
NONHSAT006480	0.004076, 0	0.0067144, 0	0.044503, 1	0.0045421, 0	0.01868, 0	0.039612, 0	0.046517, 0	0.033087, 0	0.003874, 0	0.0040696, 0	0.028673, 0	0.023338, 0	0.0099007, 0	0.004767, 0	0.0090999, 0	0.010844, 0	0.01038, 0	0.0089025, 0	0.0024028, 0	0.011534, 0	0.0090376, 0	0.011201, 1	0.0070899, 1	0.0070352, 1	0.0044578, 0	0.0065517, 0	0.0079265, 0	0.016041, 0	0.0085629, 0	0.015696, 0	0.0073247, 0	0.012453, 0	0.010377, 0	0.026978, 0	0.0083552, 0	0.024037, 0	0.0046526, 0	0.0081243, 0	0.020229, 0	0.0054865, 1	0.0089287, 0	0.0075613, 1	0.0063812, 1	0.0089679, 0	0.021505, 0	0.015029, 0	0.021357, 0	0.0051007, 0	0.028963, 0
NONHSAT006710	0.005161, 0	0.0071976, 0	0.026217, 0	0.0066195, 0	0.021321, 0	0.027458, 0	0.033331, 0	0.032025, 0	0.0040765, 0	0.0068855, 0	0.026432, 0	0.028743, 0	0.0086797, 0	0.0039915, 0	0.010467, 0	0.0094968, 0	0.0080885, 0	0.013162, 0	0.0042429, 0	0.0080717, 0	0.011625, 0	0.010773, 0	0.010634, 0	0.0087221, 0	0.0044413, 0	0.0049299, 0	0.0070818, 0	0.0238, 0	0.0043169, 0	0.010532, 0	0.0093913, 0	0.0086078, 0	0.005343, 0	0.022911, 0	0.0074799, 0	0.012767, 0	0.0063638, 0	0.0063575, 0	0.012014, 0	0.0052673, 1	0.0053926, 0	0.010481, 0	0.0045434, 0	0.010788, 0	0.010152, 0	0.033568, 0	0.013208, 0	0.0084986, 0	0.026146, 0
NONHSAT006903	0.0053923, 0	0.007956, 0	0.030656, 0	0.0071383, 0	0.023699, 0	0.029865, 0	0.041243, 0	0.034409, 0	0.0050446, 0	0.0078584, 0	0.029326, 0	0.029042, 0	0.009088, 0	0.0044564, 0	0.011171, 0	0.010536, 0	0.0087796, 0	0.013734, 0	0.0050062, 0	0.0079773, 0	0.011706, 0	0.011617, 0	0.011172, 0	0.0093116, 0	0.0050352, 0	0.0058522, 0	0.0074331, 0	0.024146, 0	0.0050706, 0	0.011219, 0	0.010162, 0	0.0094545, 0	0.006321, 0	0.024602, 0	0.0084078, 0	0.013004, 0	0.0067037, 0	0.0069775, 0	0.011791, 0	0.0053541, 1	0.005883, 0	0.010701, 0	0.005267, 0	0.011429, 0	0.010932, 0	0.029683, 0	0.014135, 0	0.0089065, 0	0.025688, 0
NONHSAT007037	0.0094891, 0	0.0095802, 0	0.052494, 0	0.0053587, 0	0.019177, 0	0.045828, 0	0.052535, 0	0.03939, 0	0.0066875, 0	0.0066592, 0	0.02982, 0	0.0345, 0	0.016285, 0	0.0093124, 0	0.012038, 0	0.01222, 0	0.012476, 0	0.01196, 0	0.0084432, 0	0.015955, 0	0.012471, 0	0.014114, 0	0.010604, 0	0.0095468, 1	0.0097284, 0	0.0096156, 0	0.011919, 0	0.022844, 0	0.01146, 0	0.019108, 0	0.010469, 0	0.020275, 0	0.012555, 0	0.037164, 0	0.011318, 0	0.028156, 0	0.0075168, 0	0.0099843, 0	0.025032, 0	0.0088643, 1	0.010414, 0	0.0092209, 0	0.0078761, 0	0.011205, 0	0.025384, 0	0.023057, 0	0.027766, 0	0.0078526, 0	0.043334, 0
NONHSAT007159	0.011652, 0	0.011141, 0	0.069072, 0	0.0080917, 0	0.029971, 0	0.063381, 0	0.072435, 0	0.05682, 0	0.0076064, 0	0.0083891, 0	0.043561, 0	0.037978, 0	0.020229, 0	0.010544, 0	0.013946, 0	0.014955, 0	0.015268, 0	0.016212, 0	0.011207, 0	0.019452, 0	0.01525, 0	0.01592, 0	0.012914, 1	0.012396, 0	0.011495, 0	0.010436, 0	0.014616, 0	0.028373, 0	0.015257, 0	0.026752, 0	0.012152, 0	0.026772, 0	0.017364, 0	0.046426, 0	0.013573, 0	0.033706, 0	0.0091745, 0	0.012531, 0	0.033016, 0	0.010355, 1	0.013092, 0	0.013235, 0	0.0097024, 0	0.016666, 0	0.032022, 0	0.031133, 0	0.033518, 0	0.011065, 0	0.058985, 0
NONHSAT007235	0.008616, 0	0.012659, 0	0.12961, 0	0.01044, 0	0.025071, 0	0.071258, 0	0.085666, 0	0.051844, 0	0.0077717, 0	0.0099082, 0	0.039631, 0	0.038605, 0	0.016542, 0	0.0078845, 0	0.017718, 0	0.01582, 0	0.015657, 0	0.015028, 0	0.0078697, 0	0.016513, 0	0.01609, 0	0.016895, 0	0.014296, 0	0.014785, 0	0.0092841, 0	0.010737, 0	0.015278, 0	0.032762, 0	0.014498, 0	0.02445, 0	0.016233, 0	0.021067, 0	0.017033, 0	0.047456, 0	0.015081, 0	0.040831, 0	0.0096528, 0	0.014858, 0	0.078936, 0	0.013882, 1	0.013024, 0	0.015246, 0	0.014923, 0	0.020639, 0	0.030271, 0	0.029333, 0	0.031412, 0	0.011118, 0	0.049637, 1
NONHSAT007429	0.026629, 0	0.034435, 0	0.21892, 0	0.025679, 0	0.044809, 0	0.161, 0	0.18627, 0	0.078596, 0	0.023958, 0	0.024086, 0	0.0659, 0	0.071738, 0	0.042772, 0	0.025323, 0	0.035701, 0	0.032305, 0	0.032038, 0	0.029502, 0	0.027155, 0	0.041938, 0	0.031608, 0	0.035808, 0	0.030144, 0	0.035411, 0	0.033401, 0	0.024884, 0	0.040682, 0	0.051759, 0	0.037119, 0	0.060469, 0	0.031834, 0	0.05676, 0	0.039325, 0	0.13956, 0	0.042663, 0	0.0735, 0	0.022316, 0	0.031635, 0	0.1137, 0	0.031533, 1	0.032853, 0	0.026934, 0	0.031681, 0	0.037741, 0	0.059449, 0	0.070955, 0	0.0679, 0	0.025082, 0	0.12975, 0
NONHSAT007663	0.028191, 0	0.031917, 0	0.070483, 1	0.025877, 0	0.11959, 0	0.13395, 0	0.13877, 0	0.11489, 0	0.019646, 0	0.022668, 0	0.13821, 0	0.059171, 1	0.042866, 1	0.025669, 0	0.02752, 0	0.030141, 0	0.034186, 0	0.02835, 0	0.02396, 0	0.0467, 0	0.032778, 0	0.031075, 0	0.026357, 1	0.026817, 1	0.025882, 0	0.024866, 1	0.034724, 0	0.037483, 0	0.0256, 1	0.052218, 0	0.029351, 0	0.038968, 1	0.029534, 0	0.068764, 0	0.027223, 0	0.04916, 0	0.022097, 0	0.028928, 0	0.04789, 1	0.029142, 1	0.035976, 0	0.024372, 0	0.0244, 1	0.033003, 0	0.046953, 0	0.072716, 1	0.04639, 0	0.025012, 1	0.10483, 1
NONHSAT007664	0.0093017, 0	0.02262, 0	0.061626, 1	0.016425, 0	0.032742, 0	0.10489, 0	0.060645, 0	0.043317, 0	0.011127, 0	0.013057, 0	0.043043, 0	0.042703, 1	0.017387, 1	0.013, 0	0.021322, 0	0.015865, 0	0.016874, 0	0.021703, 0	0.01161, 0	0.019536, 0	0.016964, 0	0.020095, 0	0.01754, 1	0.023428, 1	0.017442, 0	0.012437, 1	0.021705, 0	0.03366, 0	0.018233, 1	0.030841, 0	0.01757, 0	0.026857, 1	0.019535, 0	0.10517, 0	0.029227, 0	0.032482, 0	0.011375, 0	0.014046, 0	0.038232, 1	0.011372, 1	0.015864, 0	0.015521, 0	0.012972, 1	0.018491, 0	0.025426, 0	0.058636, 1	0.032692, 0	0.015033, 1	0.044821, 1
NONHSAT007667	0.025516, 0	0.033536, 0	0.16601, 1	0.024244, 0	0.058944, 0	0.16292, 0	0.18734, 0	0.082592, 0	0.022476, 0	0.023922, 0	0.081651, 0	0.067815, 1	0.04144, 1	0.0264, 0	0.031432, 0	0.032593, 0	0.034952, 0	0.028057, 0	0.029031, 0	0.043917, 0	0.028976, 0	0.034757, 0	0.027157, 1	0.032854, 1	0.032408, 0	0.025039, 1	0.038484, 0	0.044671, 0	0.035965, 1	0.060486, 0	0.028611, 0	0.055494, 1	0.038263, 0	0.13783, 0	0.040839, 0	0.064536, 0	0.020908, 0	0.031557, 0	0.074232, 1	0.027701, 1	0.033535, 0	0.023571, 0	0.027658, 1	0.033655, 0	0.057212, 0	0.08294, 1	0.066722, 0	0.024258, 1	0.12925, 1
NONHSAT007673	0.016321, 0	0.017504, 0	0.19992, 1	0.014909, 0	0.034391, 0	0.092475, 0	0.16942, 0	0.05419, 0	0.015969, 0	0.015372, 0	0.048598, 0	0.036288, 1	0.02292, 1	0.014437, 0	0.017934, 0	0.021718, 0	0.020358, 0	0.014386, 0	0.01972, 0	0.021208, 0	0.015823, 0	0.019843, 0	0.016843, 1	0.015504, 1	0.018297, 0	0.015916, 1	0.019324, 0	0.023, 0	0.021934, 1	0.03428, 0	0.020055, 0	0.031953, 1	0.025239, 0	0.057943, 0	0.018761, 0	0.042467, 0	0.012511, 0	0.020659, 0	0.098846, 1	0.020902, 1	0.018454, 0	0.013371, 0	0.021549, 1	0.022495, 0	0.037586, 0	0.044942, 1	0.039092, 0	0.01298, 1	0.059336, 1
NONHSAT007680	0.016316, 0	0.027724, 0	0.14142, 1	0.019793, 0	0.11329, 0	0.15033, 0	0.15242, 0	0.12099, 0	0.015398, 0	0.019023, 0	0.13427, 0	0.077691, 1	0.029494, 1	0.018156, 0	0.026695, 0	0.027359, 0	0.027199, 0	0.026198, 0	0.017075, 0	0.026909, 0	0.025841, 0	0.028229, 0	0.026884, 1	0.021861, 1	0.016387, 0	0.022572, 1	0.022285, 0	0.044134, 0	0.021028, 1	0.043026, 0	0.028324, 0	0.034907, 1	0.027908, 0	0.072829, 0	0.021299, 0	0.047845, 0	0.018188, 0	0.0203, 0	0.098867, 1	0.02604, 1	0.023667, 0	0.02006, 0	0.025344, 1	0.030091, 0	0.043207, 0	0.25519, 1	0.04136, 0	0.01967, 1	0.068419, 1
NONHSAT007691	0.019735, 0	0.030826, 0	0.22343, 1	0.023425, 0	0.048546, 0	0.16532, 0	0.1925, 0	0.077189, 0	0.0219, 0	0.023949, 0	0.069433, 0	0.070874, 1	0.031867, 1	0.023162, 0	0.030483, 0	0.032412, 0	0.033236, 0	0.025082, 0	0.023493, 0	0.034869, 0	0.025003, 0	0.033592, 0	0.028058, 1	0.031407, 1	0.027399, 0	0.024125, 1	0.033186, 0	0.044812, 0	0.033131, 1	0.053395, 0	0.030278, 0	0.04975, 1	0.038536, 0	0.13662, 0	0.037785, 0	0.066436, 0	0.022606, 0	0.028782, 0	0.11958, 1	0.031186, 1	0.028929, 0	0.020518, 0	0.032648, 1	0.03366, 0	0.05849, 0	0.26012, 1	0.06351, 0	0.022524, 1	0.084654, 1
NONHSAT007698	0.017154, 0	0.034599, 0	0.077649, 1	0.023187, 0	0.11894, 0	0.18458, 0	0.13904, 0	0.11161, 0	0.016554, 0	0.018531, 0	0.14028, 0	0.06596, 1	0.03066, 1	0.023208, 0	0.024634, 0	0.028055, 0	0.034564, 0	0.025964, 0	0.017168, 0	0.038946, 0	0.02412, 0	0.029178, 0	0.025195, 1	0.026613, 1	0.022796, 0	0.022558, 1	0.030429, 0	0.033896, 0	0.025085, 1	0.054018, 0	0.026561, 0	0.039497, 1	0.033467, 0	0.1205, 0	0.032995, 0	0.049576, 0	0.017975, 0	0.024394, 0	0.057003, 1	0.025164, 1	0.031687, 0	0.017458, 0	0.024069, 1	0.027131, 0	0.050184, 0	0.25912, 1	0.049675, 0	0.02011, 1	0.066361, 1
NONHSAT007706	0.015482, 0	0.012591, 0	0.068289, 0	0.0076184, 0	0.027532, 0	0.062359, 0	0.064145, 0	0.045199, 0	0.0073815, 0	0.0058894, 0	0.039481, 0	0.035189, 0	0.027609, 0	0.012942, 0	0.012445, 0	0.012242, 0	0.014111, 0	0.0091176, 0	0.012695, 0	0.026688, 0	0.01672, 0	0.013717, 0	0.010822, 0	0.011911, 0	0.014401, 0	0.011505, 0	0.018755, 0	0.020782, 0	0.016845, 0	0.029748, 0	0.011144, 0	0.027874, 0	0.017063, 0	0.039703, 0	0.012843, 0	0.038638, 0	0.00927, 0	0.01373, 0	0.041245, 0	0.014797, 1	0.017259, 0	0.010992, 0	0.012531, 0	0.015902, 0	0.031341, 0	0.039415, 0	0.031566, 0	0.010518, 0	0.088594, 1
NONHSAT007719	0.0043195, 0	0.0060511, 0	0.067207, 0	0.0036703, 0	0.016178, 0	0.049504, 0	0.05943, 0	0.034197, 0	0.0041669, 0	0.0035007, 0	0.028548, 0	0.012781, 0	0.010123, 0	0.0053667, 0	0.0064532, 0	0.0088993, 0	0.010658, 0	0.0054949, 0	0.0036221, 0	0.012382, 0	0.005726, 0	0.008291, 0	0.0041218, 0	0.0059367, 1	0.0052984, 0	0.0062989, 0	0.0087504, 0	0.0097844, 0	0.012325, 0	0.020684, 0	0.0058556, 0	0.017048, 0	0.015247, 0	0.028601, 0	0.0088509, 0	0.02907, 0	0.003329, 0	0.0090157, 0	0.032815, 0	0.00649, 1	0.010041, 0	0.0049494, 0	0.0075575, 0	0.0090529, 0	0.027053, 0	0.0085825, 0	0.02466, 0	0.0032982, 0	0.035444, 0
NONHSAT008230	0.009, 0	0.0085568, 0	0.050101, 0	0.0041061, 0	0.019575, 0	0.045865, 0	0.052093, 0	0.03723, 0	0.0052383, 0	0.0053531, 0	0.030756, 0	0.028486, 0	0.015433, 0	0.0086636, 0	0.0089114, 0	0.0093882, 0	0.012256, 0	0.0086453, 0	0.0082661, 0	0.015556, 0	0.0093018, 0	0.011066, 0	0.0081191, 0	0.0072061, 0	0.0090661, 0	0.0089596, 0	0.010955, 0	0.017737, 0	0.0112, 0	0.019044, 0	0.0092843, 0	0.019323, 0	0.012442, 0	0.033025, 0	0.010434, 0	0.0268, 0	0.0053282, 0	0.0094485, 0	0.025241, 0	0.0076798, 1	0.010375, 0	0.0063623, 0	0.0072887, 0	0.0097107, 0	0.024645, 0	0.019976, 0	0.026275, 0	0.0057723, 0	0.038962, 0
NONHSAT008249	0.0063555, 0	0.0096918, 0	0.035054, 0	0.0074712, 0	0.025618, 0	0.036488, 0	0.045773, 0	0.029043, 0	0.0064554, 0	0.0093921, 0	0.031243, 0	0.039918, 0	0.0095894, 0	0.0081421, 0	0.0097117, 0	0.012209, 0	0.013081, 0	0.010155, 0	0.0053872, 0	0.011361, 0	0.011561, 0	0.014046, 0	0.013355, 0	0.0083009, 0	0.0060044, 0	0.0095739, 0	0.0078886, 0	0.019798, 0	0.0066399, 0	0.013192, 0	0.012232, 0	0.010869, 0	0.009682, 0	0.024712, 0	0.0074516, 0	0.01606, 0	0.010014, 0	0.0085456, 0	0.020595, 0	0.012336, 1	0.009357, 0	0.0077381, 0	0.010865, 0	0.0094675, 0	0.015706, 0	0.22146, 0	0.017064, 0	0.0091325, 0	0.023049, 0
NONHSAT008275	0.0052131, 0	0.0073008, 0	0.050206, 0	0.0054671, 0	0.018987, 0	0.039962, 0	0.056979, 0	0.036186, 0	0.0045507, 0	0.0069457, 0	0.029426, 0	0.022871, 0	0.010153, 0	0.00521, 0	0.0095344, 0	0.010364, 0	0.012385, 0	0.010405, 0	0.0041605, 0	0.012901, 0	0.0097437, 0	0.01171, 0	0.0080844, 0	0.0089005, 0	0.0054496, 0	0.0066784, 0	0.0099628, 0	0.021622, 0	0.0086453, 0	0.016576, 0	0.0095596, 0	0.013601, 0	0.01079, 0	0.029447, 0	0.010382, 0	0.024751, 0	0.0052209, 0	0.010314, 0	0.020066, 0	0.0063184, 1	0.0094718, 0	0.0082221, 0	0.0064875, 0	0.011767, 0	0.021114, 0	0.017805, 0	0.023598, 0	0.0067446, 0	0.034005, 0
NONHSAT008282	0.010909, 0	0.012442, 0	0.056507, 0	0.01086, 0	0.036275, 0	0.068334, 0	0.06901, 0	0.059406, 0	0.0065888, 0	0.0084983, 0	0.051869, 0	0.036198, 0	0.019883, 0	0.0098919, 0	0.01425, 0	0.017848, 0	0.021035, 0	0.018062, 0	0.0066322, 0	0.026014, 0	0.017799, 0	0.018194, 0	0.013536, 0	0.013748, 0	0.010447, 0	0.0094616, 0	0.017279, 0	0.029442, 0	0.014869, 0	0.031359, 0	0.013624, 0	0.023408, 0	0.019151, 0	0.0516, 0	0.014851, 0	0.039637, 0	0.010264, 0	0.01644, 0	0.02927, 0	0.01224, 1	0.017273, 0	0.014933, 0	0.0099047, 0	0.017711, 0	0.038331, 0	0.038684, 0	0.037195, 0	0.01178, 0	0.062358, 0
NONHSAT008410	0.0068091, 0	0.0085167, 0	0.12381, 0	0.0081143, 0	0.019977, 0	0.058582, 0	0.071293, 0	0.036675, 0	0.0060114, 0	0.006588, 0	0.024064, 0	0.021961, 0	0.01265, 0	0.0059564, 0	0.012555, 0	0.0097669, 0	0.0089696, 0	0.0093353, 0	0.0080647, 0	0.011576, 0	0.010722, 0	0.0096579, 0	0.0091168, 0	0.011307, 0	0.0073446, 0	0.0072152, 0	0.01126, 0	0.021146, 0	0.013546, 0	0.021079, 0	0.010583, 0	0.019252, 0	0.015472, 0	0.036031, 0	0.010457, 0	0.032155, 0	0.0072146, 0	0.01071, 0	0.080311, 0	0.011919, 1	0.0086895, 0	0.01119, 0	0.01265, 0	0.016877, 0	0.023734, 0	0.025711, 0	0.022053, 0	0.0084862, 0	0.042173, 0
NONHSAT008565	0.006453, 0	0.019305, 0	0.074105, 0	0.011661, 0	0.024627, 0	0.11541, 0	0.067761, 0	0.03927, 0	0.009373, 0	0.0077754, 0	0.039976, 0	0.023241, 0	0.015392, 0	0.012526, 0	0.014798, 0	0.012451, 0	0.016863, 0	0.012408, 0	0.0088232, 0	0.02112, 0	0.0096166, 0	0.015254, 0	0.0087213, 0	0.018671, 0	0.01601, 0	0.011448, 0	0.020807, 0	0.016683, 0	0.022523, 0	0.036004, 0	0.01127, 0	0.030803, 0	0.025304, 0	0.1054, 0	0.028328, 0	0.042222, 0	0.0067315, 0	0.014081, 0	0.042662, 1	0.0096428, 1	0.018008, 0	0.008141, 0	0.012232, 0	0.013261, 0	0.036922, 0	0.024643, 0	0.039005, 0	0.0084099, 0	0.044007, 0
NONHSAT008654	0.0083219, 0	0.022306, 0	0.13702, 0	0.014231, 0	0.024849, 0	0.13442, 0	0.079657, 0	0.04547, 0	0.010732, 0	0.0090602, 0	0.042062, 0	0.027978, 0	0.0189, 0	0.01384, 0	0.019274, 0	0.01323, 0	0.017775, 0	0.012399, 0	0.011202, 0	0.022311, 0	0.011932, 0	0.016022, 1	0.01145, 1	0.022016, 1	0.017932, 0	0.013984, 0	0.023764, 0	0.021391, 0	0.026472, 0	0.040028, 0	0.015121, 0	0.03525, 0	0.028859, 0	0.11284, 0	0.031057, 0	0.053741, 0	0.0087621, 0	0.016598, 0	0.095453, 1	0.015367, 1	0.019485, 0	0.011637, 1	0.018561, 1	0.019323, 0	0.041767, 0	0.025517, 0	0.041946, 0	0.0099033, 0	0.052962, 1
NONHSAT008692	0.018296, 0	0.028648, 0	0.073003, 1	0.019877, 0	0.039874, 0	0.12946, 0	0.073887, 0	0.061353, 0	0.012707, 0	0.014289, 0	0.058023, 0	0.05786, 0	0.03408, 0	0.018549, 0	0.026163, 0	0.022136, 0	0.02794, 0	0.023988, 0	0.013894, 0	0.042061, 0	0.027415, 0	0.026713, 0	0.021916, 1	0.029531, 0	0.024189, 0	0.015959, 0	0.034811, 0	0.042798, 0	0.025847, 0	0.049993, 0	0.0225, 0	0.039635, 0	0.027944, 0	0.12316, 0	0.035737, 0	0.058968, 0	0.01609, 0	0.023862, 0	0.049983, 0	0.021166, 1	0.028769, 0	0.021605, 0	0.018953, 0	0.02686, 0	0.047386, 0	0.066157, 0	0.05303, 0	0.019858, 0	0.10782, 0
NONHSAT009144	0.0078347, 0	0.010682, 0	0.051179, 0	0.0082799, 0	0.036517, 0	0.063406, 0	0.067259, 0	0.045678, 0	0.0052647, 0	0.0057688, 0	0.048309, 0	0.023569, 0	0.015727, 0	0.0088373, 0	0.0093105, 0	0.014255, 0	0.019373, 0	0.0097912, 0	0.0047339, 0	0.023637, 0	0.012035, 0	0.013948, 0	0.0087552, 1	0.0095319, 1	0.0084684, 0	0.0083185, 0	0.014635, 0	0.01626, 0	0.0119, 0	0.02558, 0	0.010649, 0	0.016547, 0	0.015587, 0	0.041094, 0	0.011577, 0	0.034105, 0	0.0073694, 0	0.015271, 0	0.028628, 1	0.01143, 1	0.016794, 0	0.0085854, 1	0.0093355, 0	0.0125, 0	0.033051, 0	0.047776, 0	0.030478, 0	0.0076027, 0	0.043118, 1
NONHSAT009289	0.0065452, 0	0.0098615, 0	0.040795, 0	0.0075968, 0	0.033659, 0	0.051099, 0	0.058527, 0	0.05073, 0	0.0050172, 0	0.0072867, 0	0.045899, 0	0.031019, 0	0.013884, 0	0.0066772, 0	0.01245, 0	0.014119, 0	0.016134, 0	0.014973, 0	0.0043662, 0	0.017645, 0	0.013835, 0	0.015215, 0	0.010995, 0	0.011135, 0	0.0061194, 0	0.0078385, 0	0.012854, 0	0.026748, 0	0.0099513, 0	0.021218, 0	0.01159, 0	0.015519, 0	0.01333, 0	0.034958, 0	0.011582, 0	0.029068, 0	0.0076214, 0	0.012435, 0	0.019066, 0	0.0076598, 1	0.012927, 0	0.012117, 0	0.0073858, 0	0.01446, 0	0.026977, 0	0.020468, 0	0.027517, 0	0.0092474, 0	0.039593, 0
NONHSAT009299	0.0057297, 0	0.0070947, 0	0.048134, 0	0.0037121, 0	0.014232, 0	0.043995, 0	0.050926, 0	0.036266, 0	0.0044503, 0	0.0054912, 0	0.028262, 0	0.020168, 0	0.010742, 0	0.0059647, 0	0.0077144, 0	0.0089458, 0	0.011954, 0	0.0085051, 0	0.0039044, 0	0.013291, 0	0.0074415, 0	0.01006, 0	0.0059843, 0	0.0064335, 0	0.0060798, 0	0.006775, 0	0.0094142, 0	0.015447, 0	0.011703, 0	0.020977, 0	0.0079529, 0	0.018072, 0	0.014683, 0	0.031475, 0	0.010594, 0	0.028467, 0	0.0036421, 0	0.008899, 0	0.019255, 0	0.0059698, 1	0.0097991, 0	0.005459, 0	0.0061638, 0	0.0087598, 0	0.026856, 0	0.010734, 0	0.027343, 0	0.0041407, 0	0.038884, 0
NONHSAT009463	0.0069496, 0	0.01588, 0	0.061008, 0	0.0094565, 0	0.099985, 0	0.1129, 0	0.12248, 0	0.092929, 0	0.0083114, 0	0.0076359, 0	0.1174, 0	0.02272, 0	0.01814, 0	0.010415, 0	0.011089, 0	0.016478, 0	0.018244, 0	0.011797, 0	0.0081067, 0	0.019814, 0	0.010598, 0	0.014373, 0	0.0079288, 0	0.010801, 0	0.0081866, 0	0.012955, 0	0.01427, 0	0.013199, 0	0.01261, 0	0.029336, 0	0.011695, 0	0.019596, 0	0.018203, 0	0.040578, 0	0.012259, 0	0.029667, 0	0.0053395, 0	0.014235, 0	0.030908, 0	0.0092097, 1	0.019478, 0	0.0071216, 0	0.010796, 0	0.016294, 0	0.031673, 0	0.013955, 0	0.027053, 0	0.0071578, 0	0.033786, 0
NONHSAT009495	0.0052178, 0	0.0083809, 0	0.053172, 0	0.0058656, 0	0.022297, 0	0.049019, 0	0.054012, 0	0.036784, 0	0.0047623, 0	0.0047333, 0	0.032893, 0	0.026085, 0	0.012047, 0	0.0060694, 0	0.010161, 0	0.012207, 0	0.012168, 0	0.009765, 0	0.0034382, 0	0.014156, 0	0.010429, 0	0.012516, 0	0.0082595, 0	0.0085757, 0	0.0060866, 0	0.0074572, 0	0.010095, 0	0.017298, 0	0.010209, 0	0.018735, 0	0.0084734, 0	0.014712, 0	0.012204, 0	0.033814, 0	0.0099822, 0	0.027652, 0	0.005814, 0	0.0098169, 0	0.026453, 0	0.0073005, 1	0.010855, 0	0.0087287, 0	0.0077479, 0	0.010528, 0	0.024637, 0	0.026162, 0	0.024289, 0	0.0062175, 0	0.033662, 0
NONHSAT009594	0.0053438, 0	0.006815, 0	0.028373, 1	0.0061097, 0	0.020855, 0	0.032646, 0	0.035824, 1	0.037967, 0	0.0041432, 0	0.0065955, 0	0.029021, 0	0.027093, 0	0.0091226, 0	0.0043012, 0	0.0099897, 0	0.0094104, 0	0.0078619, 0	0.013926, 0	0.0045727, 0	0.008345, 0	0.011193, 0	0.010348, 1	0.009756, 1	0.0084775, 0	0.0045842, 0	0.0048207, 1	0.0071394, 0	0.023005, 0	0.0069801, 0	0.014412, 0	0.0083625, 0	0.012659, 0	0.0088471, 0	0.02606, 0	0.0079546, 0	0.015746, 0	0.0057917, 0	0.0060745, 0	0.010497, 1	0.0045806, 1	0.0056528, 0	0.010472, 1	0.0041346, 1	0.010952, 0	0.014709, 0	0.027248, 0	0.016475, 0	0.0081288, 0	0.033279, 1
NONHSAT009599	0.0062158, 0	0.0090971, 0	0.056529, 0	0.0071936, 0	0.021263, 0	0.039646, 0	0.05418, 0	0.028406, 0	0.0064701, 0	0.0088913, 0	0.028218, 0	0.039514, 0	0.0097535, 0	0.0079331, 0	0.0097574, 0	0.012424, 0	0.01378, 0	0.0085669, 0	0.0048628, 0	0.012125, 0	0.011088, 0	0.014106, 0	0.012692, 0	0.008377, 0	0.0056618, 0	0.0097235, 0	0.007805, 0	0.019313, 0	0.0079434, 0	0.014593, 0	0.012437, 0	0.011991, 0	0.010948, 0	0.02589, 0	0.0074861, 0	0.020947, 0	0.010063, 0	0.0092914, 0	0.033165, 0	0.013357, 0	0.009811, 0	0.0074257, 0	0.012268, 0	0.010099, 0	0.019162, 0	0.22343, 0	0.019895, 0	0.008556, 0	0.026424, 0
NONHSAT009703	0.034585, 0	0.043612, 0	0.11489, 0	0.030615, 0	0.067009, 0	0.16787, 0	0.11893, 0	0.094008, 0	0.025389, 0	0.027495, 0	0.089049, 0	0.1345, 0	0.052567, 0	0.03669, 0	0.040254, 0	0.037753, 0	0.044531, 0	0.038573, 0	0.033852, 0	0.05949, 0	0.047185, 0	0.046173, 0	0.045309, 0	0.041153, 0	0.037143, 0	0.037929, 0	0.047705, 0	0.066243, 0	0.039502, 0	0.07011, 0	0.039368, 0	0.062822, 0	0.045244, 0	0.15149, 0	0.045981, 0	0.080131, 0	0.034775, 0	0.037959, 0	0.07996, 0	0.041927, 1	0.042564, 0	0.036094, 0	0.037178, 0	0.042465, 0	0.069479, 0	0.32706, 0	0.076633, 0	0.037858, 0	0.14612, 0
NONHSAT009806	0.010771, 0	0.014744, 0	0.18986, 0	0.013917, 0	0.027049, 0	0.067587, 0	0.1583, 1	0.037369, 0	0.013585, 0	0.014039, 0	0.031339, 0	0.038211, 0	0.016456, 0	0.0091709, 0	0.018852, 0	0.021426, 0	0.017457, 0	0.014382, 0	0.012389, 0	0.015226, 0	0.015858, 0	0.020522, 1	0.01682, 1	0.014208, 1	0.012508, 0	0.012756, 0	0.015601, 0	0.02652, 0	0.015755, 0	0.025655, 0	0.019368, 0	0.02055, 0	0.018563, 0	0.047603, 0	0.016294, 0	0.037822, 0	0.010901, 0	0.019014, 0	0.090827, 0	0.017225, 1	0.014175, 0	0.014289, 1	0.018858, 1	0.01962, 0	0.028574, 0	0.03559, 0	0.031992, 0	0.01183, 0	0.043327, 0
NONHSAT009808	0.0063905, 0	0.0097069, 0	0.11205, 0	0.0089054, 0	0.022314, 0	0.052539, 0	0.063008, 1	0.032153, 0	0.0059945, 0	0.0063978, 0	0.02494, 0	0.028051, 0	0.013078, 0	0.0056429, 0	0.01422, 0	0.011237, 0	0.0092215, 0	0.0097132, 0	0.0067643, 0	0.011029, 0	0.011945, 0	0.011509, 1	0.010675, 1	0.010797, 1	0.0070562, 0	0.0078924, 0	0.010678, 0	0.021589, 0	0.010746, 0	0.017431, 0	0.011757, 0	0.014767, 0	0.011883, 0	0.032785, 0	0.0097836, 0	0.029517, 0	0.0076724, 0	0.010154, 0	0.076562, 0	0.012098, 1	0.008503, 0	0.011833, 1	0.012931, 1	0.015164, 0	0.019703, 0	0.027551, 0	0.019205, 0	0.0082758, 0	0.034202, 0
NONHSAT009920	0.0099573, 0	0.015782, 0	0.02891, 0	0.012115, 0	0.10482, 0	0.097594, 0	0.10395, 0	0.08931, 0	0.007482, 0	0.0080731, 0	0.11751, 0	0.024626, 0	0.019199, 0	0.010591, 0	0.0099528, 0	0.01742, 0	0.019942, 0	0.013993, 0	0.0087245, 0	0.023228, 0	0.013726, 0	0.014418, 1	0.010308, 1	0.010281, 1	0.0084959, 0	0.011118, 0	0.014559, 0	0.013371, 0	0.0085731, 0	0.02712, 0	0.012694, 0	0.015269, 0	0.014287, 0	0.031668, 0	0.0089468, 0	0.021854, 0	0.0077032, 0	0.01473, 0	0.022924, 0	0.011129, 1	0.019744, 0	0.0091794, 0	0.0092963, 0	0.015914, 0	0.027182, 0	0.034702, 0	0.021543, 0	0.0095985, 0	0.034089, 0
NONHSAT010129	0.0084944, 0	0.0098023, 0	0.12141, 0	0.0078026, 0	0.02272, 0	0.050083, 0	0.14497, 0	0.035979, 0	0.011149, 0	0.011143, 0	0.035842, 0	0.024256, 0	0.011945, 0	0.0080602, 0	0.0099607, 0	0.018584, 0	0.018195, 0	0.0093754, 0	0.0077096, 0	0.015366, 0	0.0098643, 0	0.016962, 0	0.010521, 0	0.0078646, 0	0.0091238, 0	0.010846, 0	0.012174, 0	0.014475, 0	0.013052, 0	0.022076, 0	0.012762, 0	0.016527, 0	0.016608, 0	0.030282, 0	0.011998, 0	0.030041, 0	0.0065391, 0	0.017135, 0	0.034324, 0	0.010745, 1	0.014867, 0	0.0068726, 0	0.011531, 1	0.012071, 0	0.029582, 0	0.020285, 0	0.031887, 0	0.0065978, 0	0.035061, 0
NONHSAT010167	0.013842, 0	0.013058, 0	0.064702, 0	0.0082864, 0	0.019768, 0	0.056619, 0	0.065856, 0	0.04799, 0	0.0080925, 0	0.0089302, 0	0.036334, 0	0.043905, 0	0.024375, 0	0.0099087, 0	0.016056, 0	0.01516, 0	0.014822, 0	0.01467, 0	0.0080846, 0	0.024302, 0	0.019172, 0	0.017347, 0	0.013586, 1	0.013519, 1	0.012175, 0	0.010119, 0	0.018065, 0	0.029753, 0	0.016198, 0	0.031645, 0	0.013689, 0	0.027622, 0	0.017769, 0	0.04458, 0	0.015601, 0	0.040367, 0	0.009451, 0	0.013118, 0	0.028766, 0	0.013232, 1	0.015732, 0	0.013903, 0	0.011561, 0	0.016719, 0	0.032524, 0	0.034172, 0	0.035718, 0	0.011209, 0	0.094543, 0
NONHSAT010174	0.0051487, 0	0.0070288, 0	0.026026, 0	0.0061954, 0	0.021428, 0	0.027965, 0	0.037598, 0	0.033274, 0	0.0041023, 0	0.0067082, 0	0.027531, 0	0.027895, 0	0.0089479, 0	0.0039739, 0	0.010294, 0	0.0098848, 0	0.0085471, 0	0.013064, 0	0.0040286, 0	0.0088743, 0	0.011413, 0	0.011122, 1	0.010114, 0	0.0085689, 0	0.0043576, 0	0.005008, 0	0.007406, 0	0.0235, 0	0.0048181, 0	0.011538, 0	0.0091257, 0	0.0096497, 0	0.0060109, 0	0.0235, 0	0.0077536, 0	0.014121, 0	0.0059493, 0	0.006901, 0	0.010007, 0	0.0047406, 1	0.005988, 0	0.010113, 0	0.0043064, 0	0.010652, 0	0.011845, 0	0.02171, 0	0.014856, 0	0.0081523, 0	0.028158, 0
NONHSAT010657	0.022615, 0	0.032097, 0	0.1543, 1	0.023182, 0	0.054285, 0	0.15422, 0	0.17595, 1	0.0769, 0	0.01967, 0	0.020563, 0	0.07698, 0	0.06632, 0	0.035276, 0	0.025341, 0	0.027273, 0	0.032849, 0	0.038371, 0	0.02897, 0	0.024869, 0	0.042133, 0	0.026837, 0	0.035391, 1	0.026638, 1	0.028362, 1	0.030127, 0	0.023696, 1	0.034678, 0	0.040938, 0	0.033397, 0	0.057302, 0	0.027884, 0	0.048105, 1	0.037312, 0	0.13659, 0	0.038248, 0	0.063198, 0	0.018306, 0	0.032046, 0	0.069482, 1	0.023987, 1	0.032472, 0	0.022313, 1	0.023052, 1	0.027541, 0	0.059996, 0	0.078525, 0	0.066078, 0	0.021633, 1	0.095578, 1
NONHSAT010724	0.010784, 0	0.0099301, 0	0.12267, 0	0.0074841, 0	0.022831, 0	0.063236, 0	0.066891, 0	0.037313, 0	0.0067302, 0	0.0054072, 0	0.026259, 0	0.026421, 0	0.018858, 0	0.0097528, 0	0.012218, 0	0.0094103, 0	0.0098045, 0	0.0071298, 0	0.013114, 0	0.015368, 0	0.010491, 0	0.009281, 0	0.0098051, 0	0.0098647, 0	0.01114, 0	0.0098159, 0	0.012505, 0	0.016522, 0	0.016058, 0	0.024157, 0	0.010567, 0	0.025001, 0	0.017046, 0	0.036521, 0	0.0099666, 0	0.033945, 0	0.0082391, 0	0.010635, 0	0.086647, 0	0.014637, 1	0.010445, 0	0.0098563, 0	0.014615, 0	0.015523, 0	0.027188, 0	0.045154, 0	0.024517, 0	0.0082512, 0	0.049462, 0
NONHSAT010762	0.0038969, 0	0.005859, 0	0.054468, 0	0.0047624, 0	0.018486, 0	0.043791, 0	0.05877, 0	0.032567, 0	0.0039736, 0	0.0044713, 0	0.02741, 0	0.014373, 0	0.0092495, 0	0.0047633, 0	0.0074179, 0	0.0097389, 0	0.010932, 0	0.0076187, 0	0.0037602, 0	0.012445, 0	0.0075366, 0	0.0096809, 0	0.005545, 0	0.0080894, 0	0.0049763, 0	0.0058711, 0	0.0090239, 0	0.014951, 0	0.0092682, 0	0.016622, 0	0.0063909, 0	0.013324, 0	0.011335, 0	0.029032, 0	0.0090922, 0	0.024021, 0	0.0045233, 0	0.0097424, 0	0.022524, 0	0.0055736, 1	0.0094629, 0	0.0066851, 0	0.0064048, 0	0.010641, 0	0.021565, 0	0.010648, 0	0.021778, 0	0.0054994, 0	0.030094, 0
NONHSAT010896	0.0044053, 0	0.006518, 0	0.053546, 0	0.0038546, 0	0.017318, 0	0.05041, 0	0.05378, 0	0.0345, 0	0.0040416, 0	0.0034241, 0	0.029476, 0	0.013372, 0	0.010324, 0	0.0057017, 0	0.0064169, 0	0.0088975, 0	0.011034, 0	0.0062308, 0	0.0035828, 0	0.013284, 0	0.0060365, 0	0.0085989, 1	0.0042528, 0	0.0063889, 0	0.0057088, 0	0.0062515, 0	0.0091828, 0	0.0099712, 0	0.01226, 0	0.02114, 0	0.00564, 0	0.017335, 0	0.01521, 0	0.032065, 0	0.0095884, 0	0.028169, 0	0.0034745, 0	0.0088964, 0	0.024529, 0	0.0058962, 1	0.010416, 0	0.0049595, 0	0.0067375, 1	0.0085972, 0	0.02707, 0	0.009727, 0	0.025119, 0	0.0035931, 0	0.035473, 0
NONHSAT011466	0.0061931, 0	0.0093055, 0	0.047399, 0	0.0072246, 0	0.026563, 0	0.04696, 0	0.056432, 0	0.045313, 0	0.0049393, 0	0.0072225, 0	0.037919, 0	0.03067, 0	0.012932, 0	0.0064597, 0	0.012535, 0	0.013586, 0	0.015212, 0	0.01426, 0	0.0043046, 0	0.016826, 0	0.013685, 0	0.014793, 0	0.010765, 0	0.011012, 0	0.0062327, 0	0.0077274, 0	0.012311, 0	0.026858, 0	0.010024, 0	0.020118, 0	0.011524, 0	0.015237, 0	0.0131, 0	0.035458, 0	0.011797, 0	0.029156, 0	0.0074555, 0	0.012164, 0	0.022615, 0	0.0075163, 1	0.011889, 0	0.012003, 0	0.0076055, 0	0.014222, 0	0.026027, 0	0.020422, 0	0.027037, 0	0.0089359, 0	0.04062, 0
NONHSAT011558	0.0057152, 0	0.0083282, 0	0.049147, 0	0.0053659, 0	0.017056, 0	0.040342, 0	0.050498, 0	0.03578, 0	0.0049528, 0	0.0063424, 0	0.028956, 0	0.030437, 0	0.011131, 0	0.0056122, 0	0.011042, 0	0.011635, 0	0.012043, 0	0.011363, 0	0.0034143, 0	0.012541, 0	0.010842, 0	0.013145, 0	0.0092728, 0	0.0082176, 0	0.0058148, 0	0.0074566, 0	0.0094036, 0	0.021552, 0	0.0092218, 0	0.017294, 0	0.010095, 0	0.014453, 0	0.011138, 0	0.032048, 0	0.01047, 0	0.026302, 0	0.0054316, 0	0.0091837, 0	0.021428, 0	0.0065396, 1	0.0093716, 0	0.0086481, 0	0.006916, 1	0.010218, 0	0.02272, 0	0.018335, 0	0.024771, 0	0.0062546, 0	0.034485, 0
NONHSAT011609	0.0044634, 0	0.0062866, 0	0.02409, 0	0.005108, 0	0.023361, 0	0.030515, 0	0.036104, 0	0.032091, 0	0.0033541, 0	0.0058989, 0	0.029702, 0	0.019338, 0	0.0079393, 0	0.0039167, 0	0.0078624, 0	0.007311, 0	0.0084175, 0	0.0099065, 0	0.0038493, 0	0.0092035, 0	0.0087335, 0	0.0084301, 1	0.0072775, 1	0.0073739, 1	0.0040416, 0	0.0045626, 0	0.0073678, 0	0.018723, 0	0.004864, 0	0.011623, 0	0.0078412, 0	0.0091076, 1	0.0064657, 0	0.021105, 0	0.0073347, 0	0.013842, 0	0.004561, 0	0.0068962, 0	0.011317, 0	0.0046156, 1	0.0063803, 0	0.0073111, 0	0.004018, 0	0.0097689, 0	0.011827, 0	0.014814, 0	0.014012, 0	0.0063689, 0	0.025563, 1
NONHSAT011627	0.0078148, 0	0.014514, 0	0.061621, 0	0.0085265, 0	0.099453, 0	0.1103, 0	0.12712, 0	0.098048, 0	0.0082597, 0	0.0073793, 0	0.11903, 0	0.021651, 0	0.018875, 0	0.010534, 0	0.0096827, 0	0.016885, 0	0.018572, 0	0.011811, 0	0.0084236, 0	0.020601, 0	0.010433, 0	0.013866, 0	0.0073454, 1	0.0091287, 0	0.0077497, 0	0.012673, 0	0.01342, 0	0.011401, 0	0.014165, 0	0.032326, 0	0.01073, 0	0.02248, 0	0.020732, 0	0.034455, 0	0.010569, 0	0.031242, 0	0.0049943, 0	0.014086, 0	0.027018, 0	0.0091141, 1	0.019461, 0	0.0069435, 0	0.010346, 0	0.015952, 0	0.035708, 0	0.015837, 0	0.029536, 0	0.0068125, 0	0.041926, 0
NONHSAT011652	0.026808, 0	0.035281, 0	0.10234, 0	0.025543, 0	0.060218, 0	0.15912, 0	0.1062, 0	0.087322, 0	0.018605, 0	0.021928, 0	0.08111, 0	0.090208, 0	0.04585, 0	0.028863, 0	0.033722, 0	0.032451, 0	0.038732, 0	0.032122, 0	0.02569, 0	0.052032, 0	0.036083, 0	0.037447, 0	0.032758, 1	0.036051, 0	0.03185, 0	0.025673, 0	0.040189, 0	0.056512, 0	0.034803, 0	0.06224, 0	0.030863, 0	0.055773, 0	0.038317, 0	0.14199, 0	0.038928, 0	0.070457, 0	0.026911, 0	0.030287, 0	0.070671, 0	0.033627, 1	0.035669, 0	0.028462, 0	0.029692, 1	0.03541, 0	0.062812, 0	0.27395, 0	0.068498, 0	0.029336, 1	0.13771, 0
NONHSAT011709	0.0034182, 0	0.0052246, 0	0.028118, 0	0.0055049, 0	0.022377, 0	0.028945, 0	0.035953, 0	0.031067, 0	0.0031017, 0	0.004146, 0	0.02672, 0	0.020088, 0	0.0077417, 0	0.0031038, 0	0.0082155, 0	0.0091894, 0	0.0068658, 0	0.010437, 0	0.0030537, 0	0.0077351, 0	0.0094662, 0	0.0091532, 0	0.0076604, 0	0.0075137, 0	0.0030817, 0	0.0040207, 0	0.0059394, 0	0.017476, 0	0.0046944, 0	0.010319, 0	0.0058843, 0	0.0077079, 0	0.0057585, 0	0.019862, 0	0.0054225, 0	0.013005, 0	0.0052299, 0	0.0059429, 0	0.011715, 0	0.0039677, 1	0.0056504, 0	0.0090792, 0	0.0039796, 0	0.0097262, 0	0.01164, 0	0.018329, 0	0.011987, 0	0.0069378, 0	0.022339, 0
NONHSAT011868	0.0063541, 0	0.0089274, 0	0.055414, 0	0.0055561, 0	0.030242, 0	0.062082, 0	0.06377, 0	0.044157, 0	0.0051648, 0	0.005526, 0	0.043533, 0	0.022181, 0	0.013806, 0	0.0091122, 0	0.008349, 0	0.012153, 0	0.01509, 0	0.0083752, 0	0.0083972, 0	0.016321, 0	0.0086351, 0	0.011787, 0	0.0069655, 0	0.0081042, 0	0.0074992, 0	0.0098717, 0	0.010371, 0	0.012698, 0	0.014963, 0	0.024623, 0	0.00759, 0	0.021253, 0	0.01782, 0	0.035993, 0	0.0099414, 0	0.030243, 0	0.0059699, 0	0.011667, 0	0.027227, 0	0.008404, 1	0.013102, 0	0.007631, 0	0.0093918, 0	0.01135, 0	0.02981, 0	0.039337, 0	0.028002, 0	0.0068214, 0	0.046221, 1
NONHSAT011908	0.0095902, 0	0.0094327, 0	0.12696, 0	0.007389, 0	0.020588, 0	0.056665, 0	0.14901, 0	0.04104, 0	0.010946, 0	0.010877, 0	0.036, 0	0.023272, 0	0.013883, 0	0.0084506, 0	0.0095452, 0	0.018598, 0	0.01834, 0	0.0098626, 0	0.008551, 0	0.016905, 0	0.0098972, 0	0.016598, 0	0.010036, 0	0.0078459, 0	0.010054, 0	0.010196, 0	0.01282, 0	0.014655, 0	0.015683, 0	0.02681, 0	0.011947, 0	0.021525, 0	0.019684, 0	0.035037, 0	0.01256, 0	0.033563, 0	0.0061395, 0	0.016973, 0	0.034553, 1	0.010838, 1	0.015063, 0	0.0070473, 0	0.011192, 0	0.012529, 0	0.034214, 0	0.022067, 0	0.035783, 0	0.0066579, 0	0.048669, 0
NONHSAT012542	0.0060688, 0	0.010887, 0	0.12462, 0	0.0076726, 0	0.029111, 0	0.076644, 0	0.079345, 0	0.044711, 0	0.0058561, 0	0.0054908, 0	0.042389, 0	0.021213, 0	0.014167, 0	0.0072469, 0	0.012221, 0	0.011458, 0	0.013404, 0	0.0066454, 0	0.005952, 0	0.015618, 0	0.0097789, 0	0.011249, 0	0.0077253, 0	0.010596, 0	0.0079455, 0	0.0095713, 0	0.013255, 0	0.016787, 0	0.01419, 0	0.023161, 0	0.011436, 0	0.018032, 0	0.016879, 0	0.039497, 0	0.012135, 0	0.039087, 0	0.0063331, 0	0.013055, 0	0.083027, 0	0.013093, 1	0.013473, 0	0.0086949, 0	0.014307, 0	0.015927, 0	0.02988, 0	0.018943, 0	0.026967, 0	0.0060373, 0	0.037474, 0
NONHSAT012566	0.0079805, 0	0.0099219, 0	0.073733, 0	0.0078651, 0	0.020299, 0	0.056028, 0	0.067775, 0	0.047589, 0	0.0064386, 0	0.0083179, 0	0.034268, 0	0.033519, 0	0.014845, 0	0.0074101, 0	0.013685, 0	0.014075, 0	0.0142, 0	0.01526, 0	0.0065068, 0	0.015933, 0	0.013932, 0	0.015256, 0	0.011651, 0	0.012012, 0	0.008262, 0	0.0085141, 0	0.012903, 0	0.028099, 0	0.013697, 0	0.024307, 0	0.011889, 0	0.021678, 0	0.016406, 0	0.043819, 0	0.013594, 0	0.0335, 0	0.0076108, 0	0.011941, 0	0.034123, 0	0.0088817, 1	0.011494, 0	0.012742, 0	0.009141, 0	0.015521, 0	0.029291, 0	0.026187, 0	0.03095, 0	0.0096342, 0	0.052521, 0
NONHSAT012610	0.013422, 0	0.019915, 0	0.063118, 0	0.014737, 0	0.10996, 0	0.12303, 0	0.13113, 0	0.11787, 0	0.0097873, 0	0.012031, 0	0.13273, 0	0.045131, 0	0.027343, 0	0.013472, 0	0.017303, 0	0.02476, 0	0.027791, 0	0.02338, 0	0.010426, 0	0.031973, 0	0.02157, 0	0.022611, 1	0.016973, 1	0.01663, 1	0.011886, 0	0.01496, 0	0.020845, 0	0.031848, 0	0.016221, 0	0.041323, 0	0.018436, 0	0.028077, 0	0.023738, 0	0.055169, 0	0.016447, 0	0.042536, 0	0.011521, 0	0.020361, 0	0.032114, 0	0.014875, 1	0.024802, 0	0.016941, 0	0.012971, 0	0.024832, 0	0.045895, 0	0.043957, 0	0.040875, 0	0.014367, 0	0.068199, 0
NONHSAT012887	0.010275, 0	0.0090033, 0	0.053998, 0	0.006048, 0	0.023213, 0	0.052181, 0	0.056351, 0	0.048354, 0	0.0057468, 0	0.0068192, 0	0.035371, 0	0.029037, 0	0.017676, 0	0.0099887, 0	0.010986, 0	0.011789, 0	0.015457, 0	0.012947, 0	0.0098004, 0	0.020195, 0	0.012698, 0	0.013249, 0	0.0098037, 1	0.010605, 0	0.0099231, 0	0.009181, 0	0.014595, 0	0.02436, 0	0.014548, 0	0.025067, 0	0.010364, 0	0.023736, 0	0.017471, 0	0.0383, 0	0.012074, 0	0.033468, 0	0.008076, 0	0.012252, 0	0.02746, 1	0.0093811, 1	0.012726, 0	0.010711, 0	0.0079788, 1	0.014146, 0	0.032048, 0	0.024598, 0	0.031495, 0	0.0093105, 0	0.051774, 1
NONHSAT012889	0.010777, 0	0.0099875, 0	0.055528, 0	0.0069995, 0	0.025399, 0	0.053836, 0	0.057118, 0	0.052333, 0	0.0063113, 0	0.0072821, 0	0.038313, 0	0.035439, 0	0.019086, 0	0.010202, 0	0.013106, 0	0.013884, 0	0.015708, 0	0.015647, 0	0.0099338, 0	0.020373, 0	0.014866, 0	0.015305, 0	0.012149, 1	0.011765, 0	0.010258, 0	0.0096434, 0	0.015116, 0	0.028314, 0	0.014675, 0	0.025666, 0	0.011438, 0	0.024553, 0	0.017516, 0	0.040851, 0	0.01247, 0	0.034492, 0	0.0092013, 0	0.012409, 0	0.028211, 1	0.0097467, 1	0.012904, 0	0.013069, 0	0.0084836, 1	0.015269, 0	0.032634, 0	0.027726, 0	0.032128, 0	0.010682, 0	0.05488, 1
NONHSAT013096	0.013038, 0	0.015328, 0	0.19146, 0	0.014431, 0	0.025333, 0	0.071766, 0	0.16043, 0	0.054388, 0	0.013952, 0	0.016725, 0	0.04132, 0	0.045578, 0	0.01847, 0	0.0092819, 0	0.020252, 0	0.022765, 0	0.018922, 0	0.019723, 0	0.013215, 0	0.016362, 0	0.019051, 0	0.021923, 0	0.019452, 0	0.015642, 0	0.01289, 0	0.012769, 0	0.016718, 0	0.035936, 0	0.017167, 0	0.029605, 0	0.021884, 0	0.025, 0	0.02078, 0	0.046867, 0	0.017081, 0	0.04062, 0	0.012075, 0	0.019326, 0	0.087278, 0	0.017985, 1	0.014318, 0	0.017073, 0	0.018423, 0	0.023593, 0	0.032419, 0	0.04385, 0	0.036194, 0	0.014187, 0	0.061692, 0
NONHSAT013309	0.011272, 0	0.01773, 0	0.1441, 0	0.014305, 0	0.03655, 0	0.09316, 0	0.095582, 0	0.058138, 0	0.010741, 0	0.013442, 0	0.051859, 0	0.060775, 0	0.020731, 0	0.013327, 0	0.021716, 0	0.02138, 0	0.021689, 0	0.016762, 0	0.0098475, 0	0.02209, 0	0.020836, 0	0.023596, 0	0.020325, 0	0.01827, 0	0.012563, 0	0.016318, 0	0.017793, 0	0.037032, 0	0.018291, 0	0.030317, 0	0.021517, 0	0.025523, 0	0.022226, 0	0.060657, 0	0.01744, 0	0.048366, 0	0.016227, 0	0.017713, 0	0.09611, 0	0.022745, 1	0.018199, 0	0.01698, 0	0.022618, 0	0.022845, 0	0.038114, 0	0.23669, 0	0.037756, 0	0.015046, 0	0.056576, 0
NONHSAT013498	0.0079255, 0	0.011102, 0	0.12615, 0	0.0086117, 0	0.023139, 0	0.060466, 0	0.14805, 1	0.036056, 0	0.01129, 0	0.0114, 0	0.036489, 0	0.023338, 0	0.011969, 0	0.0081948, 0	0.010935, 0	0.018934, 0	0.018793, 0	0.010039, 0	0.0077209, 0	0.015921, 0	0.0097869, 0	0.017607, 0	0.010497, 0	0.0095596, 0	0.010139, 0	0.010518, 0	0.013488, 0	0.015718, 0	0.013975, 0	0.023619, 0	0.013159, 0	0.017523, 0	0.01749, 0	0.041713, 0	0.014664, 0	0.031608, 0	0.0064936, 0	0.01755, 0	0.037549, 0	0.010592, 1	0.015415, 0	0.0070781, 0	0.011785, 0	0.012675, 0	0.030332, 0	0.017316, 0	0.033355, 0	0.0067879, 0	0.035287, 0
NONHSAT013550	0.016758, 0	0.013495, 0	0.076169, 0	0.0084362, 0	0.029288, 0	0.069889, 0	0.078493, 0	0.048873, 0	0.0084699, 0	0.0074608, 0	0.043742, 0	0.038701, 0	0.029548, 0	0.015216, 0	0.013274, 0	0.015448, 0	0.017531, 0	0.011294, 0	0.016579, 0	0.028465, 0	0.017241, 0	0.01576, 0	0.012246, 0	0.012779, 0	0.015916, 0	0.013531, 0	0.019197, 0	0.021573, 0	0.020542, 0	0.034374, 0	0.011743, 0	0.033154, 0	0.021278, 0	0.046826, 0	0.013638, 0	0.040855, 0	0.010382, 0	0.015827, 0	0.039413, 0	0.0154, 1	0.018886, 0	0.012736, 0	0.013815, 0	0.016855, 0	0.035842, 0	0.041808, 0	0.036265, 0	0.012171, 1	0.1001, 0
NONHSAT013600	0.010404, 0	0.013492, 0	0.19476, 0	0.011386, 0	0.022771, 0	0.077935, 0	0.16238, 0	0.042006, 0	0.012783, 0	0.01254, 0	0.038293, 0	0.028545, 0	0.01574, 0	0.0099216, 0	0.015372, 0	0.02024, 0	0.019784, 0	0.0098196, 0	0.010836, 0	0.017729, 0	0.012553, 0	0.01877, 0	0.012669, 0	0.012512, 0	0.012254, 0	0.013111, 0	0.016404, 0	0.020194, 0	0.017985, 0	0.02795, 0	0.017514, 0	0.02163, 0	0.021504, 0	0.045202, 0	0.016012, 0	0.043721, 0	0.0091228, 0	0.020413, 0	0.091646, 0	0.017488, 1	0.01727, 0	0.010318, 0	0.019035, 0	0.018893, 0	0.035627, 0	0.032081, 0	0.036828, 0	0.0087724, 0	0.044639, 0
NONHSAT013639	0.0082724, 0	0.0076311, 0	0.063006, 0	0.0041698, 0	0.02283, 0	0.056784, 0	0.058792, 0	0.041476, 0	0.0051453, 0	0.0036634, 0	0.034416, 0	0.019929, 0	0.015716, 0	0.0088843, 0	0.007491, 0	0.0094833, 0	0.011433, 0	0.006987, 0	0.0089828, 0	0.015892, 0	0.007846, 0	0.0093516, 1	0.0059081, 0	0.0070268, 0	0.0090171, 0	0.0085736, 0	0.010758, 0	0.011771, 0	0.014275, 0	0.022999, 0	0.0064466, 0	0.022571, 0	0.016148, 0	0.034628, 0	0.0094675, 0	0.029689, 0	0.0052727, 0	0.0094249, 0	0.033931, 1	0.0081078, 1	0.011316, 0	0.006063, 1	0.0082302, 1	0.010389, 0	0.029187, 0	0.019646, 0	0.027196, 1	0.0053961, 0	0.043079, 1
NONHSAT013730	0.0061534, 0	0.0085284, 0	0.040085, 0	0.0054801, 0	0.017152, 0	0.040095, 0	0.04429, 0	0.036351, 0	0.0046596, 0	0.0061985, 0	0.028915, 0	0.031862, 0	0.011898, 0	0.0061207, 0	0.011063, 0	0.011681, 0	0.012607, 0	0.01173, 0	0.0034594, 0	0.013903, 0	0.011536, 0	0.013449, 0	0.0095387, 0	0.0085436, 0	0.0061476, 0	0.0075121, 0	0.0099084, 0	0.022214, 0	0.0095066, 0	0.018154, 0	0.010078, 0	0.015161, 0	0.011451, 0	0.033197, 0	0.010671, 0	0.026897, 0	0.0059381, 0	0.0093011, 0	0.017417, 0	0.006766, 1	0.0098712, 0	0.0090242, 0	0.0066565, 0	0.01033, 0	0.023694, 0	0.028795, 0	0.025662, 0	0.0067191, 0	0.037518, 0
NONHSAT013942	0.0079861, 0	0.015573, 0	0.037046, 0	0.012481, 0	0.10495, 0	0.092685, 0	0.10814, 0	0.096131, 0	0.0088671, 0	0.010109, 0	0.11681, 0	0.03225, 0	0.017511, 0	0.0090686, 0	0.014258, 0	0.018594, 0	0.015118, 0	0.018618, 0	0.0096186, 0	0.01483, 0	0.015152, 0	0.015868, 0	0.013093, 0	0.012881, 0	0.0069357, 0	0.012014, 0	0.011764, 0	0.022699, 0	0.0078215, 0	0.022146, 0	0.013304, 0	0.015417, 0	0.012442, 0	0.029121, 0	0.0094269, 0	0.016403, 0	0.0081987, 0	0.011667, 0	0.015929, 0	0.0082218, 1	0.015107, 0	0.013019, 0	0.0091455, 0	0.019004, 0	0.019911, 0	0.024891, 0	0.017375, 0	0.011833, 0	0.029552, 0
NONHSAT014009	0.0054494, 0	0.019552, 0	0.067174, 0	0.011866, 0	0.02686, 0	0.1121, 0	0.068499, 0	0.035115, 0	0.0094072, 0	0.0082131, 0	0.040123, 0	0.023935, 0	0.014064, 0	0.011995, 0	0.015097, 0	0.012871, 0	0.017214, 0	0.012034, 0	0.0077231, 0	0.020603, 0	0.0095367, 0	0.0159, 0	0.0090198, 0	0.019105, 0	0.015434, 0	0.011445, 0	0.020469, 0	0.017026, 0	0.020151, 0	0.032584, 0	0.011756, 0	0.026479, 0	0.022303, 0	0.1038, 0	0.028265, 0	0.038866, 0	0.0067357, 0	0.014448, 0	0.037872, 0	0.0092588, 1	0.018068, 0	0.0076725, 1	0.012015, 0	0.012942, 0	0.032911, 0	0.029278, 0	0.036301, 0	0.0084055, 0	0.036472, 0
NONHSAT014022	0.0062821, 0	0.008842, 0	0.049821, 0	0.0066706, 0	0.020783, 0	0.048639, 0	0.053928, 0	0.039042, 0	0.0049616, 0	0.0071572, 0	0.031728, 0	0.027008, 0	0.011933, 0	0.0066944, 0	0.010839, 0	0.011387, 0	0.014169, 0	0.011843, 0	0.0050278, 0	0.01571, 0	0.011405, 0	0.013031, 0	0.0092336, 0	0.010601, 0	0.0069356, 0	0.0076646, 0	0.011687, 0	0.023486, 0	0.010478, 0	0.019624, 0	0.010457, 0	0.016155, 0	0.012778, 0	0.038496, 0	0.012306, 0	0.028024, 0	0.0065607, 0	0.011424, 0	0.02357, 0	0.0077036, 1	0.011122, 0	0.0095061, 1	0.007606, 1	0.013051, 0	0.024381, 0	0.027843, 0	0.026731, 0	0.00802, 0	0.038655, 0
NONHSAT014106	0.007277, 0	0.0071898, 0	0.021159, 0	0.0071642, 0	0.027267, 0	0.036285, 0	0.03708, 0	0.029256, 0	0.0029555, 0	0.0038537, 0	0.033775, 0	0.013372, 0	0.01082, 0	0.0056412, 0	0.0049606, 0	0.0094895, 0	0.013094, 0	0.0069658, 0	0.0027124, 0	0.017766, 0	0.0097589, 0	0.0081727, 1	0.0061654, 1	0.0052747, 0	0.0061397, 0	0.0047378, 0	0.0096285, 0	0.008634, 0	0.0063354, 0	0.017739, 0	0.0067954, 0	0.0093252, 0	0.0093796, 0	0.020668, 0	0.0063447, 0	0.019366, 0	0.0060505, 0	0.0097264, 0	0.016457, 0	0.0088378, 1	0.012288, 0	0.0059004, 0	0.005148, 1	0.0077931, 0	0.020441, 0	0.026926, 0	0.017449, 0	0.0060199, 0	0.027313, 0
NONHSAT015165	0.005498, 0	0.010022, 0	0.057844, 1	0.0067134, 0	0.03261, 0	0.060143, 0	0.060569, 0	0.045139, 0	0.0052326, 0	0.0052823, 0	0.044143, 0	0.027786, 0	0.013436, 0	0.0066546, 0	0.011544, 0	0.012805, 0	0.012741, 0	0.01074, 0	0.0040702, 0	0.014916, 0	0.011372, 0	0.013119, 0	0.0087645, 1	0.0098027, 1	0.0066404, 0	0.0084178, 0	0.011155, 0	0.018875, 0	0.010916, 0	0.020421, 0	0.0094695, 0	0.01596, 0	0.013202, 0	0.037577, 0	0.011072, 0	0.029183, 0	0.0061981, 0	0.010338, 0	0.032267, 1	0.0081101, 1	0.012066, 0	0.0094795, 0	0.0088302, 1	0.012283, 0	0.025468, 0	0.024587, 0	0.024889, 0	0.00688, 0	0.036821, 1
NONHSAT015188	0.0041406, 0	0.0052682, 0	0.037737, 1	0.0044853, 0	0.021066, 0	0.031717, 0	0.046806, 0	0.032523, 0	0.0040996, 0	0.0042365, 0	0.028826, 0	0.018484, 0	0.0081029, 0	0.0035329, 0	0.0069952, 0	0.0092786, 0	0.0066789, 0	0.0093036, 0	0.0032264, 0	0.0069174, 0	0.0076347, 0	0.0085306, 0	0.0064414, 1	0.0049735, 1	0.0036468, 0	0.0044121, 0	0.0051535, 0	0.012004, 0	0.0069996, 0	0.013712, 0	0.0053443, 0	0.011297, 0	0.0090309, 0	0.01811, 0	0.0050688, 0	0.015002, 0	0.003861, 0	0.0050148, 0	0.013596, 1	0.0039975, 1	0.0057173, 0	0.0070369, 0	0.0041378, 1	0.0071615, 0	0.01569, 0	0.013868, 0	0.014701, 0	0.0048987, 0	0.025987, 1
NONHSAT015415	0.0047161, 0	0.0057893, 0	0.060764, 0	0.0036062, 0	0.016482, 0	0.045398, 0	0.058508, 0	0.035658, 0	0.0041748, 0	0.0038261, 0	0.028879, 0	0.016346, 0	0.01037, 0	0.0052811, 0	0.0068529, 0	0.009578, 0	0.010755, 0	0.0067523, 0	0.0036572, 0	0.012386, 0	0.0067199, 0	0.009128, 1	0.005, 0	0.0058211, 1	0.0050301, 0	0.0064335, 0	0.0082989, 0	0.011637, 0	0.011733, 0	0.020264, 0	0.0061102, 0	0.01689, 0	0.014552, 0	0.026865, 0	0.0083132, 0	0.027953, 0	0.0036699, 0	0.0087656, 0	0.026907, 1	0.0061288, 1	0.0097104, 0	0.0056716, 0	0.0069846, 0	0.0090369, 0	0.026655, 0	0.01093, 0	0.024776, 0	0.0038778, 0	0.036836, 0
NONHSAT015736	0.021235, 0	0.029575, 0	0.098435, 0	0.019743, 0	0.04122, 0	0.14192, 0	0.091531, 0	0.068696, 0	0.014949, 0	0.015198, 0	0.061014, 0	0.065684, 0	0.038135, 0	0.023067, 0	0.027901, 0	0.022843, 0	0.025815, 0	0.02588, 0	0.023847, 0	0.038752, 0	0.027404, 0	0.028023, 0	0.023272, 1	0.030207, 0	0.028014, 0	0.020661, 0	0.034454, 0	0.043766, 0	0.031897, 0	0.052484, 0	0.022246, 0	0.049743, 1	0.032302, 0	0.13051, 0	0.036212, 0	0.058799, 0	0.017524, 0	0.023057, 0	0.060507, 0	0.021009, 1	0.027414, 0	0.023239, 0	0.02097, 1	0.02828, 0	0.047653, 0	0.068762, 0	0.054613, 0	0.022472, 0	0.12078, 0
NONHSAT015844	0.022828, 0	0.029732, 0	0.087341, 0	0.021269, 0	0.043923, 0	0.13336, 0	0.08292, 0	0.06536, 0	0.014329, 0	0.015369, 0	0.059576, 0	0.065094, 0	0.038717, 0	0.021444, 0	0.026861, 0	0.022148, 0	0.026804, 0	0.026414, 0	0.020801, 0	0.042056, 0	0.028953, 0	0.027056, 0	0.024951, 0	0.029339, 0	0.027848, 0	0.018003, 0	0.035373, 0	0.04364, 0	0.02786, 0	0.051966, 0	0.023726, 0	0.045311, 0	0.029741, 0	0.12317, 0	0.034535, 0	0.055829, 0	0.01805, 0	0.023102, 0	0.06086, 0	0.023606, 1	0.027585, 0	0.023011, 0	0.019949, 1	0.027882, 0	0.046147, 0	0.092773, 0	0.051794, 0	0.022423, 1	0.11631, 0
NONHSAT015967	0.0086035, 0	0.010964, 0	0.11891, 0	0.010322, 0	0.029733, 0	0.051176, 0	0.14805, 1	0.0472, 0	0.011434, 0	0.012671, 0	0.042594, 0	0.03359, 0	0.013734, 0	0.0075612, 0	0.014115, 0	0.022149, 0	0.018963, 0	0.015381, 0	0.0084065, 0	0.015656, 0	0.014564, 0	0.020337, 0	0.014506, 1	0.011668, 0	0.0086601, 0	0.010786, 1	0.013322, 0	0.025992, 0	0.01252, 0	0.021725, 0	0.014377, 0	0.016665, 0	0.015126, 0	0.037172, 0	0.01339, 0	0.029885, 0	0.008369, 0	0.017527, 0	0.029587, 0	0.010126, 1	0.014432, 0	0.012393, 0	0.01135, 0	0.016294, 0	0.028738, 0	0.024834, 0	0.031479, 0	0.010631, 1	0.041751, 1
NONHSAT016118	0.0057165, 0	0.0085009, 0	0.039162, 1	0.0072171, 0	0.025445, 0	0.038007, 0	0.04349, 0	0.03763, 0	0.0046651, 0	0.0071402, 0	0.032618, 0	0.029512, 0	0.010347, 0	0.0048347, 0	0.011625, 0	0.01068, 0	0.0096394, 0	0.013646, 0	0.0046732, 0	0.010301, 0	0.012304, 0	0.011963, 1	0.010793, 1	0.0098911, 1	0.0053355, 0	0.005946, 0	0.008928, 0	0.024914, 0	0.0063114, 0	0.013893, 0	0.010323, 0	0.011549, 0	0.0076644, 0	0.029239, 0	0.0093314, 0	0.017918, 0	0.006577, 0	0.0080744, 0	0.020269, 0	0.0062125, 1	0.0073373, 0	0.01097, 1	0.0058829, 0	0.012301, 0	0.014393, 0	0.023205, 0	0.017021, 0	0.0087451, 0	0.031098, 1
NONHSAT016378	0.0051871, 0	0.0057601, 0	0.0599, 0	0.0036158, 0	0.016278, 0	0.044981, 0	0.060448, 0	0.035104, 0	0.004174, 0	0.0038446, 0	0.028448, 0	0.015031, 0	0.010958, 0	0.0054602, 0	0.0063549, 0	0.0093888, 0	0.011148, 0	0.0061923, 0	0.0039439, 0	0.01364, 0	0.0066768, 0	0.0089489, 0	0.0046907, 0	0.0058206, 0	0.0054146, 0	0.0062701, 0	0.0089482, 0	0.010993, 0	0.01178, 0	0.020946, 0	0.0059779, 0	0.017212, 0	0.014639, 0	0.026402, 0	0.00832, 0	0.02836, 0	0.0036047, 0	0.0092026, 0	0.025212, 0	0.0064426, 1	0.010229, 0	0.0052365, 0	0.0068087, 0	0.0090102, 0	0.027192, 0	0.013149, 0	0.025353, 0	0.0039338, 0	0.039387, 0
NONHSAT016408	0.0092681, 0	0.0096137, 0	0.11584, 0	0.0079833, 0	0.020859, 0	0.055854, 0	0.05931, 0	0.033723, 0	0.0069006, 0	0.0055542, 0	0.02696, 0	0.02298, 0	0.015976, 0	0.0085362, 0	0.012125, 0	0.0091901, 0	0.0089175, 0	0.0068826, 0	0.011505, 0	0.013254, 0	0.010533, 0	0.0093752, 1	0.00874, 0	0.0097728, 0	0.0096529, 0	0.0095471, 0	0.011782, 0	0.016175, 0	0.012679, 0	0.01754, 0	0.011143, 0	0.018479, 0	0.013295, 0	0.030459, 0	0.008923, 0	0.029311, 0	0.008186, 0	0.010162, 0	0.083455, 0	0.014021, 1	0.0094037, 0	0.0084134, 1	0.013796, 0	0.014796, 0	0.021039, 0	0.024351, 0	0.019524, 0	0.0077948, 0	0.036136, 0
NONHSAT016411	0.0083621, 0	0.012548, 0	0.1238, 0	0.0088966, 0	0.023426, 0	0.068358, 0	0.074889, 0	0.047282, 0	0.0073203, 0	0.0086161, 0	0.038175, 0	0.03774, 0	0.016088, 0	0.0077845, 0	0.016665, 0	0.013942, 0	0.014236, 0	0.012262, 0	0.0067478, 0	0.015273, 0	0.014373, 0	0.0157, 1	0.01257, 0	0.012751, 0	0.008976, 0	0.01077, 0	0.014098, 0	0.028053, 0	0.013889, 0	0.022978, 0	0.015485, 0	0.019778, 0	0.016116, 0	0.04274, 0	0.013995, 0	0.040349, 0	0.0083622, 0	0.013171, 0	0.080228, 0	0.013781, 1	0.012466, 0	0.012747, 1	0.014609, 0	0.017683, 0	0.029515, 0	0.026368, 0	0.030021, 0	0.0086699, 0	0.044861, 0
NONHSAT016413	0.005812, 0	0.0096925, 0	0.12454, 0	0.0068519, 0	0.021417, 0	0.068438, 0	0.072925, 0	0.038802, 0	0.0053805, 0	0.0050904, 0	0.034162, 0	0.019558, 0	0.013248, 0	0.0067199, 0	0.01151, 0	0.01057, 0	0.012633, 0	0.0056419, 0	0.0055673, 0	0.014757, 0	0.0090729, 0	0.010382, 0	0.0070843, 0	0.0097745, 0	0.0073737, 0	0.0089921, 0	0.012458, 0	0.016164, 0	0.013734, 0	0.021616, 0	0.010898, 0	0.017137, 0	0.016221, 0	0.035532, 0	0.011256, 0	0.038405, 0	0.0060664, 0	0.012512, 0	0.083163, 0	0.012662, 1	0.012458, 0	0.0082099, 0	0.014057, 0	0.015131, 0	0.028891, 0	0.014853, 0	0.026019, 0	0.0054049, 0	0.036241, 0
NONHSAT016414	0.0040553, 0	0.0055127, 0	0.025745, 0	0.0048491, 0	0.015289, 0	0.022862, 0	0.030914, 0	0.024665, 0	0.0033329, 0	0.0059476, 0	0.019967, 0	0.019977, 0	0.0062957, 0	0.0031678, 0	0.007755, 0	0.0066946, 0	0.0066708, 0	0.0097578, 0	0.0035981, 0	0.0067272, 0	0.0083158, 0	0.0080235, 0	0.0075984, 0	0.006996, 0	0.0036231, 0	0.0038795, 0	0.0061321, 0	0.01877, 0	0.0038918, 0	0.008964, 0	0.0075921, 0	0.0078157, 0	0.0049261, 0	0.019921, 0	0.0068452, 0	0.01116, 0	0.0044744, 0	0.0056894, 0	0.011131, 0	0.0040497, 1	0.0044294, 0	0.0073272, 0	0.003565, 0	0.0087772, 0	0.0086887, 0	0.019235, 0	0.011898, 0	0.0062661, 0	0.021263, 0
NONHSAT016441	0.023614, 0	0.027404, 0	0.088663, 0	0.018713, 0	0.11287, 0	0.1402, 0	0.14458, 1	0.12778, 0	0.014943, 0	0.018466, 0	0.13636, 0	0.083681, 0	0.042684, 0	0.022293, 0	0.026152, 0	0.029047, 0	0.030437, 0	0.02828, 0	0.020678, 0	0.040393, 0	0.032186, 0	0.031379, 0	0.028117, 1	0.023636, 0	0.021004, 0	0.023303, 0	0.028772, 0	0.049822, 0	0.023558, 0	0.050146, 0	0.027011, 0	0.043337, 0	0.02888, 0	0.071045, 0	0.021882, 0	0.052407, 0	0.020381, 0	0.02291, 0	0.051774, 0	0.026463, 1	0.02983, 0	0.022977, 0	0.022654, 1	0.031953, 0	0.049627, 0	0.25413, 0	0.049443, 0	0.023761, 0	0.12192, 0
NONHSAT016525	0.0044967, 0	0.0057847, 0	0.030572, 0	0.0059724, 0	0.023402, 0	0.033558, 0	0.036157, 0	0.036917, 0	0.0036725, 0	0.00491, 0	0.029694, 0	0.021849, 0	0.009209, 0	0.0038376, 0	0.0087665, 0	0.0092715, 0	0.0064993, 0	0.011971, 0	0.00455, 0	0.0077079, 0	0.010072, 0	0.0088176, 1	0.0083575, 0	0.0078715, 0	0.0039641, 0	0.0043862, 0	0.0062817, 0	0.018385, 0	0.0068531, 0	0.013591, 0	0.0061654, 0	0.011744, 0	0.0085968, 0	0.021743, 0	0.0059708, 0	0.014455, 0	0.005556, 0	0.0054072, 0	0.013776, 0	0.0044847, 1	0.005481, 0	0.010097, 1	0.0044211, 0	0.010642, 0	0.013951, 0	0.024528, 0	0.013609, 0	0.00764, 0	0.03042, 1
NONHSAT016573	0.01025, 0	0.013346, 0	0.058086, 0	0.009669, 0	0.025044, 0	0.058202, 0	0.058987, 0	0.05067, 0	0.0085033, 0	0.012209, 0	0.039772, 0	0.059721, 0	0.016666, 0	0.011681, 0	0.016087, 0	0.018061, 0	0.019552, 0	0.017492, 0	0.0071459, 0	0.019258, 0	0.01811, 0	0.021334, 1	0.018001, 0	0.013129, 0	0.0095917, 0	0.01331, 0	0.012825, 0	0.033933, 0	0.014614, 0	0.02636, 0	0.017049, 0	0.023937, 0	0.018561, 0	0.047263, 0	0.013872, 0	0.035785, 0	0.013368, 0	0.012609, 0	0.030866, 0	0.015452, 1	0.014032, 0	0.01324, 0	0.014098, 1	0.015154, 0	0.033885, 0	0.23294, 0	0.035981, 0	0.01272, 0	0.053562, 1
NONHSAT016689	0.0040013, 0	0.0072373, 0	0.049554, 1	0.0049958, 0	0.020106, 0	0.044414, 0	0.04858, 0	0.034152, 0	0.004044, 0	0.0039357, 0	0.030268, 0	0.022323, 0	0.010341, 0	0.0050174, 0	0.0093769, 0	0.011051, 0	0.010474, 0	0.0087782, 0	0.0025984, 0	0.011875, 0	0.0090613, 0	0.0112, 0	0.0070478, 1	0.0076251, 0	0.0048914, 0	0.0067068, 0	0.0085507, 0	0.015649, 0	0.00928, 0	0.016577, 0	0.0073546, 0	0.01308, 0	0.011138, 0	0.029591, 0	0.0088771, 0	0.025345, 0	0.0048483, 0	0.0085378, 0	0.024727, 0	0.0058886, 0	0.0094616, 0	0.0078957, 0	0.0069629, 0	0.0095478, 0	0.022308, 0	0.014375, 0	0.021661, 0	0.005217, 0	0.029413, 0
NONHSAT016749	0.0047333, 0	0.0070079, 0	0.04309, 0	0.0041636, 0	0.023572, 0	0.046119, 0	0.053147, 0	0.039364, 0	0.0037864, 0	0.0031621, 0	0.036346, 0	0.013678, 0	0.010839, 0	0.006429, 0	0.0065675, 0	0.0099008, 0	0.013573, 0	0.0067696, 0	0.0032651, 0	0.016591, 0	0.0072867, 0	0.0094015, 1	0.0041993, 1	0.0065514, 0	0.0048339, 0	0.0064096, 0	0.010502, 0	0.010868, 0	0.012495, 0	0.021927, 0	0.0062831, 0	0.01721, 0	0.015742, 0	0.031381, 0	0.0096644, 0	0.029987, 0	0.0039476, 0	0.010395, 0	0.019124, 0	0.0059818, 1	0.012389, 0	0.0054959, 1	0.0066584, 0	0.0089241, 0	0.030411, 0	0.0087001, 0	0.025757, 0	0.0040167, 0	0.037575, 1
NONHSAT016752	0.0038116, 0	0.0071037, 0	0.042285, 0	0.0053888, 0	0.028992, 0	0.050357, 0	0.055303, 0	0.040015, 0	0.0035245, 0	0.0039997, 0	0.038342, 0	0.013991, 0	0.010377, 0	0.0055652, 0	0.0076504, 0	0.010395, 0	0.013458, 0	0.0083294, 0	0.0033405, 0	0.015831, 0	0.0085101, 0	0.010132, 1	0.0054601, 1	0.0087138, 0	0.0049097, 0	0.0061232, 0	0.010764, 0	0.015016, 0	0.0097079, 0	0.018764, 0	0.0069142, 0	0.01309, 0	0.012998, 0	0.030166, 0	0.009464, 0	0.026108, 0	0.0053557, 0	0.011217, 0	0.021334, 0	0.006124, 1	0.012018, 0	0.0074931, 1	0.006707, 0	0.011726, 0	0.024918, 0	0.0094065, 0	0.022976, 0	0.0058668, 0	0.029337, 1
NONHSAT016859	0.010658, 0	0.013456, 0	0.2002, 0	0.011431, 0	0.022129, 0	0.079644, 0	0.16653, 0	0.042124, 0	0.012963, 0	0.012512, 0	0.038175, 0	0.02735, 0	0.015899, 0	0.0099385, 0	0.01514, 0	0.020326, 0	0.019968, 0	0.0096335, 0	0.011067, 0	0.018063, 0	0.012193, 0	0.018526, 0	0.012373, 0	0.012357, 1	0.012456, 0	0.013089, 0	0.016674, 0	0.019473, 0	0.018441, 0	0.02882, 0	0.017447, 0	0.022219, 0	0.022244, 0	0.046245, 0	0.01622, 0	0.044576, 0	0.0090965, 0	0.020774, 0	0.093795, 0	0.017573, 1	0.01761, 0	0.010129, 0	0.019173, 0	0.018956, 0	0.036514, 0	0.023135, 0	0.037569, 0	0.0085942, 0	0.045729, 0
NONHSAT016928	0.010485, 0	0.012912, 0	0.070516, 0	0.011591, 0	0.02881, 0	0.053312, 0	0.072596, 0	0.039224, 0	0.011134, 0	0.0108, 0	0.039344, 0	0.021345, 0	0.015791, 0	0.012182, 0	0.013883, 0	0.017103, 0	0.017444, 0	0.012615, 0	0.0098387, 0	0.01926, 0	0.013554, 0	0.016021, 0	0.011299, 0	0.013255, 0	0.011553, 0	0.013869, 0	0.015286, 0	0.016526, 0	0.016132, 0	0.022715, 0	0.013899, 0	0.0188, 0	0.018496, 0	0.031888, 0	0.015109, 0	0.031739, 0	0.011015, 0	0.016532, 0	0.037029, 0	0.013221, 1	0.017326, 0	0.012095, 0	0.01451, 0	0.015557, 0	0.029157, 0	0.015908, 0	0.028676, 0	0.011055, 0	0.03175, 0
NONHSAT017060	0.0074921, 0	0.0074996, 0	0.043635, 0	0.0067672, 0	0.023343, 0	0.038874, 0	0.039224, 0	0.02711, 0	0.0034841, 0	0.0038842, 0	0.028639, 0	0.017149, 0	0.012602, 0	0.0062866, 0	0.0065172, 0	0.0092974, 0	0.012631, 0	0.0064262, 0	0.004507, 0	0.017246, 0	0.009624, 0	0.0086245, 0	0.0069121, 1	0.0065713, 0	0.0067919, 0	0.0051841, 0	0.010857, 0	0.010935, 0	0.0074543, 0	0.017229, 0	0.0079502, 0	0.010934, 0	0.0095189, 0	0.024707, 0	0.0066666, 0	0.022464, 0	0.0062248, 0	0.010477, 0	0.03185, 0	0.01013, 1	0.01089, 0	0.0071289, 0	0.0071725, 1	0.0095366, 0	0.020869, 0	0.030775, 0	0.018151, 0	0.006031, 0	0.033926, 0
NONHSAT017355	0.0074849, 0	0.022365, 0	0.1425, 0	0.014545, 0	0.028701, 0	0.13383, 0	0.090214, 0	0.042678, 0	0.011581, 0	0.0097366, 0	0.044581, 0	0.028587, 0	0.017507, 0	0.014306, 0	0.020072, 0	0.01445, 0	0.018517, 0	0.01193, 0	0.010434, 0	0.021611, 0	0.011662, 0	0.017062, 0	0.011415, 0	0.022731, 0	0.017381, 0	0.01473, 0	0.023705, 0	0.021603, 0	0.02424, 0	0.036751, 0	0.016074, 0	0.031271, 0	0.0262, 0	0.11115, 0	0.031169, 0	0.052012, 0	0.0086883, 0	0.01768, 0	0.097527, 0	0.016056, 1	0.020316, 0	0.010936, 0	0.01927, 0	0.019833, 0	0.03827, 0	0.024736, 0	0.040039, 0	0.0097932, 0	0.042685, 0
NONHSAT017400	0.0058218, 0	0.0070288, 0	0.026911, 0	0.0058195, 0	0.026644, 0	0.038641, 0	0.041537, 0	0.029403, 0	0.0032536, 0	0.0035238, 0	0.033955, 0	0.015808, 0	0.010383, 0	0.0056597, 0	0.0054262, 0	0.0097394, 0	0.01279, 0	0.0066613, 0	0.0030754, 0	0.015856, 0	0.0085612, 0	0.0089338, 0	0.0060697, 0	0.0057104, 0	0.0055601, 0	0.0047587, 0	0.0097319, 0	0.0094733, 0	0.006441, 0	0.016398, 0	0.0069611, 0	0.0093205, 0	0.0089445, 0	0.020449, 0	0.0062224, 0	0.019923, 0	0.0051381, 0	0.010075, 0	0.017591, 0	0.0080472, 1	0.011221, 0	0.0059255, 0	0.0054751, 0	0.0080157, 0	0.019955, 0	0.028609, 0	0.017923, 0	0.0052905, 0	0.027182, 0
NONHSAT017465	0.071185, 0	0.070032, 0	0.15721, 0	0.07223, 0	0.093458, 0	0.10088, 0	0.20084, 0	0.090977, 0	0.068664, 1	0.075913, 0	0.10142, 0	0.085777, 0	0.07163, 0	0.073025, 0	0.071118, 0	0.076959, 0	0.073728, 1	0.073212, 0	0.07187, 0	0.070125, 0	0.070597, 0	0.076936, 1	0.073777, 0	0.071665, 0	0.070998, 1	0.074092, 1	0.070459, 1	0.067896, 0	0.0685, 0	0.074941, 0	0.075399, 0	0.073219, 0	0.074092, 0	0.081108, 0	0.071198, 0	0.074579, 0	0.073879, 0	0.073754, 0	0.083946, 0	0.070081, 1	0.075944, 1	0.071223, 0	0.069894, 0	0.073336, 0	0.077322, 1	0.076178, 0	0.083266, 0	0.072595, 0	0.07832, 0
NONHSAT017922	0.0071843, 0	0.022536, 0	0.073995, 0	0.014022, 0	0.040955, 0	0.12817, 0	0.076419, 0	0.047363, 0	0.0098142, 0	0.0088165, 0	0.055276, 0	0.027943, 0	0.017654, 0	0.014171, 0	0.016928, 0	0.015046, 0	0.021705, 0	0.01397, 0	0.0095438, 0	0.026629, 0	0.012549, 0	0.018021, 0	0.01084, 1	0.021182, 0	0.017287, 0	0.013255, 0	0.023985, 0	0.019756, 0	0.022495, 0	0.038124, 0	0.014105, 0	0.029576, 0	0.026179, 0	0.11115, 0	0.030318, 0	0.045252, 0	0.0090264, 0	0.01779, 0	0.049692, 0	0.012225, 1	0.022093, 0	0.010166, 0	0.014571, 0	0.016206, 0	0.039689, 0	0.039228, 0	0.040907, 0	0.010313, 0	0.044011, 0
NONHSAT018001	0.005589, 0	0.019431, 0	0.064976, 0	0.011721, 0	0.028252, 0	0.11033, 0	0.06476, 0	0.034986, 0	0.0093621, 0	0.0081312, 0	0.040883, 0	0.023041, 0	0.014065, 0	0.012252, 0	0.015069, 0	0.012585, 0	0.017061, 0	0.011682, 0	0.007948, 0	0.020526, 0	0.0093768, 0	0.015575, 0	0.0087926, 0	0.0189, 0	0.015362, 0	0.01179, 0	0.020313, 0	0.016331, 0	0.02005, 0	0.031928, 0	0.011682, 0	0.026074, 0	0.021776, 0	0.10065, 0	0.027643, 0	0.03838, 0	0.0065156, 0	0.014478, 0	0.039029, 0	0.0094436, 1	0.018144, 0	0.0076098, 1	0.012308, 0	0.01299, 0	0.032403, 0	0.024256, 0	0.035366, 0	0.0083931, 0	0.034358, 0
NONHSAT018076	0.0075591, 0	0.0083851, 0	0.04372, 0	0.0065144, 0	0.030146, 0	0.054728, 0	0.057691, 0	0.045535, 0	0.0042148, 0	0.0042384, 0	0.043807, 0	0.019081, 0	0.015099, 0	0.0078805, 0	0.0071855, 0	0.012926, 0	0.017583, 0	0.0090578, 0	0.0039661, 0	0.022581, 0	0.01067, 0	0.011872, 1	0.0069073, 0	0.0073388, 0	0.0071648, 0	0.0069647, 0	0.013046, 0	0.013304, 0	0.012554, 0	0.026755, 0	0.0081784, 0	0.018277, 0	0.016736, 0	0.033069, 0	0.0096305, 0	0.034301, 0	0.0061413, 0	0.013596, 0	0.022529, 0	0.0097038, 1	0.015893, 0	0.0076941, 0	0.0075419, 1	0.011011, 0	0.03501, 0	0.026638, 0	0.030779, 0	0.0061844, 0	0.046951, 0
NONHSAT018082	0.0074732, 0	0.011277, 0	0.059258, 0	0.0087546, 0	0.023362, 0	0.049424, 0	0.056141, 0	0.039591, 0	0.0071155, 0	0.0098433, 0	0.033722, 0	0.051575, 0	0.013916, 0	0.0095833, 0	0.014262, 0	0.017063, 0	0.017316, 0	0.013453, 0	0.0050165, 0	0.016573, 0	0.015914, 0	0.019265, 1	0.015986, 0	0.011547, 0	0.0072456, 0	0.012002, 0	0.010706, 0	0.028258, 0	0.011023, 0	0.019847, 0	0.014848, 0	0.016753, 0	0.014166, 0	0.037282, 0	0.010761, 0	0.030538, 0	0.012388, 0	0.011763, 0	0.03366, 0	0.014346, 1	0.01262, 0	0.011812, 0	0.013798, 1	0.013409, 0	0.027563, 0	0.22235, 0	0.028654, 0	0.011095, 0	0.038784, 0
NONHSAT018085	0.0049873, 0	0.00753, 0	0.027474, 0	0.0065322, 0	0.025702, 0	0.032644, 0	0.039265, 0	0.036695, 0	0.0041643, 0	0.0068351, 0	0.032291, 0	0.027645, 0	0.009155, 0	0.0041311, 0	0.01054, 0	0.0098335, 0	0.0084295, 0	0.013358, 0	0.0042282, 0	0.0084033, 0	0.011344, 0	0.010978, 1	0.010108, 0	0.008804, 0	0.0044975, 0	0.0051742, 0	0.0074566, 0	0.023555, 0	0.004954, 0	0.011899, 0	0.0091963, 0	0.0095597, 0	0.0062836, 0	0.024462, 0	0.0079635, 0	0.013949, 0	0.0059401, 0	0.0066811, 0	0.011307, 0	0.0048108, 1	0.0060806, 0	0.010248, 0	0.0044205, 1	0.011005, 0	0.011635, 0	0.025579, 0	0.01449, 0	0.0082196, 0	0.027696, 0
NONHSAT018186	0.006961, 0	0.0079333, 0	0.027557, 0	0.0074119, 0	0.028142, 0	0.037422, 0	0.037749, 0	0.033277, 0	0.0036605, 0	0.0043551, 0	0.034319, 0	0.024245, 0	0.012419, 0	0.0059612, 0	0.0085287, 0	0.011807, 0	0.01277, 0	0.010238, 0	0.0034423, 0	0.016479, 0	0.012122, 0	0.011203, 0	0.0092461, 0	0.0074817, 0	0.0059042, 0	0.0051795, 0	0.010068, 0	0.015956, 0	0.0063219, 0	0.016366, 0	0.0084732, 0	0.0097968, 0	0.0082307, 0	0.024151, 0	0.0063801, 0	0.020597, 0	0.0069699, 0	0.0099188, 0	0.018803, 0	0.0088073, 1	0.010631, 0	0.0096707, 0	0.0059977, 0	0.0097397, 0	0.019798, 0	0.037185, 0	0.018026, 0	0.0076729, 0	0.033695, 0
NONHSAT018224	0.0043417, 0	0.0072675, 0	0.051495, 0	0.0049814, 0	0.023264, 0	0.043621, 0	0.058538, 0	0.036268, 0	0.0046049, 0	0.0047508, 0	0.033463, 0	0.023593, 0	0.010592, 0	0.0051678, 0	0.0091392, 0	0.01173, 0	0.011134, 0	0.0090271, 0	0.0030314, 0	0.011921, 0	0.0092733, 0	0.011774, 1	0.0075428, 0	0.0072543, 0	0.0049169, 0	0.0070091, 0	0.0084818, 0	0.015865, 0	0.0087308, 0	0.01625, 0	0.0076769, 0	0.012752, 0	0.010706, 0	0.027434, 0	0.0083916, 0	0.024286, 0	0.0048764, 0	0.0089623, 0	0.021792, 0	0.0060335, 0	0.0096283, 0	0.0078214, 1	0.0067737, 0	0.0095022, 0	0.022121, 0	0.020761, 0	0.021807, 0	0.0054676, 0	0.029125, 0
NONHSAT018227	0.012094, 0	0.011063, 0	0.039886, 0	0.0079619, 0	0.023093, 0	0.046311, 0	0.049177, 0	0.041613, 0	0.0062055, 0	0.0083844, 0	0.033006, 0	0.033119, 0	0.020684, 0	0.0078569, 0	0.013101, 0	0.010556, 0	0.010633, 0	0.013293, 0	0.0083899, 0	0.020043, 0	0.016403, 0	0.012091, 0	0.011464, 0	0.012661, 0	0.010362, 0	0.0070589, 0	0.015583, 0	0.026835, 0	0.011837, 0	0.025622, 0	0.011407, 0	0.021401, 0	0.012963, 0	0.035387, 0	0.012886, 0	0.02685, 0	0.0081247, 0	0.010232, 0	0.01841, 0	0.010858, 1	0.011937, 0	0.012311, 0	0.0086125, 0	0.015876, 0	0.021146, 0	0.030621, 0	0.024553, 0	0.011068, 0	0.083637, 0
NONHSAT018229	0.012327, 0	0.01252, 0	0.056839, 0	0.0077395, 0	0.031064, 0	0.063834, 0	0.063445, 0	0.043741, 0	0.0066379, 0	0.0067251, 0	0.043786, 0	0.032531, 0	0.024233, 0	0.01197, 0	0.012588, 0	0.014218, 0	0.016325, 0	0.0091312, 0	0.010974, 0	0.025256, 0	0.015676, 0	0.014368, 0	0.010012, 0	0.012492, 0	0.011723, 0	0.01158, 0	0.017326, 0	0.019378, 0	0.016677, 0	0.029552, 0	0.010402, 0	0.025778, 0	0.017594, 0	0.040119, 0	0.012736, 0	0.03694, 0	0.0090208, 0	0.014842, 0	0.031357, 0	0.013627, 1	0.017709, 0	0.011705, 0	0.013027, 0	0.016067, 0	0.03052, 0	0.034388, 0	0.030923, 0	0.010449, 0	0.088913, 0
NONHSAT018230	0.018875, 0	0.018225, 0	0.077091, 0	0.012655, 0	0.039143, 0	0.076738, 0	0.080878, 0	0.065595, 0	0.011137, 0	0.011301, 0	0.055226, 0	0.055708, 0	0.032711, 0	0.017037, 0	0.020951, 0	0.020246, 0	0.020621, 0	0.019231, 0	0.018979, 0	0.031688, 0	0.02391, 0	0.021842, 0	0.017665, 0	0.019846, 0	0.017231, 0	0.015623, 0	0.023823, 0	0.037549, 0	0.022584, 0	0.036567, 0	0.016936, 0	0.036676, 0	0.021426, 0	0.066752, 0	0.019803, 0	0.045501, 0	0.014482, 0	0.018087, 0	0.039506, 0	0.017496, 1	0.020634, 0	0.019096, 0	0.016452, 0	0.023345, 0	0.039417, 0	0.05425, 0	0.040932, 0	0.018048, 0	0.1114, 0
NONHSAT018688	0.026734, 0	0.035791, 0	0.21918, 0	0.026758, 0	0.048259, 0	0.16599, 0	0.18966, 0	0.081861, 0	0.023849, 0	0.024342, 0	0.070636, 0	0.07128, 0	0.043814, 0	0.025652, 0	0.036053, 0	0.033152, 0	0.034256, 0	0.030005, 0	0.027416, 0	0.045169, 0	0.032031, 0	0.036405, 0	0.029966, 0	0.03611, 0	0.033705, 0	0.024717, 0	0.04243, 0	0.052286, 0	0.037986, 0	0.062967, 0	0.033085, 0	0.057559, 0	0.041248, 0	0.14347, 0	0.043792, 0	0.076298, 0	0.022634, 0	0.032854, 0	0.11552, 0	0.03185, 1	0.034376, 0	0.027282, 0	0.032049, 0	0.038293, 0	0.062962, 0	0.068022, 0	0.070332, 0	0.025106, 0	0.13259, 0
NONHSAT018796	0.010139, 0	0.011665, 0	0.1898, 0	0.011099, 0	0.024889, 0	0.065724, 0	0.15984, 0	0.040176, 0	0.012088, 0	0.012453, 0	0.032364, 0	0.027853, 0	0.015185, 0	0.0080848, 0	0.014489, 0	0.018424, 0	0.016591, 0	0.010794, 0	0.011746, 0	0.014879, 0	0.011895, 0	0.016596, 0	0.013269, 0	0.01055, 0	0.010821, 0	0.011062, 0	0.013784, 0	0.02016, 0	0.016685, 0	0.027756, 0	0.016454, 0	0.022406, 0	0.020646, 0	0.037777, 0	0.01355, 0	0.038268, 0	0.0082707, 0	0.017832, 0	0.088712, 0	0.016077, 1	0.013502, 0	0.010748, 0	0.017389, 0	0.017717, 0	0.031766, 0	0.034343, 0	0.032506, 0	0.0090825, 0	0.046961, 0
NONHSAT018945	0.010167, 0	0.014015, 0	0.14454, 0	0.010273, 0	0.039028, 0	0.098671, 0	0.10217, 0	0.058787, 0	0.0084509, 0	0.0081239, 0	0.055869, 0	0.029675, 0	0.019878, 0	0.012227, 0	0.015052, 0	0.016079, 0	0.01847, 0	0.010455, 0	0.013399, 0	0.02028, 0	0.012404, 0	0.014898, 0	0.0106, 0	0.013613, 0	0.012155, 0	0.013901, 0	0.016012, 0	0.019282, 0	0.021506, 0	0.032814, 0	0.013729, 0	0.028524, 0	0.024489, 0	0.054079, 0	0.015095, 0	0.045869, 0	0.0091651, 0	0.016655, 0	0.092131, 1	0.015853, 1	0.017044, 0	0.012207, 0	0.017869, 0	0.019743, 0	0.038926, 0	0.030797, 0	0.035239, 0	0.0099276, 0	0.057451, 1
NONHSAT021830	0.046455, 0	0.060316, 0	0.25052, 1	0.044826, 0	0.1485, 0	0.25646, 0	0.28378, 0	0.16644, 0	0.039477, 0	0.042093, 0	0.18069, 0	0.16004, 1	0.069686, 0	0.047954, 0	0.054556, 0	0.05772, 0	0.062146, 0	0.051331, 0	0.047966, 0	0.073894, 0	0.059264, 0	0.063631, 0	0.059296, 1	0.052629, 1	0.048657, 0	0.052976, 1	0.061608, 0	0.08098, 0	0.051932, 1	0.094603, 0	0.057398, 0	0.079712, 1	0.06195, 0	0.17933, 0	0.058478, 0	0.10338, 0	0.044164, 0	0.055413, 0	0.1478, 1	0.057383, 1	0.059557, 0	0.046748, 0	0.054224, 1	0.062115, 0	0.092352, 0	0.34751, 1	0.098135, 1	0.048291, 1	0.17248, 1
NONHSAT021853	0.0092708, 0	0.021804, 0	0.053226, 1	0.015033, 0	0.036926, 0	0.11079, 0	0.055401, 0	0.038165, 0	0.0092536, 0	0.009157, 0	0.046254, 0	0.030251, 1	0.017685, 0	0.013411, 0	0.015495, 0	0.013562, 0	0.020046, 0	0.014486, 0	0.0097096, 0	0.025925, 0	0.013879, 0	0.016198, 0	0.012803, 1	0.01971, 1	0.017664, 0	0.010995, 1	0.023056, 0	0.01949, 0	0.018057, 1	0.034078, 0	0.014496, 0	0.02538, 1	0.021093, 0	0.10159, 0	0.026902, 0	0.036097, 0	0.009846, 0	0.016004, 0	0.04309, 1	0.013823, 1	0.019507, 0	0.010991, 0	0.012747, 1	0.015031, 0	0.031537, 0	0.058264, 1	0.033747, 1	0.011691, 1	0.041543, 1
NONHSAT021854	0.023624, 0	0.036095, 0	0.14354, 1	0.025697, 0	0.043338, 0	0.14566, 0	0.089186, 0	0.065227, 0	0.022566, 0	0.020716, 0	0.0571, 0	0.092161, 1	0.034398, 0	0.027412, 0	0.032762, 0	0.023161, 0	0.0274, 0	0.028893, 0	0.028715, 0	0.037157, 0	0.030962, 0	0.030453, 0	0.033168, 1	0.034366, 1	0.030235, 0	0.030991, 1	0.037377, 0	0.045422, 0	0.033989, 1	0.051634, 0	0.031183, 0	0.049962, 1	0.038855, 0	0.13205, 0	0.042544, 0	0.062555, 0	0.024322, 0	0.027729, 0	0.11071, 1	0.030281, 1	0.029303, 0	0.025959, 0	0.031157, 1	0.035244, 0	0.049892, 0	0.10871, 1	0.05535, 1	0.026017, 1	0.073962, 1
NONHSAT021887	0.014336, 0	0.028258, 0	0.20692, 0	0.021557, 0	0.034065, 0	0.14348, 0	0.17194, 0	0.054589, 0	0.01921, 0	0.018249, 0	0.053653, 0	0.049267, 0	0.02414, 0	0.018006, 0	0.027103, 0	0.027347, 0	0.026824, 0	0.021248, 0	0.017245, 0	0.027605, 0	0.020457, 0	0.029066, 0	0.021119, 0	0.027231, 0	0.023791, 0	0.019889, 0	0.029323, 0	0.033559, 0	0.02901, 0	0.044902, 0	0.025188, 0	0.037664, 0	0.032636, 0	0.12364, 0	0.036229, 0	0.05975, 0	0.014936, 0	0.026211, 0	0.10614, 0	0.022016, 1	0.025964, 0	0.018356, 0	0.024954, 0	0.026057, 0	0.047777, 0	0.04396, 0	0.053337, 0	0.016298, 0	0.06146, 0
NONHSAT022111	0.036406, 0	0.053671, 0	0.2432, 1	0.038691, 0	0.13957, 0	0.24113, 0	0.27298, 0	0.15507, 0	0.03708, 0	0.038951, 0	0.16845, 0	0.14565, 1	0.053675, 1	0.042164, 0	0.048898, 0	0.051641, 0	0.053207, 0	0.04759, 0	0.043458, 0	0.055207, 0	0.048594, 1	0.056862, 0	0.052897, 1	0.046162, 1	0.041337, 0	0.049851, 1	0.049999, 0	0.070993, 0	0.046721, 0	0.079477, 0	0.051444, 0	0.069947, 1	0.056282, 0	0.16781, 0	0.053254, 0	0.086264, 0	0.038271, 0	0.047105, 0	0.138, 1	0.046989, 1	0.049326, 0	0.039543, 1	0.048217, 1	0.053631, 0	0.079602, 0	0.3225, 0	0.085348, 1	0.041622, 0	0.11571, 1
NONHSAT022112	0.022004, 0	0.037808, 0	0.16245, 1	0.024448, 0	0.1241, 0	0.22155, 0	0.17908, 0	0.12799, 0	0.017686, 0	0.016848, 0	0.1504, 0	0.059739, 1	0.041532, 1	0.027003, 0	0.028224, 0	0.030294, 0	0.038491, 0	0.025485, 0	0.026802, 0	0.046969, 0	0.02534, 1	0.029777, 0	0.023408, 1	0.030312, 1	0.029137, 0	0.026379, 1	0.036946, 0	0.034408, 0	0.03608, 0	0.06617, 0	0.027847, 0	0.052751, 1	0.04173, 0	0.14075, 0	0.038012, 0	0.070835, 0	0.01715, 0	0.031082, 0	0.11679, 1	0.0275, 1	0.037208, 0	0.021875, 1	0.027959, 1	0.034484, 0	0.065455, 0	0.076106, 0	0.061273, 1	0.021216, 0	0.094344, 1
NONHSAT022113	0.032347, 0	0.044075, 0	0.23194, 1	0.032831, 0	0.061855, 0	0.17817, 0	0.20225, 0	0.094083, 0	0.032126, 0	0.034024, 0	0.084486, 0	0.13382, 1	0.044347, 1	0.036476, 0	0.043669, 0	0.042854, 0	0.044535, 0	0.040563, 0	0.037919, 0	0.046714, 0	0.043192, 1	0.049757, 0	0.048432, 1	0.041344, 1	0.037591, 0	0.042351, 1	0.044199, 0	0.066699, 0	0.042902, 0	0.066393, 0	0.04465, 0	0.062541, 1	0.049247, 0	0.15558, 0	0.049189, 0	0.08033, 0	0.035448, 0	0.041134, 0	0.12981, 1	0.042678, 1	0.039636, 0	0.035974, 1	0.043523, 1	0.045318, 0	0.069311, 0	0.30959, 0	0.078383, 1	0.037038, 0	0.10783, 1
NONHSAT022115	0.028986, 0	0.044074, 0	0.22713, 1	0.033636, 0	0.13446, 0	0.23414, 0	0.2624, 0	0.14486, 0	0.026492, 0	0.027104, 0	0.16334, 0	0.084197, 1	0.048708, 1	0.03321, 0	0.037364, 0	0.04493, 0	0.047901, 0	0.037635, 0	0.035027, 0	0.05309, 0	0.03611, 1	0.043811, 0	0.035425, 1	0.038024, 1	0.035992, 0	0.034469, 1	0.044409, 0	0.051246, 0	0.041678, 0	0.073618, 0	0.038294, 0	0.06006, 1	0.04899, 0	0.15408, 0	0.04462, 0	0.079594, 0	0.025726, 0	0.041631, 0	0.12604, 1	0.035333, 1	0.04485, 0	0.031746, 1	0.035589, 1	0.044578, 0	0.07463, 0	0.11832, 0	0.075119, 1	0.030702, 0	0.11128, 1
NONHSAT022127	0.079373, 0	0.090655, 0	0.27267, 1	0.076653, 0	0.18442, 0	0.28689, 0	0.31393, 0	0.19889, 0	0.069435, 0	0.072586, 0	0.21562, 1	0.19766, 1	0.10153, 1	0.0801, 0	0.085068, 0	0.089101, 0	0.092292, 0	0.083404, 0	0.082063, 0	0.10524, 0	0.093728, 0	0.095939, 0	0.092308, 1	0.085046, 1	0.079839, 0	0.088316, 1	0.091656, 0	0.11099, 0	0.081958, 1	0.12435, 1	0.088908, 0	0.11048, 1	0.092559, 0	0.20724, 1	0.088357, 0	0.13325, 1	0.077813, 0	0.085765, 1	0.17547, 1	0.087495, 1	0.091521, 0	0.079101, 0	0.086315, 1	0.093713, 0	0.12282, 0	0.37914, 1	0.1284, 1	0.080822, 1	0.20099, 1
NONHSAT023031	0.0042315, 0	0.0055026, 0	0.030676, 0	0.0050265, 0	0.015739, 0	0.022806, 0	0.036054, 0	0.025822, 0	0.0036247, 0	0.0063459, 0	0.020725, 0	0.020682, 0	0.0064826, 0	0.0030126, 0	0.0081414, 0	0.007142, 0	0.0067769, 0	0.010211, 0	0.0038596, 0	0.0063212, 0	0.0085761, 0	0.0083819, 0	0.007973, 0	0.0070285, 0	0.0036246, 0	0.0039354, 0	0.0061001, 0	0.019601, 0	0.0038451, 0	0.0088585, 0	0.0079845, 0	0.0077766, 0	0.0048439, 0	0.018525, 0	0.006772, 0	0.011029, 0	0.0044908, 0	0.0058532, 0	0.012379, 0	0.0041049, 1	0.0043139, 0	0.0077561, 0	0.003674, 0	0.009169, 0	0.0083442, 0	0.015361, 0	0.011805, 0	0.0064852, 0	0.022165, 0
NONHSAT023259	0.013368, 0	0.014134, 0	0.12564, 0	0.011684, 0	0.025641, 0	0.068278, 0	0.073057, 0	0.039255, 0	0.0091117, 0	0.0087085, 0	0.035963, 0	0.031462, 0	0.023254, 0	0.010355, 0	0.016604, 0	0.012722, 0	0.012603, 0	0.0087143, 0	0.011053, 0	0.020902, 0	0.016923, 0	0.013393, 0	0.012004, 0	0.014489, 1	0.01263, 0	0.011084, 0	0.018467, 0	0.022438, 0	0.016174, 0	0.026778, 0	0.015266, 0	0.022734, 0	0.016741, 0	0.037323, 0	0.013915, 0	0.039515, 0	0.010656, 0	0.014417, 0	0.088187, 0	0.018818, 1	0.015365, 0	0.013524, 0	0.018567, 0	0.020377, 0	0.025642, 0	0.036001, 0	0.025289, 0	0.01103, 0	0.075688, 0
NONHSAT023366	0.0067821, 0	0.0094448, 0	0.065734, 0	0.0060427, 0	0.028754, 0	0.058415, 0	0.067397, 0	0.043502, 0	0.0056878, 0	0.00507, 0	0.042089, 0	0.021916, 0	0.014017, 0	0.0094742, 0	0.0091198, 0	0.01243, 0	0.014986, 0	0.0081872, 0	0.0093401, 0	0.016614, 0	0.0087986, 0	0.011936, 1	0.0067067, 1	0.0089438, 1	0.0072898, 0	0.010033, 0	0.011322, 0	0.013214, 0	0.015972, 0	0.02384, 0	0.0077516, 0	0.022674, 0	0.017559, 0	0.041257, 0	0.011131, 0	0.031883, 0	0.0057781, 0	0.012116, 0	0.031945, 0	0.0082037, 1	0.013254, 0	0.007865, 0	0.009933, 0	0.011581, 0	0.030765, 0	0.019769, 0	0.027419, 0	0.0070976, 0	0.04647, 1
NONHSAT023404	0.0089253, 0	0.0079052, 0	0.051684, 0	0.0040605, 0	0.01994, 0	0.052824, 0	0.053067, 0	0.039341, 0	0.0050439, 0	0.0036648, 0	0.031691, 0	0.023596, 0	0.016349, 0	0.0092138, 0	0.0073768, 0	0.0095488, 0	0.011706, 0	0.007688, 0	0.0087035, 0	0.017006, 0	0.0088828, 0	0.0099498, 1	0.0067084, 0	0.0069636, 0	0.0093768, 0	0.0086862, 0	0.011094, 0	0.012708, 0	0.014073, 0	0.023327, 0	0.0066556, 0	0.022618, 0	0.015942, 0	0.034965, 0	0.0098057, 0	0.029346, 0	0.0054262, 0	0.0093476, 0	0.025804, 0	0.0078069, 1	0.011583, 0	0.0063231, 0	0.0075042, 0	0.00964, 0	0.029148, 0	0.027733, 0	0.027794, 0	0.0058258, 0	0.046032, 0
NONHSAT023583	0.014265, 0	0.018847, 0	0.066768, 0	0.01226, 0	0.10586, 0	0.11906, 0	0.13052, 0	0.11605, 0	0.011053, 0	0.011827, 0	0.12584, 0	0.045282, 0	0.027713, 0	0.014709, 0	0.017267, 0	0.021816, 0	0.021719, 0	0.021924, 0	0.015393, 0	0.025381, 0	0.018814, 0	0.020536, 0	0.015913, 1	0.015587, 0	0.013356, 0	0.016285, 0	0.018194, 0	0.030213, 0	0.016926, 0	0.036271, 0	0.016609, 0	0.031705, 0	0.022071, 0	0.051069, 0	0.015167, 0	0.035267, 0	0.010683, 0	0.016323, 0	0.032111, 0	0.012449, 1	0.020937, 0	0.01504, 0	0.012456, 0	0.023497, 0	0.039413, 0	0.033542, 0	0.036937, 0	0.013978, 0	0.062292, 1
NONHSAT023638	0.0043416, 0	0.0070252, 0	0.046028, 0	0.0049039, 0	0.018682, 0	0.041073, 0	0.049147, 0	0.033286, 0	0.0042001, 0	0.0042853, 0	0.028648, 0	0.023781, 0	0.010509, 0	0.0049627, 0	0.0092602, 0	0.011245, 0	0.010548, 0	0.0091107, 0	0.0027315, 0	0.01213, 0	0.0095001, 0	0.01149, 0	0.0074292, 0	0.0076662, 0	0.004915, 0	0.0066248, 0	0.0085496, 0	0.016376, 0	0.0088989, 0	0.016357, 0	0.0073642, 0	0.012991, 0	0.01062, 0	0.028678, 0	0.0087473, 0	0.024546, 0	0.0050054, 0	0.0085562, 0	0.020082, 0	0.0057467, 1	0.0093362, 0	0.0081047, 0	0.0065821, 0	0.0094893, 0	0.021825, 0	0.016363, 0	0.021812, 0	0.0055659, 0	0.031056, 0
NONHSAT023656	0.010552, 0	0.01007, 0	0.12471, 0	0.0086032, 0	0.019043, 0	0.055114, 0	0.062593, 0	0.027843, 0	0.0063703, 0	0.0043505, 0	0.020047, 0	0.021928, 0	0.017404, 0	0.0092642, 0	0.011605, 0	0.0072219, 0	0.0089067, 0	0.006367, 0	0.013534, 0	0.013521, 0	0.010051, 0	0.0087413, 0	0.0097173, 0	0.0093436, 0	0.011266, 0	0.0097386, 0	0.011579, 0	0.014793, 0	0.014208, 0	0.019141, 0	0.011405, 0	0.019979, 0	0.01436, 0	0.031571, 0	0.0096191, 0	0.029648, 0	0.0076877, 0	0.010792, 0	0.091235, 1	0.013593, 1	0.0099257, 0	0.0093506, 0	0.014309, 0	0.014708, 0	0.02019, 0	0.024846, 0	0.019166, 0	0.0082998, 0	0.035585, 1
NONHSAT023657	0.0094889, 0	0.0084581, 0	0.12519, 0	0.0060015, 0	0.016701, 0	0.057414, 0	0.060961, 0	0.032188, 0	0.005834, 0	0.0044379, 0	0.021011, 0	0.019445, 0	0.016047, 0	0.0082918, 0	0.010294, 0	0.0068354, 0	0.0072834, 0	0.0052322, 0	0.011912, 0	0.011927, 0	0.0077917, 0	0.0064544, 0	0.007702, 0	0.0079493, 0	0.0099714, 0	0.0082399, 0	0.010619, 0	0.013043, 0	0.014411, 0	0.020803, 0	0.0091631, 0	0.022262, 0	0.015458, 0	0.031379, 0	0.0084554, 0	0.030497, 0	0.0063792, 0	0.0086695, 0	0.089314, 1	0.013097, 1	0.0080754, 0	0.0078558, 0	0.013075, 0	0.013672, 0	0.023657, 0	0.02456, 0	0.020116, 0	0.0061557, 0	0.039211, 1
NONHSAT023788	0.0056794, 0	0.0081585, 0	0.041155, 0	0.0052235, 0	0.016777, 0	0.039219, 0	0.04626, 0	0.035431, 0	0.004702, 0	0.0060908, 0	0.02843, 0	0.030127, 0	0.011074, 0	0.0056513, 0	0.010759, 0	0.011405, 0	0.011915, 0	0.011517, 0	0.0033452, 0	0.012722, 0	0.010837, 0	0.012983, 0	0.0091313, 0	0.0082308, 0	0.0058099, 0	0.0072349, 0	0.0093359, 0	0.021521, 0	0.009068, 0	0.01719, 0	0.0096912, 0	0.014467, 0	0.01097, 0	0.032282, 0	0.010517, 0	0.025554, 0	0.0054402, 0	0.0089283, 0	0.016633, 0	0.0060054, 1	0.0092266, 0	0.0086378, 0	0.0063188, 0	0.0099679, 0	0.022464, 0	0.018311, 0	0.024587, 0	0.0062927, 0	0.03441, 0
NONHSAT023992	0.0069881, 0	0.021142, 0	0.076377, 0	0.013782, 0	0.025955, 0	0.11048, 0	0.068128, 0	0.03755, 0	0.010805, 0	0.0096541, 0	0.038785, 0	0.035255, 0	0.016252, 0	0.012739, 0	0.018792, 0	0.01595, 0	0.017751, 0	0.01591, 0	0.0088493, 0	0.020669, 0	0.013624, 0	0.019374, 0	0.012916, 0	0.021182, 0	0.016453, 0	0.013147, 0	0.021222, 0	0.023718, 0	0.020765, 0	0.032955, 0	0.014107, 0	0.027687, 0	0.022382, 0	0.10621, 0	0.029007, 0	0.041088, 0	0.0090042, 0	0.015157, 0	0.044174, 0	0.010963, 1	0.018194, 0	0.012075, 0	0.013835, 0	0.015217, 0	0.033715, 0	0.034985, 0	0.037734, 0	0.010883, 0	0.040326, 0
NONHSAT024258	0.011164, 0	0.01799, 0	0.03611, 1	0.013482, 0	0.10876, 0	0.10505, 0	0.10738, 0	0.098054, 0	0.0085738, 0	0.0092059, 0	0.12333, 0	0.035361, 0	0.022315, 0	0.011743, 0	0.01377, 0	0.021163, 0	0.021736, 0	0.018203, 0	0.0092726, 0	0.024793, 0	0.017808, 0	0.018182, 0	0.013548, 1	0.013098, 0	0.0099671, 0	0.013178, 0	0.016503, 0	0.02, 0	0.010492, 0	0.030584, 0	0.014944, 0	0.018239, 0	0.016206, 0	0.036196, 0	0.011178, 0	0.027121, 0	0.009358, 0	0.015686, 0	0.023844, 0	0.01278, 1	0.02064, 0	0.012667, 0	0.010863, 0	0.018607, 0	0.03064, 0	0.039837, 0	0.026027, 0	0.01177, 1	0.042706, 0
NONHSAT024353	0.0071874, 0	0.0077453, 0	0.033924, 0	0.0083271, 0	0.024457, 0	0.037224, 0	0.036907, 0	0.034131, 0	0.0037313, 0	0.0049775, 0	0.030284, 0	0.02647, 0	0.01244, 0	0.0059041, 0	0.010069, 0	0.012805, 0	0.013165, 0	0.012787, 0	0.004236, 0	0.016962, 0	0.014159, 0	0.012541, 0	0.010363, 0	0.010144, 0	0.0062087, 0	0.0052667, 0	0.010974, 0	0.021248, 0	0.0070994, 0	0.017297, 0	0.0090278, 0	0.010448, 0	0.0089523, 0	0.027533, 0	0.0077175, 0	0.022324, 0	0.0084339, 0	0.011016, 0	0.022131, 0	0.0090645, 1	0.010746, 0	0.011942, 0	0.0064616, 0	0.01283, 0	0.020328, 0	0.03645, 1	0.01974, 0	0.009693, 0	0.035638, 0
NONHSAT024449	0.0096222, 0	0.0094591, 0	0.063733, 0	0.0062666, 0	0.024465, 0	0.051973, 0	0.062255, 0	0.041341, 0	0.0066563, 0	0.0050322, 0	0.033614, 0	0.029827, 0	0.018357, 0	0.0098976, 0	0.011417, 0	0.013729, 0	0.014394, 0	0.011102, 0	0.0091351, 0	0.019619, 0	0.012785, 0	0.013738, 0	0.0096503, 0	0.0097517, 0	0.010209, 0	0.0097036, 0	0.013163, 0	0.018843, 0	0.013497, 0	0.022487, 0	0.009582, 0	0.020764, 0	0.015516, 0	0.036651, 0	0.010676, 0	0.031402, 0	0.0083714, 0	0.012112, 0	0.03493, 0	0.010013, 1	0.013348, 0	0.010274, 0	0.0097472, 0	0.012726, 0	0.03058, 0	0.02362, 0	0.02918, 0	0.0078917, 1	0.045201, 0
NONHSAT024858	0.010152, 0	0.011999, 0	0.1027, 0	0.010479, 0	0.026427, 0	0.040903, 0	0.13222, 0	0.037546, 0	0.012049, 0	0.014578, 0	0.03721, 0	0.037649, 0	0.011787, 0	0.0075019, 0	0.014007, 0	0.019739, 0	0.016202, 0	0.016367, 0	0.0087905, 0	0.011298, 0	0.013886, 0	0.019679, 0	0.015699, 0	0.0097536, 0	0.0096148, 0	0.01023, 0	0.010852, 0	0.024597, 0	0.0093761, 0	0.018102, 0	0.016525, 0	0.014271, 0	0.011928, 0	0.031761, 0	0.01265, 0	0.020416, 0	0.0083298, 0	0.014362, 0	0.024015, 0	0.010149, 1	0.011043, 0	0.01067, 0	0.010254, 0	0.012654, 0	0.019869, 0	0.03606, 0	0.025747, 0	0.010025, 0	0.033769, 0
NONHSAT025024	0.0050184, 0	0.007956, 0	0.049495, 0	0.0044027, 0	0.015656, 0	0.044162, 0	0.049597, 0	0.032041, 0	0.0044229, 0	0.0057666, 0	0.027502, 0	0.021656, 0	0.0099776, 0	0.0056843, 0	0.0087996, 0	0.0091143, 0	0.012114, 0	0.0082666, 0	0.0033079, 0	0.012873, 0	0.0079187, 0	0.010717, 0	0.0065864, 0	0.0074512, 0	0.0059964, 0	0.0070333, 0	0.0097185, 0	0.016957, 0	0.0098956, 0	0.017917, 0	0.00905, 0	0.014653, 0	0.012183, 0	0.033132, 0	0.01129, 0	0.026891, 0	0.0040451, 0	0.0094001, 0	0.023281, 0	0.0063922, 1	0.0098432, 0	0.0057837, 0	0.0068621, 0	0.0091438, 0	0.023188, 0	0.011721, 0	0.025007, 0	0.0044677, 0	0.032001, 0
NONHSAT025149	0.0092639, 0	0.012079, 0	0.13237, 0	0.010047, 0	0.020832, 0	0.071929, 0	0.082269, 0	0.054243, 0	0.0075672, 0	0.0095263, 0	0.037531, 0	0.037265, 0	0.017536, 0	0.0081031, 0	0.017501, 0	0.015293, 0	0.014909, 0	0.01549, 0	0.0080735, 0	0.016868, 0	0.016078, 0	0.016168, 0	0.01376, 0	0.014555, 0	0.0095666, 0	0.010306, 0	0.015398, 0	0.032625, 0	0.01671, 0	0.027681, 0	0.01543, 0	0.024607, 0	0.019663, 0	0.047034, 0	0.015085, 0	0.043766, 0	0.0094807, 0	0.014337, 0	0.080043, 0	0.013947, 1	0.012937, 0	0.015606, 0	0.014764, 0	0.020976, 0	0.03375, 0	0.027334, 0	0.033626, 0	0.010947, 0	0.059102, 0
NONHSAT025216	0.023202, 0	0.025006, 0	0.15629, 0	0.018257, 0	0.03929, 0	0.085918, 0	0.10869, 0	0.062416, 0	0.020599, 0	0.016616, 0	0.051941, 0	0.089878, 0	0.031571, 0	0.023078, 0	0.027399, 0	0.026264, 0	0.025545, 0	0.022483, 0	0.02388, 0	0.033522, 0	0.030855, 0	0.029207, 1	0.029462, 0	0.022696, 0	0.021416, 0	0.029549, 0	0.027919, 0	0.037609, 0	0.025855, 0	0.039023, 0	0.02709, 0	0.036694, 0	0.030904, 0	0.055996, 0	0.02341, 0	0.05759, 0	0.0237, 0	0.027487, 0	0.10437, 0	0.03016, 1	0.026544, 0	0.024637, 0	0.030298, 0	0.031066, 0	0.048135, 0	0.095016, 0	0.048114, 0	0.022261, 0	0.065551, 0
NONHSAT025325	0.017446, 0	0.032297, 0	0.063357, 0	0.021743, 0	0.033929, 0	0.10839, 0	0.060345, 0	0.042684, 0	0.020894, 0	0.019778, 0	0.043936, 0	0.086925, 0	0.023769, 0	0.022094, 0	0.029386, 0	0.021728, 0	0.0223, 0	0.027634, 0	0.020318, 0	0.027112, 0	0.027708, 0	0.029215, 0	0.0296, 0	0.030077, 0	0.024358, 0	0.026806, 0	0.029208, 0	0.039302, 0	0.024767, 0	0.038735, 0	0.026675, 0	0.036027, 0	0.02789, 0	0.11495, 0	0.038236, 0	0.042212, 0	0.020917, 0	0.021378, 0	0.044785, 0	0.021026, 1	0.02317, 0	0.021845, 0	0.023221, 0	0.025011, 0	0.034336, 0	0.090805, 0	0.044218, 0	0.02269, 0	0.047461, 0
NONHSAT025386	0.0093182, 0	0.011301, 0	0.13119, 0	0.0089812, 0	0.023543, 0	0.060712, 0	0.14775, 0	0.038283, 0	0.011295, 0	0.01146, 0	0.037386, 0	0.026212, 0	0.014139, 0	0.00878, 0	0.011528, 0	0.019322, 0	0.019358, 0	0.01024, 0	0.0084189, 0	0.017729, 0	0.011232, 0	0.017997, 0	0.01131, 0	0.0097834, 0	0.010681, 0	0.01104, 0	0.014306, 0	0.016986, 0	0.014744, 0	0.025313, 0	0.013818, 0	0.019053, 0	0.018143, 0	0.039944, 0	0.014186, 0	0.034164, 0	0.0072467, 0	0.01816, 0	0.042997, 1	0.012188, 1	0.016139, 0	0.0080098, 0	0.01277, 0	0.013692, 0	0.032063, 0	0.025673, 0	0.0347, 0	0.0075488, 0	0.044024, 0
NONHSAT025390	0.0041788, 0	0.0053889, 0	0.058938, 0	0.0030988, 0	0.016151, 0	0.044102, 0	0.061892, 1	0.033585, 0	0.0041511, 0	0.0036072, 0	0.028367, 0	0.013131, 0	0.0093735, 0	0.0049122, 0	0.0056376, 0	0.0090595, 0	0.010723, 0	0.0054972, 0	0.0032142, 0	0.012164, 0	0.0054774, 0	0.0084072, 0	0.0040294, 0	0.0050226, 0	0.0046782, 0	0.0060297, 0	0.0079582, 0	0.0090906, 0	0.011323, 0	0.019936, 0	0.0054555, 0	0.016055, 0	0.014399, 0	0.025062, 0	0.0080331, 0	0.026916, 0	0.0027847, 0	0.0087196, 0	0.023208, 0	0.0055595, 1	0.009671, 0	0.0043121, 0	0.0064187, 0	0.0079435, 0	0.026302, 0	0.0084845, 0	0.024396, 0	0.0030704, 0	0.034028, 0
NONHSAT026096	0.026215, 0	0.02631, 0	0.1497, 0	0.024641, 0	0.037739, 0	0.08855, 0	0.092891, 0	0.057916, 1	0.021436, 0	0.021514, 0	0.049374, 0	0.044891, 0	0.033877, 0	0.026446, 0	0.027524, 0	0.02601, 0	0.026177, 0	0.023705, 0	0.028624, 0	0.031524, 0	0.026691, 0	0.025989, 0	0.02501, 1	0.027102, 0	0.027492, 0	0.027595, 1	0.028013, 0	0.029744, 0	0.032666, 0	0.039842, 0	0.02736, 0	0.039968, 1	0.034636, 0	0.056481, 0	0.027187, 0	0.050362, 0	0.024425, 0	0.027861, 0	0.10609, 0	0.028867, 1	0.028027, 0	0.024774, 0	0.03074, 0	0.031794, 0	0.043372, 0	0.057263, 0	0.041966, 0	0.023979, 0	0.061907, 0
NONHSAT026210	0.006063, 0	0.0093069, 0	0.044126, 0	0.0072587, 0	0.025865, 0	0.043516, 0	0.05507, 0	0.044122, 0	0.0050885, 0	0.0070933, 0	0.037252, 0	0.031687, 0	0.012169, 0	0.0061642, 0	0.012398, 0	0.013162, 0	0.013822, 0	0.013978, 0	0.0043039, 0	0.015064, 0	0.013267, 0	0.014601, 0	0.010558, 0	0.011028, 0	0.0057233, 0	0.0075635, 0	0.011406, 0	0.026571, 0	0.0095347, 0	0.018295, 0	0.010968, 0	0.01456, 0	0.011187, 0	0.037257, 0	0.01188, 0	0.027096, 0	0.0068629, 0	0.010937, 0	0.017707, 0	0.0067326, 1	0.010868, 0	0.011303, 0	0.0070156, 0	0.01341, 0	0.023714, 0	0.021888, 0	0.025057, 0	0.0089003, 0	0.038913, 0
NONHSAT026280	0.0066836, 0	0.021785, 0	0.12063, 0	0.014918, 0	0.026203, 0	0.11788, 0	0.061965, 0	0.029057, 0	0.0093877, 0	0.0086025, 0	0.030303, 0	0.025245, 0	0.016247, 0	0.01206, 0	0.019729, 0	0.0098024, 0	0.013825, 0	0.010689, 0	0.011109, 0	0.018091, 0	0.01045, 0	0.013269, 1	0.011691, 0	0.020852, 0	0.016937, 0	0.011937, 0	0.021669, 0	0.0196, 0	0.021694, 0	0.032751, 0	0.01476, 0	0.028182, 0	0.022125, 0	0.10606, 0	0.029458, 0	0.042161, 0	0.0084944, 0	0.014038, 0	0.096436, 0	0.014307, 1	0.015539, 0	0.010882, 0	0.017427, 0	0.017348, 0	0.0285, 0	0.027168, 0	0.030789, 0	0.0095772, 0	0.035187, 0
NONHSAT026365	0.014169, 0	0.016394, 0	0.064005, 0	0.014694, 0	0.032737, 0	0.058284, 0	0.073405, 0	0.04398, 0	0.01414, 0	0.014691, 0	0.043196, 0	0.02903, 0	0.019787, 0	0.015677, 0	0.016753, 0	0.019318, 0	0.02148, 0	0.016643, 0	0.013532, 0	0.023683, 0	0.017607, 0	0.020614, 0	0.015359, 0	0.016593, 0	0.015218, 0	0.016777, 0	0.018767, 0	0.020559, 0	0.019604, 0	0.027962, 0	0.01681, 0	0.023605, 0	0.022627, 0	0.040072, 0	0.018887, 0	0.035296, 0	0.014065, 0	0.019563, 0	0.032734, 0	0.016295, 0	0.021764, 0	0.014435, 0	0.016885, 1	0.019241, 0	0.033607, 0	0.031217, 0	0.033553, 0	0.014032, 0	0.040245, 1
NONHSAT027013	0.016177, 0	0.030438, 0	0.20542, 0	0.023617, 0	0.03811, 0	0.14561, 0	0.1759, 0	0.063475, 0	0.020329, 0	0.021902, 0	0.058521, 0	0.05896, 0	0.025668, 0	0.0188, 0	0.030337, 0	0.029029, 0	0.029459, 0	0.026391, 0	0.019095, 0	0.028973, 0	0.023757, 0	0.032118, 0	0.025453, 0	0.030433, 1	0.024713, 0	0.021334, 0	0.031782, 0	0.044483, 0	0.029144, 0	0.045949, 0	0.02923, 0	0.039497, 0	0.032552, 0	0.13009, 0	0.039256, 0	0.060269, 0	0.016993, 0	0.028025, 0	0.1035, 0	0.022878, 1	0.026479, 0	0.021983, 0	0.025856, 0	0.030498, 0	0.047597, 0	0.051017, 0	0.055822, 0	0.019986, 0	0.067445, 0
NONHSAT027070	0.028916, 0	0.038725, 0	0.16412, 0	0.028396, 0	0.063457, 0	0.18035, 0	0.12085, 0	0.095369, 0	0.020353, 0	0.023707, 0	0.085929, 0	0.095798, 0	0.049987, 0	0.0307, 0	0.038317, 0	0.03407, 0	0.04022, 0	0.032783, 0	0.028409, 0	0.054085, 0	0.038849, 0	0.038875, 0	0.035705, 1	0.039534, 0	0.034342, 0	0.028455, 0	0.043872, 0	0.062043, 0	0.039074, 0	0.06707, 0	0.035228, 0	0.060858, 0	0.042497, 0	0.15209, 0	0.04212, 0	0.082501, 0	0.029267, 0	0.033308, 0	0.122, 0	0.039596, 1	0.037818, 0	0.032092, 0	0.036173, 1	0.041702, 0	0.06848, 0	0.28111, 0	0.072333, 0	0.031384, 0	0.14686, 0
NONHSAT027206	0.0088455, 0	0.0085884, 0	0.068905, 1	0.0047656, 0	0.024092, 0	0.05396, 0	0.065426, 0	0.041602, 0	0.0060163, 0	0.0039978, 0	0.035944, 0	0.02097, 0	0.015933, 0	0.0095738, 0	0.0079092, 0	0.010236, 0	0.01243, 0	0.006612, 0	0.0095995, 0	0.017098, 0	0.0084722, 0	0.010029, 0	0.0060607, 0	0.0077881, 0	0.0088161, 0	0.0092841, 0	0.011659, 0	0.011827, 0	0.015187, 0	0.022836, 0	0.0073741, 0	0.023605, 0	0.016258, 0	0.037453, 0	0.010469, 0	0.031157, 0	0.0054181, 0	0.010407, 0	0.035277, 0	0.0088998, 1	0.012508, 0	0.0059743, 0	0.0092308, 1	0.010572, 0	0.030595, 0	0.02786, 0	0.027248, 0	0.0059992, 0	0.045268, 0
NONHSAT027475	0.0078859, 0	0.01042, 0	0.045611, 0	0.0080954, 0	0.030853, 0	0.051661, 0	0.056217, 0	0.044287, 0	0.0049531, 0	0.0049869, 0	0.043316, 0	0.029705, 0	0.015914, 0	0.0081485, 0	0.011202, 0	0.015658, 0	0.018106, 0	0.011935, 0	0.0040701, 0	0.022298, 0	0.014394, 0	0.015362, 0	0.010183, 0	0.010531, 0	0.0073549, 0	0.0080116, 0	0.014247, 0	0.020529, 0	0.011348, 0	0.023572, 0	0.010737, 0	0.016423, 0	0.013605, 0	0.034795, 0	0.011428, 0	0.033979, 0	0.008134, 0	0.014398, 0	0.025499, 0	0.010361, 1	0.015621, 0	0.011017, 0	0.0088297, 0	0.012768, 0	0.031314, 0	0.032611, 0	0.029017, 0	0.0086121, 0	0.044893, 0
NONHSAT027516	0.0052364, 0	0.019508, 0	0.06065, 0	0.011658, 0	0.028837, 0	0.10987, 0	0.059594, 0	0.035765, 0	0.0090119, 0	0.0078617, 0	0.041503, 0	0.025085, 0	0.014107, 0	0.012051, 0	0.015446, 0	0.01254, 0	0.016773, 0	0.012213, 0	0.0075591, 0	0.02011, 0	0.0097924, 0	0.015721, 0	0.0091442, 0	0.01912, 0	0.014924, 0	0.01169, 0	0.020122, 0	0.017611, 0	0.019555, 0	0.031255, 0	0.011725, 0	0.025586, 0	0.021283, 0	0.10089, 0	0.027478, 0	0.037947, 0	0.0069091, 0	0.014009, 0	0.038465, 0	0.0093765, 1	0.017733, 0	0.0079982, 1	0.012165, 0	0.013074, 0	0.031715, 0	0.030474, 0	0.034684, 0	0.0085795, 0	0.033899, 0
NONHSAT027609	0.0081363, 0	0.022379, 0	0.070743, 0	0.013954, 0	0.024945, 0	0.11018, 0	0.064173, 0	0.040876, 0	0.010935, 0	0.01128, 0	0.039784, 0	0.041055, 0	0.017101, 0	0.013193, 0	0.020383, 0	0.015701, 0	0.01869, 0	0.018281, 0	0.0090615, 0	0.021501, 0	0.015296, 0	0.020851, 1	0.014485, 0	0.022275, 0	0.017128, 0	0.013255, 0	0.022611, 0	0.029663, 0	0.020457, 0	0.033739, 0	0.016565, 0	0.029056, 0	0.022203, 0	0.11061, 0	0.031006, 0	0.042206, 0	0.0095349, 0	0.015356, 0	0.041304, 0	0.011117, 1	0.018179, 0	0.013018, 0	0.013236, 0	0.016198, 0	0.033807, 0	0.030668, 0	0.040223, 0	0.011824, 0	0.045699, 0
NONHSAT027801	0.024422, 0	0.035774, 0	0.081847, 0	0.024376, 0	0.03762, 0	0.12791, 0	0.077589, 0	0.059951, 0	0.022317, 0	0.021175, 0	0.053313, 0	0.098931, 0	0.036867, 0	0.02549, 0	0.034284, 0	0.026357, 0	0.027497, 0	0.030229, 0	0.022903, 0	0.041346, 0	0.036507, 0	0.034151, 1	0.033472, 0	0.035791, 0	0.029011, 0	0.029057, 0	0.039257, 0	0.051091, 0	0.030373, 0	0.051737, 0	0.029474, 0	0.047323, 0	0.032958, 0	0.12933, 0	0.042877, 0	0.061531, 0	0.024405, 0	0.027678, 0	0.053889, 0	0.027865, 1	0.031492, 0	0.028433, 0	0.027758, 1	0.03357, 0	0.046791, 0	0.10172, 0	0.057491, 1	0.027974, 0	0.1074, 0
NONHSAT027832	0.0084985, 0	0.017625, 0	0.057135, 0	0.011634, 0	0.1075, 0	0.11461, 0	0.12361, 0	0.10232, 0	0.0092986, 0	0.0085055, 0	0.12546, 0	0.032925, 0	0.021285, 0	0.011779, 0	0.014717, 0	0.020848, 0	0.021322, 0	0.016629, 0	0.0085979, 0	0.023817, 0	0.015523, 0	0.018642, 0	0.011218, 0	0.013109, 0	0.00907, 0	0.014367, 0	0.016217, 0	0.019716, 0	0.013752, 0	0.032257, 0	0.014217, 0	0.020605, 0	0.020198, 0	0.042674, 0	0.013109, 0	0.033333, 0	0.008373, 0	0.016299, 0	0.030756, 0	0.01072, 1	0.021709, 0	0.011854, 0	0.012007, 0	0.01899, 0	0.036491, 0	0.020508, 0	0.030559, 0	0.0098803, 0	0.040904, 0
NONHSAT027833	0.0048559, 0	0.010167, 0	0.056133, 0	0.006161, 0	0.033869, 0	0.065105, 0	0.062426, 0	0.042288, 0	0.0048407, 0	0.0045204, 0	0.045546, 0	0.019297, 0	0.012351, 0	0.0075362, 0	0.0090586, 0	0.011277, 0	0.015166, 0	0.0075405, 0	0.0039912, 0	0.017757, 0	0.008751, 0	0.011398, 0	0.0063715, 0	0.0089831, 0	0.0070067, 0	0.0084153, 0	0.012469, 0	0.013217, 0	0.012068, 0	0.022379, 0	0.0090378, 0	0.015839, 0	0.015723, 0	0.039562, 0	0.011852, 0	0.031186, 0	0.0055611, 0	0.012037, 0	0.034129, 0	0.0086681, 1	0.014175, 0	0.0065284, 0	0.0093315, 0	0.011181, 0	0.028904, 0	0.030733, 0	0.026549, 0	0.0052895, 0	0.03256, 0
NONHSAT028415	0.010702, 0	0.02343, 0	0.11575, 0	0.017531, 0	0.038353, 0	0.11046, 0	0.14556, 1	0.038832, 0	0.016806, 0	0.016377, 0	0.051149, 0	0.030546, 0	0.01583, 0	0.014789, 0	0.018344, 0	0.021496, 0	0.022205, 0	0.017515, 0	0.014301, 0	0.020911, 0	0.012999, 0	0.022534, 0	0.015678, 0	0.02028, 0	0.01971, 0	0.015519, 1	0.022721, 0	0.018985, 0	0.020895, 0	0.033889, 0	0.018646, 0	0.026519, 0	0.024278, 0	0.09818, 0	0.029933, 0	0.033981, 0	0.010166, 0	0.020379, 0	0.042101, 0	0.013626, 1	0.021072, 0	0.011116, 0	0.016159, 0	0.016269, 0	0.031063, 0	0.028927, 0	0.038014, 0	0.012405, 0	0.033742, 0
NONHSAT028579	0.010656, 0	0.018485, 0	0.058196, 0	0.012669, 0	0.10917, 0	0.11693, 0	0.13168, 0	0.11618, 0	0.0098087, 0	0.011827, 0	0.13078, 0	0.041113, 0	0.023405, 0	0.012274, 0	0.016862, 0	0.022374, 0	0.023908, 0	0.022172, 0	0.010038, 0	0.025728, 0	0.018673, 0	0.021074, 0	0.014717, 0	0.015272, 0	0.0096704, 0	0.014609, 0	0.018151, 0	0.030066, 0	0.015483, 0	0.036675, 0	0.017118, 0	0.026011, 0	0.022735, 0	0.046873, 0	0.015424, 0	0.036531, 0	0.0098268, 0	0.017685, 0	0.027124, 0	0.011122, 1	0.02189, 0	0.015324, 0	0.011775, 0	0.022977, 0	0.040513, 0	0.030398, 0	0.036191, 1	0.013069, 0	0.057112, 0
NONHSAT028690	0.010659, 0	0.019631, 0	0.13297, 0	0.013815, 0	0.10088, 0	0.13044, 0	0.14267, 0	0.099229, 0	0.011178, 0	0.010235, 0	0.11867, 0	0.030502, 0	0.023113, 0	0.013011, 0	0.017409, 0	0.019619, 0	0.020673, 0	0.013363, 0	0.012613, 0	0.022945, 0	0.014784, 0	0.017552, 0	0.012201, 0	0.015214, 0	0.011607, 0	0.016833, 0	0.018287, 0	0.020325, 0	0.017835, 0	0.034314, 0	0.017777, 0	0.024654, 0	0.023371, 0	0.046156, 0	0.014935, 0	0.043102, 0	0.0094766, 0	0.019002, 0	0.089258, 0	0.017016, 1	0.022547, 0	0.012099, 1	0.019152, 0	0.023893, 0	0.038123, 0	0.026519, 0	0.031998, 0	0.010685, 0	0.043793, 0
NONHSAT028908	0.0081937, 0	0.010526, 0	0.13848, 0	0.0093053, 0	0.02591, 0	0.077411, 0	0.090057, 0	0.052856, 0	0.0069732, 0	0.0076588, 0	0.040846, 0	0.026391, 0	0.01665, 0	0.0082451, 0	0.014262, 0	0.014005, 0	0.014631, 0	0.010949, 0	0.008548, 0	0.017501, 0	0.013109, 0	0.013504, 1	0.010464, 0	0.013125, 1	0.008977, 0	0.010113, 0	0.014571, 0	0.024005, 0	0.017207, 0	0.027874, 0	0.012513, 0	0.023849, 0	0.020446, 0	0.043234, 0	0.012828, 0	0.042918, 0	0.0086701, 0	0.014606, 0	0.08503, 1	0.014452, 1	0.013872, 0	0.012702, 0	0.015314, 0	0.020118, 0	0.034495, 0	0.03857, 0	0.031691, 0	0.0095708, 0	0.054797, 0
NONHSAT028938	0.014604, 0	0.022548, 0	0.1108, 0	0.01737, 0	0.1093, 0	0.12621, 0	0.12684, 0	0.10753, 0	0.010475, 0	0.012609, 0	0.12618, 0	0.048796, 0	0.027285, 0	0.013211, 0	0.020431, 0	0.022784, 0	0.024356, 0	0.020479, 0	0.012871, 0	0.027766, 0	0.021596, 0	0.021138, 0	0.018462, 0	0.017405, 0	0.012995, 0	0.015766, 0	0.0204, 0	0.031944, 0	0.014695, 0	0.036216, 0	0.022357, 0	0.023973, 0	0.020062, 0	0.051574, 0	0.015831, 0	0.041775, 0	0.012343, 0	0.019154, 0	0.085077, 0	0.019614, 1	0.02183, 0	0.017205, 0	0.017882, 0	0.026086, 0	0.037269, 0	0.049628, 0	0.032543, 0	0.014294, 0	0.056167, 0
NONHSAT028994	0.0090293, 0	0.0081923, 0	0.045543, 0	0.005057, 0	0.035118, 0	0.054787, 0	0.054032, 0	0.041398, 0	0.0053781, 0	0.0045026, 0	0.042637, 0	0.021219, 0	0.015223, 0	0.0099169, 0	0.0067712, 0	0.0095752, 0	0.010467, 0	0.0078826, 0	0.013055, 0	0.013127, 0	0.0076824, 0	0.0082008, 0	0.0068333, 0	0.0064701, 0	0.0089844, 0	0.009291, 0	0.00841, 0	0.008866, 0	0.012562, 0	0.019465, 0	0.0060469, 0	0.020616, 0	0.013821, 0	0.028318, 0	0.0063275, 0	0.018675, 0	0.0060814, 0	0.008119, 0	0.027831, 0	0.008206, 1	0.0098344, 0	0.0068614, 0	0.0080364, 0	0.0097403, 0	0.021269, 0	0.028499, 0	0.019355, 0	0.0069437, 0	0.038145, 0
NONHSAT029248	0.0060879, 0	0.0075133, 0	0.02691, 0	0.0068053, 0	0.017698, 0	0.026504, 0	0.033868, 0	0.031805, 0	0.0046478, 0	0.0073643, 0	0.023932, 0	0.028838, 0	0.010238, 0	0.0046874, 0	0.011141, 0	0.010187, 0	0.0087921, 0	0.013527, 0	0.00499, 0	0.0095537, 0	0.012169, 0	0.011484, 1	0.010688, 0	0.0094839, 0	0.0052542, 0	0.0056708, 0	0.0081155, 0	0.02427, 0	0.0060077, 0	0.012684, 0	0.0095782, 0	0.011394, 0	0.0070617, 0	0.024946, 0	0.008684, 0	0.015397, 0	0.0066995, 0	0.007138, 0	0.010438, 0	0.0054004, 1	0.0062143, 0	0.010944, 0	0.0051331, 0	0.011344, 0	0.012851, 0	0.021801, 0	0.015942, 0	0.0089628, 0	0.033046, 0
NONHSAT029339	0.0055882, 0	0.0060112, 0	0.018967, 1	0.0056023, 0	0.021455, 0	0.029337, 0	0.03089, 1	0.024419, 0	0.0027308, 0	0.0032779, 0	0.026274, 0	0.015198, 0	0.009214, 0	0.0050268, 0	0.0051951, 0	0.0086805, 0	0.011496, 0	0.0068038, 0	0.0027294, 0	0.014729, 0	0.0085502, 0	0.0081267, 0	0.0063377, 1	0.0053163, 1	0.0048598, 0	0.0036735, 0	0.008685, 0	0.010491, 0	0.005096, 0	0.013844, 0	0.0065882, 0	0.0074349, 1	0.0069848, 0	0.01855, 0	0.0051527, 0	0.016746, 0	0.0051822, 0	0.0089268, 0	0.012987, 0	0.0074966, 1	0.0096876, 0	0.0061899, 0	0.0045304, 0	0.0072476, 0	0.016771, 0	0.033253, 0	0.015282, 0	0.0056586, 0	0.025489, 1
NONHSAT029458	0.0056066, 0	0.0065745, 0	0.02089, 0	0.0057462, 0	0.027793, 0	0.035686, 0	0.037397, 0	0.029732, 0	0.002911, 0	0.0031821, 0	0.033973, 0	0.014931, 0	0.010213, 0	0.0053843, 0	0.0051791, 0	0.0091082, 0	0.012281, 0	0.0066683, 0	0.0027903, 0	0.015817, 0	0.0083619, 0	0.0083402, 0	0.0060108, 0	0.0051982, 0	0.0048626, 0	0.0042906, 0	0.0090725, 0	0.0096587, 0	0.0057128, 0	0.015164, 0	0.0065519, 0	0.008239, 0	0.0080174, 0	0.020117, 0	0.0054512, 0	0.018456, 0	0.0050114, 0	0.0095535, 0	0.014114, 0	0.0075549, 1	0.010771, 0	0.0059924, 0	0.0047774, 0	0.0075943, 0	0.019017, 0	0.027639, 0	0.016558, 0	0.0053694, 0	0.026727, 0
NONHSAT029652	0.0062548, 0	0.0080523, 0	0.046273, 0	0.0051981, 0	0.017153, 0	0.044381, 0	0.050047, 0	0.040983, 0	0.0049823, 0	0.0061753, 0	0.030926, 0	0.029449, 0	0.01203, 0	0.0060441, 0	0.01057, 0	0.011592, 0	0.011952, 0	0.01239, 0	0.004081, 0	0.013299, 0	0.010828, 0	0.012789, 1	0.0089415, 1	0.0083008, 1	0.0062114, 0	0.0072315, 1	0.0097086, 0	0.021299, 0	0.011381, 0	0.020954, 0	0.0091388, 0	0.018231, 0	0.013981, 0	0.034386, 0	0.010887, 0	0.028161, 0	0.005385, 0	0.0088407, 0	0.017839, 1	0.0060778, 1	0.0096266, 0	0.0089594, 0	0.0063499, 1	0.010542, 0	0.026334, 0	0.01771, 0	0.027411, 0	0.0064902, 0	0.041902, 1
NONHSAT029682	0.0063878, 0	0.0099576, 0	0.047465, 0	0.0062965, 0	0.021135, 0	0.049321, 0	0.049978, 0	0.038961, 0	0.0052591, 0	0.0065742, 0	0.033508, 0	0.031917, 0	0.012978, 0	0.0065386, 0	0.012231, 0	0.011995, 0	0.012596, 0	0.012295, 0	0.0040997, 0	0.014354, 0	0.011926, 0	0.013803, 0	0.0098993, 0	0.010018, 0	0.0071642, 0	0.0080238, 0	0.01122, 0	0.02315, 0	0.010364, 0	0.019382, 0	0.010757, 0	0.016303, 0	0.012247, 0	0.039236, 0	0.01251, 0	0.028161, 0	0.0060463, 0	0.0098097, 0	0.022982, 0	0.007262, 1	0.010695, 0	0.0095141, 0	0.0076655, 0	0.011529, 0	0.023753, 0	0.020099, 0	0.026109, 0	0.0071046, 0	0.040055, 0
NONHSAT029810	0.0081411, 0	0.022887, 0	0.12189, 0	0.016507, 0	0.026809, 0	0.12245, 0	0.062718, 0	0.036788, 0	0.01095, 0	0.010153, 0	0.038753, 0	0.030587, 0	0.017224, 0	0.013405, 0	0.020731, 0	0.012278, 0	0.015408, 0	0.013845, 0	0.012447, 0	0.019237, 0	0.012123, 0	0.015814, 0	0.012892, 0	0.022611, 0	0.017457, 0	0.013597, 0	0.022458, 0	0.022919, 0	0.022582, 0	0.032992, 0	0.016602, 0	0.029297, 0	0.023891, 0	0.10728, 0	0.029893, 0	0.043485, 0	0.0093771, 0	0.01471, 0	0.095187, 0	0.015555, 1	0.01719, 0	0.012252, 0	0.01864, 0	0.019659, 0	0.029656, 0	0.028957, 0	0.033247, 0	0.010733, 0	0.039303, 0
NONHSAT029869	0.004951, 0	0.0070485, 0	0.054788, 0	0.0041531, 0	0.021976, 0	0.052603, 0	0.060731, 0	0.039309, 0	0.0046003, 0	0.0041632, 0	0.034838, 0	0.016997, 0	0.010967, 0	0.0059647, 0	0.0071714, 0	0.0097862, 0	0.011523, 0	0.0074542, 0	0.0040207, 0	0.013513, 0	0.0069795, 0	0.0095765, 1	0.0051596, 0	0.0066949, 1	0.0058992, 0	0.0069042, 0	0.0093072, 0	0.01184, 0	0.012216, 0	0.021625, 0	0.0064245, 0	0.017905, 0	0.015257, 0	0.032211, 0	0.0097337, 0	0.028057, 0	0.0036902, 0	0.0091152, 0	0.023178, 0	0.0061038, 1	0.010699, 0	0.0054776, 1	0.0068894, 0	0.009294, 0	0.02732, 0	0.011878, 0	0.025903, 0	0.0042282, 0	0.03727, 1
NONHSAT030018	0.010309, 0	0.0098976, 0	0.055132, 0	0.0055362, 0	0.018591, 0	0.052104, 0	0.052153, 0	0.044969, 0	0.006713, 0	0.0065049, 0	0.031881, 0	0.034516, 0	0.017771, 0	0.0096912, 0	0.011724, 0	0.012162, 0	0.012685, 0	0.013004, 0	0.0092207, 0	0.016729, 0	0.012317, 0	0.013566, 0	0.010569, 1	0.0095533, 0	0.01057, 0	0.0094934, 0	0.012167, 0	0.022389, 0	0.014244, 0	0.023745, 0	0.010181, 0	0.024799, 0	0.015968, 0	0.041471, 0	0.01224, 0	0.031275, 0	0.0074427, 0	0.0097373, 0	0.027217, 0	0.0087773, 1	0.011062, 0	0.0098988, 0	0.0082154, 0	0.011959, 0	0.029995, 0	0.024503, 0	0.03114, 0	0.0078085, 0	0.050151, 0
NONHSAT030139	0.0053683, 0	0.007746, 0	0.048827, 0	0.0047469, 0	0.036202, 0	0.0587, 0	0.066445, 0	0.048015, 0	0.0052926, 0	0.0045066, 0	0.049561, 0	0.01263, 0	0.011619, 0	0.00708, 0	0.0066114, 0	0.010393, 0	0.012392, 0	0.0070248, 0	0.0045231, 0	0.01467, 0	0.0068268, 0	0.0092286, 0	0.0042422, 1	0.0065156, 0	0.0058835, 0	0.0078088, 0	0.0095399, 0	0.0084667, 0	0.012491, 0	0.022309, 0	0.0063464, 0	0.017526, 1	0.016083, 0	0.026194, 0	0.0088021, 0	0.027476, 0	0.004038, 0	0.0099625, 0	0.022134, 0	0.0067502, 1	0.012623, 0	0.0053064, 0	0.0074734, 0	0.009802, 0	0.028176, 0	0.0085374, 0	0.024811, 0	0.0044981, 0	0.033581, 0
NONHSAT030153	0.017083, 0	0.019784, 0	0.18975, 0	0.019258, 0	0.040883, 0	0.08387, 0	0.16321, 0	0.060123, 0	0.015535, 0	0.019829, 0	0.052537, 0	0.071221, 0	0.024668, 1	0.014892, 0	0.023493, 0	0.03019, 0	0.029647, 0	0.022777, 0	0.013823, 0	0.027793, 0	0.026937, 0	0.030341, 0	0.028811, 0	0.019888, 1	0.015925, 0	0.017388, 1	0.021606, 0	0.044663, 0	0.01732, 0	0.033941, 0	0.02809, 0	0.025585, 0	0.02321, 0	0.058931, 0	0.018393, 0	0.048096, 0	0.020333, 0	0.025754, 0	0.097853, 0	0.029058, 1	0.021456, 0	0.021573, 0	0.025178, 0	0.027953, 0	0.041062, 0	0.2655, 0	0.042808, 0	0.020213, 0	0.06791, 0
NONHSAT030174	0.007201, 0	0.0084502, 0	0.035547, 0	0.0076991, 0	0.029908, 0	0.043443, 0	0.048055, 0	0.037011, 0	0.0042022, 0	0.004761, 0	0.038092, 0	0.02524, 0	0.012923, 0	0.0063929, 0	0.0091087, 0	0.013123, 0	0.01422, 0	0.011293, 0	0.0039741, 0	0.017193, 0	0.012498, 0	0.012573, 0	0.0093724, 0	0.0081226, 0	0.0065299, 0	0.0058699, 0	0.010947, 0	0.016619, 0	0.0075838, 0	0.018653, 0	0.0089649, 0	0.01154, 0	0.010006, 0	0.026393, 0	0.0076242, 0	0.0232, 0	0.0071144, 0	0.011126, 0	0.021377, 0	0.008918, 1	0.012277, 0	0.0098091, 0	0.0064295, 0	0.010611, 0	0.022462, 0	0.033033, 0	0.020973, 0	0.0078181, 0	0.034468, 0
NONHSAT030457	0.0073871, 0	0.0055877, 0	0.039519, 0	0.0035199, 0	0.018827, 0	0.03487, 0	0.041201, 0	0.02884, 0	0.004967, 0	0.0034634, 0	0.024448, 0	0.015361, 0	0.011576, 0	0.0073171, 0	0.0055361, 0	0.0068185, 0	0.0064315, 0	0.0062249, 0	0.0084798, 0	0.010779, 0	0.0064821, 0	0.0065161, 1	0.0051188, 0	0.0049207, 0	0.007228, 0	0.0063622, 0	0.0073426, 0	0.0079087, 0	0.0094453, 0	0.014977, 0	0.0047045, 0	0.016025, 0	0.010697, 0	0.021052, 0	0.0056128, 0	0.016192, 0	0.0045698, 0	0.005818, 0	0.020286, 0	0.0063983, 1	0.0068537, 0	0.0044209, 1	0.0052573, 0	0.0066538, 0	0.017305, 0	0.020001, 0	0.015802, 0	0.0048731, 0	0.03135, 0
NONHSAT030458	0.0044446, 0	0.0064124, 0	0.058747, 0	0.0037695, 0	0.017722, 0	0.044515, 0	0.060039, 0	0.034117, 0	0.0043423, 0	0.0036531, 0	0.030208, 0	0.013804, 0	0.0096567, 0	0.0055606, 0	0.0062704, 0	0.009086, 0	0.011208, 0	0.0054014, 0	0.0034972, 0	0.012947, 0	0.005835, 0	0.00879, 1	0.0040157, 0	0.0059055, 0	0.0047145, 0	0.0063404, 0	0.0089201, 0	0.0097741, 0	0.011944, 0	0.019755, 0	0.0060055, 0	0.016854, 0	0.014242, 0	0.029984, 0	0.0092002, 0	0.027959, 0	0.0030996, 0	0.0090341, 0	0.024687, 0	0.0059692, 1	0.01034, 0	0.0043445, 1	0.0069314, 0	0.0080889, 0	0.026886, 0	0.017189, 0	0.024014, 0	0.0034325, 0	0.034686, 0
NONHSAT030495	0.0086284, 0	0.019509, 0	0.066374, 0	0.011225, 0	0.029304, 0	0.11568, 0	0.061002, 0	0.037631, 0	0.010415, 0	0.0069603, 0	0.040438, 0	0.025924, 0	0.018453, 0	0.014938, 0	0.015925, 0	0.012158, 0	0.01634, 0	0.011494, 0	0.012636, 0	0.023484, 0	0.010008, 0	0.015002, 0	0.0088359, 0	0.019949, 0	0.018295, 0	0.013826, 0	0.021828, 0	0.015727, 0	0.022079, 0	0.033264, 0	0.010753, 0	0.030955, 0	0.022931, 0	0.10634, 0	0.027556, 0	0.039547, 0	0.0080109, 0	0.014104, 0	0.044337, 0	0.011283, 1	0.01831, 0	0.0073458, 0	0.01262, 0	0.013748, 0	0.034439, 0	0.025433, 0	0.036975, 0	0.0090363, 0	0.042359, 0
NONHSAT030525	0.0042756, 0	0.0077216, 0	0.049386, 0	0.0065045, 0	0.035291, 0	0.051716, 0	0.064751, 0	0.047739, 0	0.0046021, 0	0.0054954, 0	0.045186, 0	0.023629, 0	0.011446, 0	0.0051273, 0	0.010452, 0	0.013049, 0	0.011885, 0	0.011842, 0	0.0037677, 0	0.01283, 0	0.011095, 0	0.012681, 0	0.0086166, 0	0.0095614, 0	0.0047121, 0	0.0070888, 0	0.0094062, 0	0.020431, 0	0.008557, 0	0.01712, 0	0.0080449, 0	0.013156, 0	0.010905, 0	0.029421, 0	0.0087838, 0	0.023821, 0	0.0060033, 0	0.009947, 0	0.020928, 0	0.0059788, 1	0.010347, 0	0.010366, 1	0.0068403, 0	0.013084, 0	0.021858, 0	0.017536, 0	0.021356, 0	0.0077278, 0	0.031386, 0
NONHSAT030759	0.0034757, 0	0.0057228, 0	0.031174, 0	0.0056854, 0	0.025208, 0	0.032745, 0	0.039629, 0	0.033419, 0	0.0034422, 0	0.0044057, 0	0.030054, 0	0.020391, 0	0.008163, 0	0.00339, 0	0.0085559, 0	0.0094788, 0	0.0069837, 0	0.010644, 0	0.0036537, 0	0.0074018, 0	0.0093604, 0	0.0092605, 0	0.0078703, 1	0.0077635, 0	0.0033501, 0	0.0044827, 0	0.0060913, 0	0.017643, 0	0.0050765, 0	0.010471, 0	0.0061202, 0	0.0088423, 0	0.0062424, 0	0.02139, 0	0.0057058, 0	0.013063, 0	0.0052632, 0	0.005981, 0	0.014063, 0	0.0040066, 1	0.0057979, 0	0.0092415, 0	0.0044307, 1	0.010249, 0	0.011738, 0	0.017863, 0	0.011973, 0	0.0070574, 0	0.022365, 0
NONHSAT030961	0.0056928, 0	0.0084398, 0	0.046736, 0	0.0055838, 0	0.018003, 0	0.041493, 0	0.047211, 0	0.036534, 0	0.0046821, 0	0.0061671, 0	0.029664, 0	0.03019, 0	0.011486, 0	0.0057412, 0	0.011291, 0	0.011553, 0	0.012175, 0	0.011619, 0	0.0034978, 0	0.013098, 0	0.011226, 0	0.013129, 0	0.0093377, 0	0.0087529, 0	0.0059039, 0	0.0074126, 0	0.0097861, 0	0.022288, 0	0.0093473, 0	0.017591, 0	0.010111, 0	0.014547, 0	0.011284, 0	0.032564, 0	0.010734, 0	0.026688, 0	0.005756, 0	0.0093607, 0	0.02192, 0	0.0066475, 1	0.0096053, 0	0.0091532, 0	0.0070454, 0	0.010829, 0	0.022848, 0	0.018566, 0	0.024737, 0	0.0066069, 0	0.035554, 0
NONHSAT030969	0.021068, 0	0.018029, 0	0.076247, 0	0.013594, 0	0.036267, 0	0.080808, 0	0.082486, 0	0.065495, 0	0.0099233, 0	0.011376, 0	0.054062, 0	0.055197, 0	0.035882, 0	0.016149, 0	0.01929, 0	0.021265, 0	0.024194, 0	0.020842, 0	0.015187, 0	0.038441, 0	0.026042, 0	0.022694, 1	0.019763, 1	0.018926, 0	0.019224, 0	0.01398, 0	0.026507, 0	0.038086, 0	0.021056, 0	0.042325, 0	0.018358, 0	0.036504, 0	0.023632, 0	0.064666, 0	0.019635, 0	0.050805, 0	0.014833, 0	0.020618, 0	0.041507, 0	0.019844, 1	0.023431, 0	0.019913, 0	0.015119, 0	0.023734, 0	0.045249, 0	0.062319, 0	0.046197, 0	0.017578, 0	0.11495, 0
NONHSAT031106	0.0070264, 0	0.015674, 0	0.056657, 0	0.0094947, 0	0.10112, 0	0.11044, 0	0.11978, 0	0.093297, 0	0.0082413, 0	0.0074743, 0	0.11838, 0	0.023228, 0	0.01812, 0	0.010507, 0	0.011079, 0	0.016712, 0	0.018536, 0	0.011726, 0	0.0077393, 0	0.020246, 0	0.010973, 0	0.014569, 0	0.0078973, 0	0.010509, 0	0.0078581, 0	0.013018, 0	0.014124, 0	0.013054, 0	0.01224, 0	0.028816, 0	0.01183, 0	0.018721, 0	0.018058, 0	0.037475, 0	0.011509, 0	0.029329, 0	0.0056453, 0	0.014366, 0	0.029443, 0	0.0094693, 1	0.019696, 0	0.0073181, 0	0.01085, 0	0.016175, 0	0.031839, 0	0.022145, 0	0.026642, 0	0.007314, 0	0.032628, 0
NONHSAT031120	0.008493, 0	0.016649, 0	0.055394, 0	0.01053, 0	0.10263, 0	0.10901, 0	0.12347, 0	0.095425, 0	0.0094616, 0	0.0091626, 0	0.12007, 0	0.024786, 0	0.01931, 0	0.011704, 0	0.01211, 0	0.018153, 0	0.019603, 0	0.013535, 0	0.0091731, 0	0.020991, 0	0.012255, 0	0.015982, 0	0.0093814, 0	0.011467, 1	0.0089479, 0	0.014125, 0	0.01483, 0	0.014611, 0	0.012994, 0	0.029582, 0	0.013014, 0	0.019804, 0	0.018683, 0	0.036591, 0	0.012308, 0	0.029347, 0	0.0069193, 0	0.015397, 0	0.026401, 0	0.010053, 1	0.020535, 0	0.0084613, 0	0.011492, 0	0.017262, 0	0.03237, 0	0.015965, 0	0.027808, 0	0.0085118, 1	0.034541, 0
NONHSAT031176	0.0078642, 0	0.015281, 0	0.035684, 0	0.012249, 0	0.10252, 0	0.090709, 0	0.10247, 0	0.093025, 0	0.0085849, 0	0.009998, 0	0.1137, 0	0.031528, 0	0.016987, 0	0.0089947, 0	0.01388, 0	0.018146, 0	0.014601, 0	0.018307, 0	0.0095306, 0	0.01435, 0	0.014988, 0	0.015323, 0	0.013022, 0	0.012609, 0	0.006851, 0	0.011663, 0	0.011419, 0	0.022099, 0	0.0073136, 0	0.020876, 0	0.013095, 0	0.014577, 0	0.011691, 0	0.028324, 0	0.0089426, 0	0.01506, 0	0.0082744, 0	0.011383, 0	0.017203, 0	0.0083468, 1	0.014633, 0	0.012843, 0	0.0089696, 0	0.0186, 0	0.018434, 0	0.029303, 0	0.015889, 0	0.011801, 0	0.027821, 0
NONHSAT031461	0.0074078, 0	0.015895, 0	0.066643, 0	0.0098985, 0	0.10334, 0	0.11155, 0	0.12711, 1	0.097205, 0	0.0085816, 0	0.0084367, 0	0.1207, 0	0.02599, 0	0.018607, 0	0.010283, 0	0.012101, 0	0.017519, 0	0.018714, 0	0.012964, 0	0.008192, 0	0.019889, 0	0.01194, 0	0.015409, 1	0.0090211, 0	0.010968, 1	0.0077889, 0	0.013287, 1	0.014067, 0	0.015904, 0	0.012294, 0	0.029261, 0	0.012795, 0	0.019329, 0	0.018098, 0	0.0368, 0	0.011515, 0	0.030224, 0	0.00599, 0	0.014649, 0	0.033886, 0	0.0099627, 1	0.01944, 0	0.0082813, 1	0.011339, 0	0.017527, 0	0.032071, 0	0.019972, 0	0.027338, 1	0.0078883, 0	0.035501, 0
NONHSAT031489	0.013926, 0	0.01518, 0	0.07496, 0	0.012042, 0	0.032063, 0	0.062281, 0	0.070312, 0	0.060189, 0	0.010557, 0	0.013316, 0	0.045447, 0	0.062333, 0	0.022104, 0	0.015187, 0	0.019017, 0	0.020333, 0	0.021266, 0	0.019989, 0	0.013296, 0	0.02343, 0	0.021035, 0	0.023091, 0	0.020051, 0	0.017263, 0	0.012474, 0	0.015154, 0	0.016836, 0	0.03994, 0	0.017764, 0	0.027749, 0	0.018539, 0	0.029149, 0	0.019519, 0	0.058618, 0	0.016289, 0	0.039378, 0	0.016277, 0	0.01522, 0	0.041276, 0	0.018172, 1	0.016074, 0	0.016334, 0	0.016792, 1	0.019826, 0	0.037673, 0	0.23451, 0	0.038262, 0	0.016488, 0	0.063619, 0
NONHSAT031584	0.0081215, 0	0.016159, 0	0.05257, 0	0.010315, 0	0.10453, 0	0.10991, 0	0.12149, 0	0.095456, 0	0.0092411, 0	0.0082102, 0	0.12177, 0	0.022434, 0	0.018614, 0	0.011645, 0	0.011397, 0	0.017679, 0	0.018968, 0	0.012552, 0	0.0088306, 0	0.020832, 0	0.011689, 0	0.015258, 0	0.008096, 0	0.010966, 0	0.0085045, 0	0.013968, 0	0.014378, 0	0.012357, 0	0.012989, 0	0.029283, 0	0.012015, 0	0.019133, 0	0.018679, 0	0.034456, 0	0.011305, 0	0.028926, 0	0.006599, 0	0.01512, 0	0.026041, 0	0.010026, 1	0.0209, 0	0.0079049, 0	0.011384, 0	0.016835, 0	0.032238, 0	0.01356, 0	0.027005, 0	0.0081385, 0	0.032689, 0
NONHSAT031708	0.023662, 0	0.032997, 0	0.16285, 0	0.023103, 0	0.045097, 0	0.16399, 0	0.11283, 0	0.077538, 0	0.016653, 0	0.017295, 0	0.06696, 0	0.071753, 0	0.042489, 0	0.024973, 0	0.032527, 0	0.024775, 0	0.027916, 0	0.026779, 0	0.02673, 0	0.041084, 0	0.030033, 0	0.030252, 0	0.026462, 1	0.033689, 0	0.030546, 0	0.023537, 0	0.038403, 0	0.049243, 0	0.036332, 0	0.057637, 0	0.026901, 0	0.055029, 0	0.036765, 0	0.14114, 0	0.039598, 0	0.070899, 0	0.019828, 0	0.02646, 0	0.11094, 0	0.027062, 1	0.029799, 0	0.026708, 0	0.027418, 0	0.034617, 0	0.053809, 0	0.074184, 0	0.059235, 0	0.024679, 0	0.13061, 0
NONHSAT032056	0.0097685, 0	0.019353, 0	0.1312, 0	0.013211, 0	0.10166, 0	0.13441, 0	0.14038, 0	0.10063, 0	0.010391, 0	0.0095034, 0	0.12004, 0	0.030886, 0	0.022812, 0	0.012271, 0	0.017191, 0	0.019073, 0	0.019919, 0	0.013429, 0	0.011878, 0	0.022405, 0	0.01437, 0	0.016942, 0	0.011577, 0	0.015034, 0	0.011157, 0	0.016036, 0	0.018132, 0	0.020638, 0	0.017525, 0	0.034769, 0	0.016844, 0	0.025006, 1	0.023132, 0	0.049939, 0	0.015184, 0	0.043145, 0	0.0087113, 0	0.018048, 0	0.088698, 0	0.016021, 1	0.021778, 0	0.011833, 0	0.018324, 1	0.023569, 0	0.037802, 0	0.021934, 0	0.031918, 0	0.010098, 0	0.045054, 0
NONHSAT032057	0.0060627, 0	0.019074, 0	0.046788, 0	0.01239, 0	0.033662, 0	0.10508, 0	0.054346, 0	0.036642, 0	0.0094683, 0	0.0084895, 0	0.044076, 0	0.020722, 0	0.012816, 0	0.011582, 0	0.014034, 0	0.010856, 0	0.013077, 0	0.013366, 0	0.0094113, 0	0.01589, 0	0.008622, 0	0.012908, 0	0.0090279, 0	0.017446, 0	0.015049, 0	0.010297, 0	0.017696, 0	0.013618, 0	0.018503, 0	0.029891, 0	0.010574, 0	0.025436, 1	0.020804, 0	0.0934, 0	0.025426, 0	0.027819, 0	0.0066506, 0	0.010766, 0	0.030423, 0	0.0081601, 1	0.014729, 0	0.007949, 0	0.010391, 1	0.011665, 0	0.025229, 0	0.026203, 0	0.027997, 0	0.0086837, 0	0.030031, 0
NONHSAT032173	0.0065126, 0	0.0067179, 0	0.026408, 0	0.0070453, 0	0.022742, 0	0.035007, 0	0.037592, 0	0.030249, 0	0.0033795, 0	0.004633, 0	0.028025, 0	0.018387, 0	0.010949, 0	0.0058066, 0	0.0074406, 0	0.010506, 0	0.013421, 0	0.0099047, 0	0.0039481, 0	0.017089, 0	0.011276, 0	0.010243, 0	0.0080441, 0	0.0082948, 0	0.0059301, 0	0.0044371, 0	0.010641, 0	0.01663, 0	0.0066711, 0	0.016476, 0	0.0078891, 0	0.0094765, 0	0.0086819, 0	0.024513, 0	0.007388, 0	0.020528, 0	0.0067463, 0	0.011038, 0	0.015718, 0	0.0083922, 1	0.010842, 0	0.008913, 0	0.0054854, 0	0.010849, 0	0.019414, 0	0.033932, 0	0.018846, 0	0.0081281, 0	0.033343, 0
NONHSAT032361	0.010075, 0	0.019731, 0	0.13669, 0	0.013499, 0	0.10052, 0	0.13633, 0	0.14609, 0	0.098321, 0	0.011038, 0	0.0097131, 0	0.11924, 0	0.030012, 0	0.022803, 0	0.012602, 0	0.017082, 0	0.019217, 0	0.020435, 0	0.012791, 0	0.012087, 0	0.022909, 0	0.014055, 0	0.017135, 0	0.011383, 0	0.015295, 1	0.011796, 0	0.016493, 0	0.018799, 0	0.01934, 0	0.018064, 0	0.03546, 0	0.017057, 0	0.025179, 0	0.023672, 0	0.051898, 0	0.015888, 0	0.043949, 0	0.0086979, 0	0.018693, 0	0.09041, 0	0.016561, 1	0.022483, 0	0.011275, 0	0.018973, 0	0.023436, 0	0.038453, 0	0.022041, 0	0.032664, 0	0.0099797, 0	0.044862, 1
NONHSAT032437	0.011937, 0	0.011299, 0	0.040839, 0	0.0088634, 0	0.020265, 0	0.041231, 0	0.039885, 0	0.033041, 0	0.0069631, 0	0.0071014, 0	0.027815, 0	0.035789, 0	0.0207, 0	0.0086187, 0	0.013863, 0	0.012343, 0	0.010192, 0	0.012147, 0	0.0075652, 0	0.019033, 0	0.017468, 0	0.013705, 0	0.012119, 0	0.012339, 0	0.010378, 0	0.0082266, 0	0.014711, 0	0.023153, 0	0.011235, 0	0.022075, 0	0.010723, 0	0.019171, 0	0.011337, 0	0.032999, 0	0.011542, 0	0.026552, 0	0.0094161, 0	0.010014, 0	0.023889, 0	0.011838, 1	0.012138, 0	0.01322, 0	0.010188, 0	0.014187, 0	0.019686, 0	0.040183, 0	0.021932, 0	0.010714, 0	0.072492, 0
NONHSAT032621	0.0047189, 0	0.0065672, 0	0.034418, 0	0.0048445, 0	0.017979, 0	0.037513, 0	0.036651, 0	0.031763, 0	0.0039127, 0	0.0037459, 0	0.026629, 0	0.021743, 0	0.0095139, 0	0.0044903, 0	0.0079493, 0	0.0089688, 0	0.0072848, 0	0.0095374, 0	0.0032991, 0	0.0092362, 0	0.0084808, 0	0.0089799, 0	0.0068316, 1	0.0064838, 0	0.0048539, 0	0.0050469, 0	0.006923, 0	0.013336, 0	0.0087078, 0	0.016172, 0	0.0056978, 0	0.013892, 0	0.010535, 0	0.027159, 0	0.0072954, 0	0.018995, 0	0.0043974, 0	0.0054349, 0	0.015766, 0	0.0047622, 1	0.0069432, 0	0.0074584, 0	0.0049091, 0	0.0078266, 0	0.018449, 0	0.017702, 0	0.017591, 0	0.0052798, 0	0.031294, 0
NONHSAT033103	0.0085765, 0	0.0097972, 0	0.12963, 0	0.0077051, 0	0.021533, 0	0.053724, 0	0.1456, 1	0.04006, 0	0.010848, 0	0.010182, 0	0.036934, 0	0.021709, 0	0.012302, 0	0.008097, 0	0.009816, 0	0.018087, 0	0.017921, 0	0.0088957, 0	0.0079219, 0	0.015997, 0	0.0093283, 0	0.016135, 0	0.0091962, 0	0.0081865, 0	0.0086412, 0	0.010095, 0	0.012662, 0	0.013865, 0	0.015792, 0	0.025074, 0	0.011935, 0	0.020815, 1	0.018746, 0	0.036798, 0	0.013051, 0	0.034073, 0	0.0054896, 0	0.01667, 0	0.038871, 0	0.01033, 1	0.014756, 0	0.0065955, 0	0.011752, 0	0.012082, 0	0.03385, 0	0.016539, 0	0.033496, 0	0.0062938, 0	0.043995, 1
NONHSAT033191	0.0045315, 0	0.0074453, 0	0.057182, 0	0.0051161, 0	0.018612, 0	0.044606, 0	0.052364, 0	0.033717, 0	0.0045001, 0	0.0044021, 0	0.028878, 0	0.023779, 0	0.010816, 0	0.0052676, 0	0.0097484, 0	0.011276, 0	0.010738, 0	0.008838, 0	0.0030938, 0	0.012102, 0	0.0093908, 0	0.011515, 0	0.0075068, 0	0.0077844, 0	0.0053088, 0	0.0070579, 0	0.0089066, 0	0.016383, 0	0.0096754, 0	0.016936, 0	0.0079164, 0	0.013781, 0	0.011497, 0	0.030208, 0	0.0091627, 0	0.026442, 0	0.0050359, 0	0.0088722, 0	0.028834, 0	0.0065807, 1	0.0095584, 0	0.0081492, 0	0.0075608, 0	0.0098982, 0	0.022892, 0	0.016224, 0	0.02251, 0	0.0054287, 0	0.030768, 0
NONHSAT033305	0.0081148, 0	0.012743, 0	0.11862, 0	0.0098834, 0	0.021602, 0	0.060764, 0	0.06993, 0	0.039852, 0	0.0077378, 0	0.0090904, 0	0.033042, 0	0.036626, 0	0.014, 0	0.0069175, 0	0.016362, 0	0.012795, 0	0.0116, 0	0.012568, 0	0.0075275, 0	0.011643, 0	0.01376, 0	0.014277, 1	0.01306, 0	0.012291, 0	0.0088392, 0	0.0096118, 0	0.012266, 0	0.026834, 0	0.011937, 0	0.019769, 0	0.015534, 0	0.017134, 0	0.013494, 0	0.040042, 0	0.013332, 0	0.032229, 0	0.0084477, 0	0.011037, 0	0.078218, 0	0.013135, 1	0.0095828, 0	0.012333, 0	0.013937, 0	0.016559, 0	0.021829, 0	0.02806, 0	0.023574, 0	0.0090189, 0	0.038346, 0
NONHSAT033355	0.0065929, 0	0.014817, 0	0.053229, 0	0.0087095, 0	0.099683, 0	0.10745, 0	0.1186, 0	0.092365, 0	0.0077498, 0	0.0070713, 0	0.11679, 0	0.021081, 0	0.017505, 0	0.0098642, 0	0.01002, 0	0.016007, 0	0.017639, 0	0.011179, 0	0.0073283, 0	0.019323, 0	0.010093, 0	0.013588, 1	0.007244, 0	0.0097781, 0	0.0072841, 0	0.012274, 0	0.013343, 0	0.01202, 0	0.011653, 0	0.028011, 0	0.010838, 0	0.018293, 0	0.01725, 0	0.035062, 0	0.010845, 0	0.027913, 0	0.0048937, 0	0.013651, 0	0.025586, 1	0.0084599, 1	0.018856, 0	0.0066377, 1	0.0098017, 1	0.015462, 0	0.030804, 0	0.013234, 0	0.025761, 1	0.0066318, 0	0.032074, 1
NONHSAT033428	0.022338, 0	0.02057, 0	0.13534, 0	0.0176, 0	0.039292, 0	0.086183, 0	0.1601, 0	0.069537, 0	0.01529, 0	0.018212, 0	0.059154, 0	0.059724, 0	0.034304, 0	0.016284, 0	0.022552, 0	0.029249, 0	0.030868, 0	0.023597, 0	0.015167, 0	0.039321, 0	0.02876, 0	0.029321, 1	0.023837, 1	0.020409, 0	0.020282, 0	0.015875, 0	0.028895, 0	0.04221, 0	0.022987, 0	0.046347, 0	0.023931, 0	0.036185, 1	0.026825, 0	0.067586, 0	0.023264, 0	0.055729, 0	0.016518, 0	0.027572, 0	0.048395, 0	0.023467, 1	0.027202, 0	0.021991, 0	0.019039, 0	0.02718, 0	0.050314, 0	0.070863, 0	0.054432, 0	0.01929, 0	0.11973, 0
NONHSAT033606	0.0047835, 0	0.0080255, 0	0.024169, 0	0.0054651, 0	0.023006, 0	0.032802, 0	0.034767, 0	0.031846, 0	0.0043236, 0	0.0059866, 0	0.03049, 0	0.027358, 0	0.008748, 0	0.0043643, 0	0.0097381, 0	0.0090764, 0	0.0084067, 0	0.011242, 0	0.0032129, 0	0.0083732, 0	0.0098197, 0	0.01062, 1	0.0089195, 0	0.0073341, 1	0.0047207, 0	0.0056054, 0	0.0070201, 0	0.019193, 0	0.0053287, 0	0.012106, 0	0.0088824, 0	0.0098243, 0	0.0064919, 0	0.02604, 0	0.008399, 0	0.01483, 0	0.0048963, 0	0.0059686, 0	0.011189, 0	0.004626, 1	0.0062851, 0	0.0079395, 1	0.0045126, 0	0.0082646, 0	0.012691, 0	0.018249, 0	0.015276, 0	0.0061681, 0	0.023917, 0
NONHSAT033777	0.0036466, 0	0.0063855, 0	0.052515, 1	0.0051101, 0	0.025085, 0	0.047242, 0	0.062922, 0	0.036675, 0	0.0040752, 0	0.0046122, 0	0.034067, 0	0.01481, 0	0.0093383, 0	0.004714, 0	0.0076653, 0	0.01031, 0	0.011334, 0	0.0081018, 0	0.0034913, 0	0.012508, 0	0.0077834, 0	0.010092, 1	0.0057438, 1	0.0081827, 1	0.0047265, 0	0.0060545, 0	0.0090756, 0	0.015053, 0	0.0087681, 0	0.016505, 0	0.0066455, 0	0.012591, 1	0.011077, 0	0.028593, 0	0.0089745, 0	0.023412, 0	0.0045539, 0	0.0099618, 0	0.021541, 0	0.0055611, 1	0.0099284, 0	0.0068221, 1	0.0063821, 1	0.010929, 0	0.021291, 0	0.010427, 0	0.021221, 1	0.0056017, 0	0.028183, 1
NONHSAT033790	0.0044293, 0	0.006865, 0	0.05166, 1	0.0039389, 0	0.017588, 0	0.05177, 0	0.051433, 0	0.034857, 0	0.0040834, 0	0.003356, 0	0.029934, 0	0.014054, 0	0.010544, 0	0.0058981, 0	0.0067551, 0	0.0088418, 0	0.010832, 0	0.0065228, 0	0.0037636, 0	0.013191, 0	0.0061639, 0	0.0086952, 1	0.0043836, 1	0.0066806, 1	0.0059677, 0	0.0064103, 0	0.0093182, 0	0.010288, 0	0.012504, 0	0.021288, 0	0.0056523, 0	0.01779, 1	0.01535, 0	0.03381, 0	0.0099545, 0	0.028156, 0	0.0035695, 0	0.0086392, 0	0.024292, 0	0.0057639, 1	0.010391, 0	0.0051075, 1	0.0067473, 1	0.0086187, 0	0.027016, 0	0.009534, 0	0.025137, 1	0.0037177, 0	0.035566, 1
NONHSAT033791	0.011726, 0	0.015427, 0	0.13344, 1	0.012343, 0	0.029863, 0	0.089311, 0	0.081344, 0	0.060719, 0	0.0088306, 0	0.010881, 0	0.047692, 0	0.046354, 0	0.022069, 0	0.012291, 0	0.020174, 0	0.018301, 0	0.018804, 0	0.017987, 0	0.013845, 0	0.021328, 0	0.01911, 0	0.019248, 1	0.016209, 1	0.017742, 1	0.012806, 0	0.0141, 0	0.018024, 0	0.035449, 0	0.021033, 0	0.03311, 0	0.017108, 0	0.03062, 1	0.023479, 0	0.059361, 0	0.017396, 0	0.047938, 0	0.012656, 0	0.017158, 0	0.087168, 0	0.016689, 1	0.016149, 0	0.018964, 1	0.018112, 1	0.024221, 0	0.037823, 0	0.041331, 0	0.037948, 1	0.014638, 0	0.072243, 1
NONHSAT033794	0.0083657, 0	0.023478, 0	0.059596, 1	0.014354, 0	0.026797, 0	0.11525, 0	0.057015, 0	0.044213, 0	0.010686, 0	0.010532, 0	0.043582, 0	0.040746, 0	0.01843, 0	0.013613, 0	0.020526, 0	0.015532, 0	0.020975, 0	0.019003, 0	0.0091443, 0	0.024734, 0	0.01544, 0	0.021323, 1	0.014265, 1	0.023253, 1	0.017311, 0	0.013131, 0	0.024565, 0	0.029549, 0	0.022274, 0	0.037367, 0	0.016847, 0	0.030838, 1	0.025171, 0	0.11524, 0	0.032143, 0	0.045527, 0	0.0099726, 0	0.016302, 0	0.039334, 0	0.011174, 1	0.020274, 0	0.013636, 1	0.013246, 1	0.016545, 0	0.038648, 0	0.029436, 0	0.043151, 1	0.011915, 0	0.047294, 1
NONHSAT033797	0.011808, 0	0.011928, 0	0.062859, 1	0.0087082, 0	0.031339, 0	0.067369, 0	0.063544, 0	0.055869, 0	0.0077882, 0	0.0088972, 0	0.044219, 0	0.041181, 0	0.020708, 0	0.013137, 0	0.015372, 0	0.016222, 0	0.016941, 0	0.017022, 0	0.014439, 0	0.02149, 0	0.016792, 0	0.017502, 1	0.013436, 1	0.014051, 1	0.012232, 0	0.012641, 0	0.015517, 0	0.029769, 0	0.017252, 0	0.027611, 0	0.011859, 0	0.028668, 1	0.018693, 0	0.051547, 0	0.013774, 0	0.035213, 0	0.011086, 0	0.013904, 0	0.032919, 0	0.011598, 1	0.013563, 0	0.014732, 1	0.010657, 1	0.017273, 0	0.032326, 0	0.036265, 0	0.03406, 1	0.013423, 0	0.067956, 1
NONHSAT033804	0.0095532, 0	0.020164, 0	0.067555, 1	0.011516, 0	0.02625, 0	0.11794, 0	0.059986, 0	0.041938, 0	0.010632, 0	0.0077821, 0	0.039601, 0	0.02792, 0	0.019816, 0	0.015802, 0	0.016202, 0	0.012791, 0	0.016615, 0	0.013248, 0	0.013535, 0	0.024373, 0	0.011356, 0	0.015802, 1	0.0097974, 1	0.020053, 1	0.019168, 0	0.013442, 0	0.022646, 0	0.018213, 0	0.024188, 0	0.036888, 0	0.011086, 0	0.035545, 1	0.025725, 0	0.11064, 0	0.02855, 0	0.042798, 0	0.0086087, 0	0.014171, 0	0.042672, 0	0.011352, 1	0.018299, 0	0.0087233, 1	0.012571, 1	0.013932, 0	0.038206, 0	0.026922, 0	0.040363, 1	0.010045, 0	0.053179, 1
NONHSAT033822	0.0099202, 0	0.012506, 0	0.051668, 1	0.010682, 0	0.033437, 0	0.061377, 0	0.064647, 0	0.05204, 0	0.0062881, 0	0.0087973, 0	0.046086, 0	0.036944, 0	0.018036, 0	0.0093155, 0	0.014283, 0	0.017316, 0	0.021075, 0	0.016828, 0	0.0055996, 0	0.025051, 0	0.017484, 0	0.018231, 1	0.013933, 0	0.0137, 1	0.0097177, 0	0.0092317, 0	0.016753, 0	0.029833, 0	0.012492, 0	0.027028, 0	0.014197, 0	0.019166, 0	0.015806, 0	0.049509, 0	0.01459, 0	0.036551, 0	0.0099615, 0	0.01648, 0	0.026855, 1	0.012073, 1	0.01661, 0	0.014543, 1	0.0096628, 1	0.016835, 0	0.033972, 0	0.045705, 0	0.034314, 0	0.011693, 0	0.05378, 1
NONHSAT033967	0.0081148, 0	0.015347, 0	0.060341, 0	0.0091062, 0	0.099857, 0	0.11473, 0	0.12199, 0	0.099318, 0	0.0081304, 0	0.0073524, 0	0.11963, 0	0.023138, 0	0.019731, 0	0.010871, 0	0.010539, 0	0.016794, 0	0.018849, 0	0.012546, 0	0.0086298, 0	0.021661, 0	0.011175, 0	0.014112, 1	0.007828, 0	0.010272, 1	0.0083854, 0	0.012703, 0	0.014421, 0	0.013166, 0	0.014687, 0	0.033411, 0	0.011157, 0	0.023556, 0	0.021082, 0	0.040127, 0	0.011727, 0	0.032747, 0	0.0054596, 0	0.014215, 0	0.029968, 0	0.0095918, 1	0.019877, 0	0.0076279, 1	0.010617, 0	0.016657, 0	0.036433, 0	0.018171, 0	0.030405, 0	0.0074563, 0	0.044468, 0
NONHSAT033970	0.013681, 0	0.013867, 0	0.055895, 0	0.010135, 0	0.039786, 0	0.062915, 0	0.072725, 0	0.059553, 0	0.0074375, 0	0.0082543, 0	0.053569, 0	0.041142, 0	0.023022, 0	0.012598, 0	0.014672, 0	0.017818, 0	0.021794, 0	0.017027, 0	0.0108, 0	0.027174, 0	0.018671, 0	0.01888, 1	0.014716, 0	0.014042, 1	0.012165, 0	0.011287, 0	0.018848, 0	0.030442, 0	0.014818, 0	0.027955, 0	0.014718, 0	0.023089, 0	0.016154, 0	0.045167, 0	0.015195, 0	0.03789, 0	0.010782, 0	0.017118, 0	0.030219, 0	0.01311, 1	0.017908, 0	0.01466, 1	0.010283, 0	0.017327, 0	0.035587, 0	0.044955, 0	0.035107, 0	0.012991, 0	0.059979, 0
NONHSAT034093	0.022545, 0	0.034707, 0	0.1579, 0	0.025052, 0	0.040901, 0	0.13675, 0	0.16977, 1	0.060434, 0	0.02791, 0	0.024382, 0	0.058659, 0	0.092584, 0	0.029531, 0	0.026217, 0	0.031812, 0	0.033627, 0	0.032512, 0	0.030358, 0	0.024429, 0	0.035718, 0	0.031261, 0	0.038439, 0	0.033009, 0	0.032121, 0	0.029361, 0	0.031897, 0	0.035452, 0	0.039472, 0	0.034099, 0	0.053467, 0	0.030483, 0	0.046946, 0	0.040456, 0	0.12964, 0	0.042443, 0	0.061401, 0	0.023531, 0	0.0321, 0	0.066374, 0	0.027747, 1	0.032886, 0	0.024798, 0	0.029809, 0	0.03005, 0	0.056287, 0	0.097964, 0	0.064889, 0	0.025472, 0	0.070393, 0
NONHSAT034218	0.0081942, 0	0.022083, 0	0.061587, 0	0.013538, 0	0.026031, 0	0.10917, 0	0.060141, 0	0.041914, 0	0.010626, 0	0.010751, 0	0.040972, 0	0.039595, 0	0.017131, 0	0.013165, 0	0.019619, 0	0.015246, 0	0.018357, 0	0.018163, 0	0.0092567, 0	0.021518, 0	0.014569, 0	0.020213, 0	0.013906, 0	0.021672, 0	0.017133, 0	0.013, 0	0.022018, 0	0.028367, 0	0.02042, 0	0.033601, 0	0.01573, 0	0.029247, 0	0.022179, 0	0.10964, 0	0.030475, 0	0.040862, 0	0.0090735, 0	0.014653, 0	0.035706, 0	0.010125, 1	0.017906, 0	0.012378, 0	0.012266, 0	0.015376, 0	0.033721, 0	0.028714, 0	0.039677, 0	0.011362, 0	0.044839, 0
NONHSAT034263	0.0060728, 0	0.0094993, 0	0.12594, 0	0.006809, 0	0.017877, 0	0.067846, 0	0.070575, 0	0.037357, 0	0.0054097, 0	0.0048985, 0	0.030817, 0	0.01953, 0	0.013509, 0	0.0068443, 0	0.011462, 0	0.010429, 0	0.012222, 0	0.0056444, 0	0.0058425, 0	0.01474, 0	0.0090104, 0	0.01021, 0	0.007077, 0	0.0098103, 0	0.0076948, 0	0.0088711, 0	0.012463, 0	0.015882, 0	0.014489, 0	0.022506, 0	0.01055, 0	0.01836, 0	0.016848, 0	0.036973, 0	0.011425, 0	0.039186, 0	0.0060944, 0	0.012258, 0	0.083726, 0	0.012684, 1	0.012191, 0	0.0083328, 0	0.014038, 0	0.014979, 0	0.029672, 0	0.015766, 0	0.026682, 0	0.0054374, 0	0.038591, 1
NONHSAT034312	0.0072895, 0	0.0098896, 0	0.11991, 0	0.0079771, 0	0.017346, 0	0.064541, 0	0.064475, 0	0.036778, 0	0.0060905, 0	0.0061003, 0	0.028636, 0	0.022636, 0	0.013557, 0	0.0071365, 0	0.011989, 0	0.0098795, 0	0.010462, 0	0.007813, 0	0.0076174, 0	0.012916, 0	0.010005, 0	0.0098728, 0	0.0086326, 0	0.010349, 0	0.0082942, 0	0.0082199, 0	0.012007, 0	0.017299, 0	0.014574, 0	0.022511, 0	0.010791, 0	0.019833, 0	0.016777, 0	0.038336, 0	0.011045, 0	0.034415, 0	0.006942, 0	0.010652, 0	0.080603, 0	0.013025, 1	0.010441, 0	0.009599, 0	0.013576, 0	0.015164, 0	0.026482, 0	0.037759, 0	0.023819, 0	0.0071715, 0	0.043394, 0
NONHSAT034313	0.0091385, 0	0.011887, 0	0.13973, 0	0.010382, 0	0.029265, 0	0.083979, 0	0.089834, 1	0.054371, 0	0.0073678, 0	0.0084697, 0	0.044227, 0	0.030354, 0	0.018409, 0	0.010636, 0	0.01535, 0	0.015804, 0	0.017443, 0	0.012021, 0	0.012457, 0	0.019516, 0	0.014408, 0	0.015221, 0	0.011581, 0	0.01452, 0	0.010391, 0	0.012403, 0	0.015333, 0	0.02471, 0	0.019843, 0	0.030277, 0	0.01303, 0	0.026759, 0	0.022533, 0	0.049272, 0	0.013604, 0	0.044826, 0	0.01018, 0	0.016713, 0	0.08856, 0	0.015565, 1	0.015499, 0	0.014748, 0	0.017009, 0	0.021735, 0	0.036406, 0	0.036401, 0	0.033775, 0	0.011692, 0	0.06079, 0
NONHSAT034457	0.0079585, 0	0.0073066, 0	0.058496, 0	0.0035893, 0	0.020695, 0	0.045812, 0	0.061143, 0	0.034367, 0	0.0050102, 0	0.0036862, 0	0.030555, 0	0.020906, 0	0.014649, 0	0.0084496, 0	0.006655, 0	0.009235, 0	0.011413, 0	0.006217, 0	0.0080928, 0	0.015215, 0	0.0079368, 0	0.0097158, 0	0.0064619, 0	0.0057803, 0	0.0084092, 0	0.0086676, 0	0.010106, 0	0.011658, 0	0.011359, 0	0.018442, 0	0.0070095, 0	0.017729, 0	0.012823, 0	0.02752, 0	0.0083707, 0	0.02604, 0	0.0047556, 0	0.0097511, 0	0.028358, 0	0.0075083, 1	0.010983, 0	0.0052846, 0	0.007303, 0	0.0087636, 0	0.024783, 0	0.020345, 0	0.024044, 0	0.0050613, 0	0.035227, 0
NONHSAT034472	0.013989, 0	0.027759, 0	0.13311, 0	0.020528, 0	0.039227, 0	0.14035, 0	0.08895, 0	0.062405, 0	0.012575, 0	0.014291, 0	0.05695, 0	0.051746, 0	0.026918, 0	0.016988, 0	0.026557, 0	0.021817, 0	0.027818, 0	0.022982, 0	0.013059, 0	0.034354, 0	0.02351, 0	0.025477, 0	0.021336, 0	0.028585, 0	0.021801, 0	0.016448, 0	0.031335, 0	0.041612, 0	0.026279, 0	0.045691, 0	0.023863, 0	0.036489, 0	0.029418, 0	0.1262, 0	0.035309, 0	0.061943, 0	0.015216, 0	0.024177, 0	0.095525, 0	0.021554, 1	0.025463, 0	0.021249, 0	0.021405, 0	0.02775, 0	0.048736, 0	0.059756, 0	0.05124, 0	0.017961, 0	0.071545, 0
NONHSAT034484	0.0058668, 0	0.0078955, 0	0.057452, 0	0.0046681, 0	0.019315, 0	0.054821, 0	0.056729, 0	0.037715, 0	0.004847, 0	0.0042114, 0	0.031839, 0	0.02, 0	0.012525, 0	0.0068133, 0	0.0079245, 0	0.0099161, 0	0.011679, 0	0.0074094, 0	0.0048393, 0	0.01503, 0	0.0080394, 0	0.010017, 0	0.0059511, 0	0.007742, 0	0.0070194, 0	0.0074632, 0	0.010524, 0	0.012769, 0	0.013242, 0	0.022968, 0	0.0069429, 0	0.019522, 0	0.015913, 0	0.036115, 0	0.010642, 0	0.030158, 0	0.0046505, 0	0.0094883, 0	0.027526, 0	0.0073661, 1	0.011317, 0	0.0062494, 1	0.0079177, 1	0.010064, 0	0.028395, 0	0.024351, 0	0.027047, 0	0.0050332, 0	0.042346, 1
NONHSAT034532	0.006671, 0	0.014924, 0	0.032694, 0	0.011653, 0	0.10945, 0	0.095616, 0	0.1108, 0	0.098826, 0	0.0079292, 0	0.0089264, 0	0.12172, 0	0.029331, 0	0.01697, 0	0.0083894, 0	0.01317, 0	0.018123, 0	0.014781, 0	0.017707, 0	0.0087414, 0	0.014695, 0	0.014118, 0	0.014899, 0	0.011931, 0	0.012196, 0	0.0059546, 0	0.01113, 0	0.011165, 0	0.021426, 0	0.0070851, 0	0.022022, 0	0.011991, 0	0.014299, 0	0.011976, 0	0.028495, 0	0.0085918, 0	0.01581, 0	0.0072492, 0	0.011443, 0	0.016861, 0	0.0071207, 1	0.015045, 0	0.01229, 0	0.0080901, 0	0.018337, 0	0.019984, 0	0.021993, 0	0.016447, 0	0.011039, 0	0.027999, 0
NONHSAT034665	0.023601, 0	0.037226, 0	0.09703, 1	0.023726, 0	0.1236, 0	0.20613, 0	0.15342, 0	0.12291, 0	0.018163, 0	0.0161, 0	0.14829, 0	0.060211, 1	0.04588, 0	0.028799, 0	0.027901, 0	0.028551, 0	0.034848, 0	0.025674, 0	0.027496, 0	0.048985, 0	0.027796, 0	0.030047, 1	0.021581, 1	0.031365, 0	0.030416, 0	0.026751, 0	0.038551, 0	0.033097, 0	0.035939, 1	0.065588, 0	0.024878, 0	0.053712, 1	0.041095, 0	0.1335, 0	0.036734, 0	0.063465, 0	0.017828, 0	0.028754, 0	0.066709, 0	0.025148, 1	0.039067, 0	0.020434, 0	0.025544, 1	0.031993, 0	0.060053, 0	0.077568, 0	0.059084, 0	0.022739, 1	0.11918, 1
NONHSAT034667	0.0063105, 0	0.020739, 0	0.072659, 1	0.012329, 0	0.033782, 0	0.12095, 0	0.07019, 0	0.040979, 0	0.0097541, 0	0.0080305, 0	0.047729, 0	0.025026, 1	0.015935, 0	0.013393, 0	0.016078, 0	0.013079, 0	0.01789, 0	0.012005, 0	0.0088944, 0	0.0223, 0	0.010163, 0	0.015891, 1	0.0091635, 1	0.020109, 0	0.0162, 0	0.012669, 0	0.02183, 0	0.017126, 0	0.021581, 1	0.035073, 0	0.012273, 0	0.028643, 1	0.023675, 0	0.10609, 0	0.028944, 0	0.041894, 0	0.0072977, 0	0.015264, 0	0.04655, 0	0.011012, 1	0.019395, 0	0.0081238, 0	0.013585, 1	0.014293, 0	0.034836, 0	0.030059, 0	0.03739, 0	0.009106, 1	0.04094, 1
NONHSAT034695	0.014234, 0	0.031378, 0	0.074938, 1	0.020081, 0	0.11487, 0	0.18717, 0	0.13691, 0	0.11138, 0	0.014194, 0	0.013185, 0	0.13854, 0	0.040811, 1	0.030217, 0	0.020744, 0	0.021242, 0	0.024948, 0	0.031905, 0	0.022213, 0	0.015042, 0	0.03953, 0	0.019836, 0	0.024761, 1	0.016094, 1	0.025268, 0	0.021763, 0	0.019441, 0	0.030506, 0	0.024207, 0	0.027026, 1	0.055374, 0	0.019928, 0	0.039246, 1	0.033927, 0	0.12072, 0	0.032236, 0	0.054291, 0	0.011743, 0	0.024454, 0	0.049692, 0	0.01805, 1	0.032741, 0	0.014283, 0	0.018549, 1	0.025028, 0	0.054962, 0	0.05129, 0	0.05146, 0	0.01536, 1	0.067507, 1
NONHSAT034741	0.012161, 0	0.01157, 0	0.044158, 0	0.0097042, 0	0.024391, 0	0.05175, 0	0.047197, 0	0.04297, 0	0.007121, 0	0.0074891, 0	0.033347, 0	0.035798, 0	0.022288, 0	0.0087502, 0	0.014777, 0	0.013315, 0	0.010656, 0	0.015027, 0	0.0087781, 0	0.020453, 0	0.018453, 0	0.013858, 0	0.012753, 0	0.014396, 0	0.010983, 0	0.0076677, 0	0.015934, 0	0.027003, 0	0.013499, 0	0.026486, 0	0.010534, 0	0.023886, 0	0.014296, 0	0.041441, 0	0.013064, 0	0.028872, 0	0.0098266, 0	0.010557, 0	0.022454, 0	0.011392, 1	0.012855, 0	0.015197, 0	0.009853, 0	0.017163, 0	0.023213, 0	0.037382, 0	0.024865, 0	0.012561, 0	0.084565, 0
NONHSAT034878	0.030515, 0	0.029126, 0	0.21338, 0	0.02897, 0	0.050345, 0	0.10498, 0	0.19174, 0	0.078292, 0	0.02538, 0	0.0279, 0	0.067596, 0	0.067834, 0	0.040221, 0	0.026534, 0	0.032541, 0	0.038677, 0	0.04018, 0	0.033155, 0	0.029305, 0	0.042702, 0	0.035289, 0	0.039597, 0	0.034218, 0	0.029541, 0	0.030137, 0	0.027696, 0	0.035605, 0	0.050226, 0	0.032337, 0	0.049362, 0	0.036056, 0	0.042251, 0	0.036957, 0	0.077688, 0	0.031522, 0	0.065336, 0	0.027163, 0	0.038344, 0	0.10839, 0	0.034347, 0	0.035432, 0	0.030823, 0	0.032573, 0	0.038663, 0	0.05856, 0	0.069761, 0	0.060981, 0	0.028237, 0	0.08809, 0
NONHSAT034904	0.0050866, 0	0.0082641, 0	0.05622, 0	0.0057646, 0	0.020863, 0	0.047098, 0	0.058233, 0	0.035829, 0	0.0052299, 0	0.0053886, 0	0.031396, 0	0.026055, 0	0.011482, 0	0.0057029, 0	0.01047, 0	0.01225, 0	0.011627, 0	0.010216, 0	0.0035399, 0	0.012945, 0	0.01046, 0	0.01263, 1	0.0084322, 0	0.0087156, 1	0.0061312, 0	0.0074263, 0	0.0097574, 0	0.018278, 0	0.0098965, 0	0.017912, 0	0.0085997, 0	0.014477, 0	0.011768, 0	0.033768, 0	0.01026, 0	0.026652, 0	0.0055498, 0	0.0095683, 0	0.025097, 0	0.0068347, 1	0.010291, 0	0.0088586, 0	0.007511, 0	0.010539, 0	0.023347, 0	0.01816, 0	0.023911, 0	0.0062392, 0	0.033248, 0
NONHSAT035356	0.0082024, 0	0.010456, 0	0.13055, 0	0.0084827, 0	0.025502, 0	0.052806, 0	0.14952, 0	0.037857, 0	0.011109, 0	0.010976, 0	0.038667, 0	0.023142, 0	0.011857, 0	0.007904, 0	0.01077, 0	0.018833, 0	0.018193, 0	0.0091152, 0	0.0078254, 0	0.015339, 0	0.0099393, 0	0.017108, 0	0.010217, 0	0.0088957, 0	0.0087049, 0	0.010626, 0	0.012752, 0	0.015592, 0	0.013395, 0	0.021507, 0	0.013146, 0	0.016858, 0	0.015983, 0	0.034765, 0	0.012942, 0	0.031193, 0	0.0062135, 0	0.017377, 0	0.040196, 0	0.010688, 1	0.015115, 0	0.0070359, 0	0.012149, 0	0.012768, 0	0.029619, 0	0.016509, 0	0.030876, 0	0.0068346, 0	0.035719, 0
NONHSAT035599	0.0093356, 0	0.023671, 0	0.14385, 0	0.016091, 0	0.028408, 0	0.13062, 0	0.093731, 0	0.042973, 0	0.012504, 0	0.011695, 0	0.044321, 0	0.031479, 0	0.01905, 0	0.014659, 0	0.021218, 0	0.015927, 0	0.01994, 0	0.013676, 0	0.011923, 0	0.023145, 0	0.013242, 0	0.01892, 0	0.013532, 1	0.023368, 0	0.018892, 0	0.015635, 0	0.024431, 0	0.023865, 0	0.025275, 0	0.037742, 0	0.017903, 0	0.032055, 1	0.0275, 0	0.11067, 0	0.03174, 0	0.052299, 0	0.010222, 0	0.019072, 0	0.096203, 0	0.016889, 1	0.021194, 0	0.012445, 0	0.020291, 0	0.02088, 0	0.039555, 0	0.029709, 0	0.041542, 0	0.011195, 0	0.046784, 0
NONHSAT035663	0.0064537, 0	0.0092726, 0	0.054917, 0	0.0072152, 0	0.020163, 0	0.04671, 0	0.058481, 0	0.040584, 0	0.0055719, 0	0.0077711, 0	0.031342, 0	0.032166, 0	0.012485, 0	0.0061595, 0	0.01276, 0	0.013002, 0	0.013025, 0	0.014087, 0	0.004929, 0	0.014064, 0	0.012993, 0	0.014675, 0	0.011076, 1	0.011221, 0	0.0069192, 0	0.0076264, 0	0.011425, 0	0.027001, 0	0.0099955, 0	0.018829, 0	0.011217, 0	0.016183, 0	0.011899, 0	0.038736, 0	0.012421, 0	0.027328, 0	0.0070174, 0	0.010797, 0	0.022982, 0	0.0072283, 1	0.010197, 0	0.011445, 0	0.0074689, 1	0.013572, 0	0.023005, 0	0.02312, 0	0.026129, 0	0.0088921, 1	0.04063, 1
NONHSAT035664	0.011124, 0	0.010531, 0	0.063088, 0	0.0074356, 0	0.022943, 0	0.057262, 0	0.060531, 0	0.050659, 0	0.0067139, 0	0.0075782, 0	0.035849, 0	0.038519, 0	0.019163, 0	0.01025, 0	0.013289, 0	0.013668, 0	0.01421, 0	0.015576, 0	0.011007, 0	0.01841, 0	0.014887, 0	0.015172, 0	0.012679, 1	0.011894, 0	0.011051, 0	0.010285, 0	0.013716, 0	0.027879, 0	0.01502, 0	0.025275, 0	0.011495, 0	0.025756, 0	0.016713, 0	0.045354, 0	0.01324, 0	0.032637, 0	0.0087667, 0	0.011614, 0	0.031356, 0	0.009368, 1	0.012014, 0	0.013137, 0	0.0089913, 1	0.015565, 0	0.030214, 0	0.031542, 0	0.031806, 0	0.01087, 1	0.05684, 1
NONHSAT035665	0.014964, 0	0.014204, 0	0.13193, 0	0.011611, 0	0.029214, 0	0.06411, 0	0.15066, 0	0.054726, 0	0.014114, 0	0.015335, 0	0.043238, 0	0.045951, 0	0.021648, 0	0.012151, 0	0.017699, 0	0.023507, 0	0.021206, 0	0.018884, 0	0.014894, 0	0.020741, 0	0.017852, 0	0.023131, 0	0.018614, 1	0.014418, 0	0.015062, 0	0.013916, 0	0.017524, 0	0.033027, 0	0.016379, 0	0.027712, 0	0.018322, 0	0.027304, 0	0.018753, 0	0.049947, 0	0.017004, 0	0.035466, 0	0.011956, 0	0.0193, 0	0.042396, 0	0.014528, 1	0.016475, 0	0.014651, 0	0.014455, 1	0.019963, 0	0.034246, 0	0.035558, 0	0.040287, 0	0.013298, 1	0.059951, 1
NONHSAT035861	0.0048226, 0	0.006392, 0	0.035403, 0	0.0052543, 0	0.021711, 0	0.030152, 0	0.043583, 0	0.031025, 0	0.0040069, 0	0.0065486, 0	0.027618, 0	0.021206, 0	0.0078821, 0	0.0038118, 0	0.0083748, 0	0.0076527, 0	0.0077938, 0	0.010084, 0	0.0044717, 0	0.008075, 0	0.0088787, 0	0.0087576, 0	0.0079984, 0	0.0074249, 0	0.0043025, 0	0.0047559, 0	0.0071767, 0	0.019433, 0	0.0048547, 0	0.011089, 0	0.0084838, 0	0.0094526, 0	0.0062732, 0	0.021068, 0	0.0073754, 0	0.013459, 0	0.0046965, 0	0.0067898, 0	0.01579, 0	0.0050833, 1	0.0057351, 0	0.0075271, 0	0.0045729, 0	0.010018, 0	0.010807, 0	0.019147, 0	0.013712, 0	0.0066157, 0	0.026254, 0
NONHSAT035952	0.003364, 0	0.0055051, 0	0.029199, 0	0.0058248, 0	0.022857, 0	0.028018, 0	0.038447, 0	0.03068, 0	0.003533, 0	0.0049334, 0	0.026847, 0	0.02041, 0	0.0076248, 0	0.0030671, 0	0.008694, 0	0.0094911, 0	0.0068545, 0	0.010764, 0	0.0035238, 0	0.0067945, 0	0.0094489, 0	0.0092444, 1	0.0081497, 0	0.0076584, 0	0.003196, 0	0.0042951, 0	0.0058235, 0	0.017984, 0	0.004442, 0	0.0095442, 0	0.0064525, 0	0.0078488, 0	0.0055777, 0	0.019487, 0	0.0056002, 0	0.01188, 0	0.0051886, 0	0.0059196, 0	0.011645, 0	0.0038793, 1	0.0052863, 0	0.0092839, 1	0.0042533, 1	0.0099539, 0	0.010423, 0	0.017906, 0	0.011311, 0	0.0071414, 0	0.020987, 0
NONHSAT035954	0.0041271, 0	0.0070618, 0	0.045469, 0	0.0049314, 0	0.021958, 0	0.042581, 0	0.052231, 0	0.035443, 0	0.0042455, 0	0.0044065, 0	0.031918, 0	0.023077, 0	0.010279, 0	0.0049553, 0	0.0090911, 0	0.011395, 0	0.0108, 0	0.0092211, 0	0.0027022, 0	0.011975, 0	0.0093001, 0	0.011519, 1	0.0072979, 0	0.0074454, 0	0.004713, 0	0.0066683, 0	0.0083361, 0	0.016131, 0	0.008683, 0	0.016197, 0	0.0073499, 0	0.01268, 0	0.010597, 0	0.028133, 0	0.0085286, 0	0.024064, 0	0.0048751, 0	0.0086431, 0	0.01926, 0	0.0056327, 1	0.0094333, 0	0.0079764, 1	0.0063792, 1	0.009457, 0	0.021861, 0	0.016238, 0	0.021592, 0	0.0054945, 0	0.029258, 0
NONHSAT036395	0.011794, 0	0.015284, 0	0.19036, 0	0.013682, 0	0.027784, 0	0.076247, 0	0.16048, 0	0.038219, 0	0.013747, 0	0.013842, 0	0.034226, 0	0.032147, 0	0.017868, 0	0.010587, 0	0.017193, 0	0.019844, 0	0.018675, 0	0.012037, 0	0.014141, 0	0.018005, 0	0.014111, 0	0.019055, 0	0.01515, 0	0.014169, 0	0.013956, 0	0.013474, 0	0.017386, 0	0.022381, 0	0.018253, 0	0.029344, 0	0.018845, 0	0.023874, 0	0.021324, 0	0.051089, 0	0.01774, 0	0.040427, 0	0.01029, 0	0.020266, 0	0.092694, 0	0.018022, 1	0.016386, 0	0.012426, 0	0.019591, 0	0.019625, 0	0.031747, 0	0.032015, 0	0.034283, 0	0.011261, 0	0.049586, 0
NONHSAT036719	0.084988, 0	0.086073, 0	0.19493, 0	0.089668, 0	0.096381, 0	0.14151, 0	0.13221, 0	0.11136, 0	0.077472, 0	0.082744, 0	0.10561, 0	0.10626, 0	0.097664, 1	0.087499, 0	0.092061, 0	0.082838, 0	0.082473, 0	0.077609, 0	0.088713, 0	0.096033, 0	0.091904, 0	0.086221, 0	0.0863, 0	0.093603, 1	0.086207, 0	0.086981, 0	0.091961, 0	0.091209, 0	0.089265, 0	0.096057, 0	0.090725, 0	0.0961, 0	0.090555, 0	0.11852, 0	0.087526, 1	0.11143, 0	0.088918, 0	0.088586, 0	0.17024, 0	0.090813, 1	0.092154, 0	0.093434, 0	0.092318, 0	0.095017, 0	0.095737, 0	0.10267, 1	0.098306, 0	0.088643, 0	0.15183, 0
NONHSAT036752	0.02742, 0	0.027027, 0	0.13511, 0	0.026165, 0	0.034606, 0	0.078006, 0	0.074328, 0	0.048908, 0	0.022835, 0	0.022863, 0	0.044606, 0	0.04675, 0	0.037295, 0	0.025383, 0	0.031513, 0	0.026105, 0	0.025104, 0	0.022062, 0	0.026586, 0	0.035121, 0	0.03185, 0	0.027554, 0	0.024953, 1	0.030862, 1	0.026697, 0	0.026297, 0	0.03247, 0	0.035426, 0	0.030411, 0	0.039727, 0	0.029677, 0	0.036207, 1	0.0321, 0	0.05089, 0	0.027737, 0	0.052822, 0	0.026273, 0	0.027914, 0	0.10463, 0	0.03259, 1	0.030314, 0	0.028884, 0	0.033389, 0	0.035042, 0	0.038792, 0	0.047225, 0	0.038544, 0	0.025996, 0	0.090081, 1
NONHSAT036790	0.0061099, 0	0.0081935, 0	0.039653, 0	0.0068039, 0	0.021508, 0	0.035676, 0	0.04567, 0	0.035883, 0	0.0049888, 0	0.0073452, 0	0.028731, 0	0.030605, 0	0.010577, 0	0.0050309, 0	0.011455, 0	0.010787, 0	0.0093019, 0	0.013678, 0	0.0053286, 0	0.010028, 0	0.01214, 0	0.012108, 1	0.01089, 0	0.0097076, 0	0.0057012, 0	0.0061027, 0	0.0087142, 0	0.024823, 0	0.0068959, 0	0.014171, 0	0.0099844, 0	0.012863, 0	0.0081003, 0	0.030375, 0	0.0094523, 0	0.017704, 0	0.0064724, 0	0.0077758, 0	0.016935, 0	0.0058417, 1	0.006925, 0	0.010775, 0	0.0056811, 0	0.011884, 0	0.014615, 0	0.023839, 0	0.017845, 0	0.0087998, 0	0.034578, 0
NONHSAT037119	0.017181, 0	0.02368, 0	0.074075, 1	0.016308, 0	0.11441, 0	0.13469, 0	0.13724, 0	0.11912, 0	0.013045, 0	0.014325, 0	0.13379, 0	0.059054, 0	0.03176, 0	0.019565, 0	0.021043, 0	0.025817, 0	0.027311, 0	0.025354, 0	0.021218, 0	0.029969, 0	0.023278, 0	0.025768, 1	0.020651, 1	0.019938, 1	0.017452, 0	0.021803, 0	0.022048, 0	0.035175, 0	0.020362, 0	0.039548, 0	0.020846, 0	0.03455, 1	0.025006, 0	0.066228, 0	0.019156, 0	0.039017, 0	0.014515, 0	0.02117, 0	0.042292, 0	0.016027, 0	0.025632, 0	0.019574, 1	0.016544, 1	0.027006, 0	0.040978, 0	0.058118, 0	0.039869, 0	0.019054, 1	0.066444, 1
NONHSAT037120	0.0093445, 0	0.024027, 0	0.070948, 1	0.015305, 0	0.04043, 0	0.12753, 0	0.074213, 0	0.048023, 0	0.012032, 0	0.010967, 0	0.054664, 0	0.036394, 0	0.019707, 0	0.01599, 0	0.019128, 0	0.016668, 0	0.02124, 0	0.016321, 0	0.011698, 0	0.026142, 0	0.01471, 0	0.020084, 1	0.013687, 1	0.023198, 1	0.01915, 0	0.01574, 0	0.024698, 0	0.02322, 0	0.023378, 0	0.038084, 0	0.015917, 0	0.031617, 1	0.02584, 0	0.11303, 0	0.031658, 0	0.044366, 0	0.01065, 0	0.017988, 0	0.046562, 0	0.013706, 0	0.022186, 0	0.011955, 1	0.015917, 1	0.017448, 0	0.037872, 0	0.05557, 0	0.041331, 0	0.01265, 1	0.046494, 1
NONHSAT037134	0.0070853, 0	0.015777, 0	0.058364, 1	0.0094117, 0	0.10574, 0	0.11312, 0	0.12499, 0	0.097775, 0	0.0081593, 0	0.0079084, 0	0.12342, 0	0.024398, 0	0.018436, 0	0.010533, 0	0.011018, 0	0.01696, 0	0.018887, 0	0.012004, 0	0.0079815, 0	0.020264, 0	0.011114, 0	0.014754, 1	0.0082114, 1	0.010397, 1	0.0076093, 0	0.0132, 0	0.013894, 0	0.013937, 0	0.012091, 0	0.029313, 0	0.012101, 0	0.019151, 1	0.018065, 0	0.036493, 0	0.011183, 0	0.029376, 0	0.0056114, 0	0.014408, 0	0.029826, 0	0.0096258, 0	0.019768, 0	0.0073117, 1	0.010867, 1	0.016723, 0	0.032079, 0	0.027961, 0	0.026867, 0	0.0074293, 1	0.034325, 1
NONHSAT037203	0.0057259, 0	0.0089051, 0	0.047069, 0	0.005641, 0	0.018898, 0	0.043182, 0	0.050424, 0	0.037066, 0	0.005177, 0	0.0065574, 0	0.030865, 0	0.030735, 0	0.011416, 0	0.0058544, 0	0.011273, 0	0.011777, 0	0.012304, 0	0.011679, 0	0.0034314, 0	0.012955, 0	0.011177, 0	0.013432, 0	0.0094887, 0	0.0087859, 0	0.0061511, 0	0.0076232, 0	0.0099474, 0	0.021944, 0	0.0094929, 0	0.017896, 0	0.01029, 0	0.014871, 0	0.011501, 0	0.033886, 0	0.011186, 0	0.026668, 0	0.0056841, 0	0.0094035, 0	0.020622, 0	0.0066957, 1	0.0098099, 0	0.0089958, 0	0.0070013, 0	0.010521, 0	0.023059, 0	0.018983, 0	0.025188, 0	0.0065303, 0	0.035062, 0
NONHSAT037576	0.020467, 0	0.02124, 0	0.20512, 0	0.017981, 0	0.028131, 0	0.090236, 0	0.17159, 0	0.060941, 0	0.017072, 0	0.019249, 0	0.046606, 0	0.060844, 0	0.031504, 0	0.014504, 0	0.026838, 0	0.027655, 0	0.024785, 0	0.021255, 0	0.016347, 0	0.030242, 0	0.02756, 0	0.02839, 0	0.024187, 1	0.022454, 0	0.019335, 0	0.017097, 0	0.027542, 0	0.045735, 0	0.022919, 0	0.04037, 0	0.026792, 0	0.03419, 0	0.025221, 0	0.064469, 0	0.024446, 0	0.05727, 0	0.016865, 0	0.025917, 0	0.096903, 0	0.025392, 1	0.023525, 0	0.022648, 0	0.024929, 0	0.030887, 0	0.042032, 0	0.052617, 0	0.048694, 0	0.018913, 0	0.10975, 0
NONHSAT037642	0.0047809, 0	0.0074524, 0	0.026761, 0	0.0051112, 0	0.017395, 0	0.02714, 0	0.033194, 0	0.02765, 0	0.0043102, 0	0.0061799, 0	0.024578, 0	0.028054, 0	0.008093, 0	0.0040787, 0	0.0095641, 0	0.0088429, 0	0.0078514, 0	0.010844, 0	0.0031342, 0	0.0073787, 0	0.0096508, 0	0.010528, 0	0.0091161, 1	0.0068256, 0	0.0044708, 0	0.0054282, 0	0.0063229, 0	0.019209, 0	0.0050206, 0	0.010973, 0	0.0089057, 0	0.0093276, 0	0.0060061, 0	0.023434, 0	0.0078273, 0	0.014074, 0	0.0049516, 0	0.0055669, 0	0.01163, 0	0.0047035, 1	0.0054333, 0	0.0077564, 0	0.004545, 1	0.0077051, 0	0.011761, 0	0.025686, 0	0.014635, 0	0.0060438, 0	0.023537, 0
NONHSAT037719	0.0089438, 0	0.023789, 0	0.066209, 0	0.014463, 0	0.036806, 0	0.12265, 0	0.073174, 0	0.045847, 0	0.012031, 0	0.012036, 0	0.052835, 0	0.033228, 0	0.016654, 0	0.014773, 0	0.019392, 0	0.015125, 0	0.0212, 0	0.016354, 0	0.0092575, 0	0.024134, 0	0.012201, 0	0.020025, 0	0.012332, 1	0.022635, 0	0.017897, 0	0.014695, 0	0.023305, 0	0.023925, 0	0.022147, 0	0.036418, 0	0.016999, 0	0.029419, 0	0.023865, 0	0.11203, 0	0.033075, 0	0.042006, 0	0.009315, 0	0.017238, 0	0.0408, 0	0.011873, 1	0.021193, 0	0.0095673, 0	0.014485, 0	0.016188, 0	0.035848, 0	0.023893, 0	0.041079, 0	0.010922, 0	0.041378, 0
NONHSAT037763	0.0051172, 0	0.0073054, 0	0.032078, 0	0.0063369, 0	0.020042, 0	0.029385, 0	0.039263, 0	0.032702, 0	0.0043379, 0	0.0069007, 0	0.026253, 0	0.028902, 0	0.0090021, 0	0.0040007, 0	0.010653, 0	0.0098351, 0	0.0083101, 0	0.012989, 0	0.0042548, 0	0.0084983, 0	0.01146, 0	0.011172, 0	0.010349, 0	0.0088479, 0	0.0046429, 0	0.0052588, 0	0.0074808, 0	0.023901, 0	0.0051944, 0	0.011842, 0	0.0093246, 0	0.0097349, 0	0.0062365, 0	0.025507, 0	0.0083155, 0	0.014748, 0	0.0059335, 0	0.0068087, 0	0.012551, 0	0.004954, 1	0.0057887, 0	0.010247, 0	0.0047087, 0	0.01092, 0	0.011845, 0	0.021555, 0	0.01522, 0	0.0082009, 0	0.028714, 0
NONHSAT037814	0.012558, 0	0.015033, 0	0.2009, 0	0.01259, 0	0.03158, 0	0.086115, 0	0.1713, 1	0.050569, 0	0.01377, 0	0.013937, 0	0.048316, 0	0.035274, 0	0.019478, 0	0.013174, 0	0.016701, 0	0.023407, 0	0.023376, 0	0.012121, 0	0.015896, 0	0.020393, 0	0.014344, 0	0.020979, 0	0.014822, 1	0.013472, 0	0.014009, 0	0.016133, 0	0.017382, 0	0.02199, 0	0.021251, 0	0.031913, 0	0.018526, 0	0.026525, 0	0.024638, 0	0.048819, 0	0.015979, 0	0.046209, 0	0.011245, 0	0.02303, 0	0.096111, 0	0.019308, 1	0.019136, 0	0.013195, 0	0.021338, 1	0.021462, 0	0.039456, 0	0.034206, 0	0.039991, 0	0.011384, 0	0.056499, 0
NONHSAT037890	0.0139, 0	0.026418, 0	0.13914, 0	0.018503, 0	0.033423, 0	0.12799, 0	0.15846, 1	0.056624, 0	0.017972, 0	0.018594, 0	0.054599, 0	0.048996, 0	0.02217, 0	0.016822, 0	0.023737, 0	0.025979, 0	0.027115, 0	0.024043, 0	0.01495, 0	0.02689, 0	0.018903, 0	0.028982, 0	0.020048, 1	0.024426, 0	0.022586, 0	0.017396, 0	0.027214, 0	0.033776, 0	0.026939, 0	0.044856, 0	0.022801, 0	0.037838, 0	0.030817, 0	0.1214, 0	0.035636, 0	0.050705, 0	0.012361, 0	0.023433, 0	0.050303, 0	0.01559, 1	0.023883, 0	0.015651, 0	0.017539, 1	0.020626, 0	0.046067, 0	0.038135, 0	0.054291, 0	0.0151, 0	0.06548, 1
NONHSAT037936	0.0060116, 0	0.0071259, 0	0.027462, 0	0.0058513, 0	0.024571, 0	0.03692, 0	0.040118, 0	0.028295, 0	0.0034563, 0	0.0039722, 0	0.031089, 0	0.016726, 0	0.010313, 0	0.0058563, 0	0.0058925, 0	0.0095391, 0	0.013093, 0	0.0070066, 0	0.0032016, 0	0.016091, 0	0.0088837, 0	0.0090501, 0	0.0066397, 0	0.0059167, 0	0.0056783, 0	0.0047574, 0	0.0098564, 0	0.010788, 0	0.0065899, 0	0.016376, 0	0.007481, 0	0.0095251, 0	0.0089309, 0	0.020924, 0	0.0065288, 0	0.020229, 0	0.0053141, 0	0.010148, 0	0.018038, 0	0.0084868, 1	0.01128, 0	0.006064, 0	0.0058112, 0	0.0080503, 0	0.019776, 0	0.038616, 0	0.018216, 0	0.0057116, 0	0.028194, 0
NONHSAT038064	0.006202, 0	0.0063713, 0	0.023844, 0	0.0059871, 0	0.02134, 0	0.031538, 0	0.034115, 0	0.025493, 0	0.0030206, 0	0.0036301, 0	0.027282, 0	0.017557, 0	0.010369, 0	0.0053934, 0	0.0055391, 0	0.0093433, 0	0.012202, 0	0.0071853, 0	0.0029941, 0	0.015851, 0	0.0090755, 0	0.0089372, 0	0.0065989, 0	0.0056958, 0	0.0051934, 0	0.0044278, 0	0.0091442, 0	0.010976, 0	0.0060019, 0	0.015293, 0	0.0069648, 0	0.0087488, 0	0.0082061, 0	0.02107, 0	0.005934, 0	0.018914, 0	0.0056617, 0	0.0095455, 0	0.014571, 0	0.0078558, 1	0.010097, 0	0.0066962, 0	0.0049354, 0	0.0078579, 0	0.019261, 0	0.031146, 0	0.017397, 0	0.0057685, 0	0.029207, 0
NONHSAT039445	0.0067676, 0	0.01068, 0	0.11536, 0	0.0077432, 0	0.020629, 0	0.057509, 0	0.065911, 0	0.035876, 0	0.0061566, 0	0.0077884, 0	0.031413, 0	0.02641, 0	0.011991, 0	0.0060344, 0	0.013111, 0	0.009462, 0	0.010743, 0	0.0087106, 0	0.0063817, 0	0.010756, 0	0.010263, 0	0.01058, 0	0.0099318, 0	0.0098319, 0	0.0074361, 0	0.008247, 0	0.011447, 0	0.021423, 0	0.010669, 0	0.017622, 0	0.013551, 0	0.015012, 0	0.012539, 0	0.034114, 0	0.01159, 0	0.030445, 0	0.0062352, 0	0.010552, 0	0.078186, 0	0.012282, 1	0.0091326, 0	0.0092864, 0	0.012646, 0	0.014622, 0	0.020626, 0	0.02207, 0	0.021128, 0	0.0066216, 0	0.03267, 0
NONHSAT039453	0.0056263, 0	0.0093221, 0	0.05542, 0	0.0055933, 0	0.034485, 0	0.062823, 0	0.066127, 0	0.041775, 0	0.0049803, 0	0.0050483, 0	0.046052, 0	0.019994, 0	0.013443, 1	0.0088878, 0	0.0082395, 0	0.011987, 0	0.015234, 0	0.0071189, 0	0.008233, 0	0.016109, 0	0.0079851, 0	0.01153, 1	0.0064082, 1	0.0081262, 0	0.0073311, 0	0.010036, 0	0.010698, 0	0.011337, 0	0.01325, 0	0.021859, 0	0.0077163, 0	0.018056, 0	0.015634, 0	0.034811, 0	0.0097975, 0	0.028323, 0	0.0055708, 0	0.012242, 0	0.029196, 0	0.0081475, 1	0.013394, 0	0.007017, 0	0.0094978, 1	0.011149, 0	0.026809, 0	0.02165, 0	0.025422, 0	0.0063716, 0	0.038508, 0
NONHSAT039454	0.003397, 0	0.0066123, 0	0.039813, 0	0.0036244, 0	0.023654, 0	0.045814, 0	0.051796, 0	0.03272, 0	0.0033599, 0	0.0028849, 0	0.033795, 0	0.011446, 0	0.0093857, 1	0.0054902, 0	0.0056425, 0	0.0089498, 0	0.012762, 0	0.00504, 0	0.002381, 0	0.014802, 0	0.0056938, 0	0.0085697, 1	0.0036291, 1	0.0058493, 0	0.0046746, 0	0.0060811, 0	0.0095387, 0	0.0087447, 0	0.009738, 0	0.018146, 0	0.0060175, 0	0.012407, 0	0.013148, 0	0.026446, 0	0.0085913, 0	0.025725, 0	0.0035565, 0	0.010028, 0	0.018373, 0	0.0056255, 1	0.011584, 0	0.0043336, 0	0.0063641, 1	0.0080124, 0	0.025239, 0	0.0081438, 0	0.022644, 0	0.0031037, 0	0.026129, 0
NONHSAT039455	0.0041459, 0	0.0066699, 0	0.049384, 0	0.0036527, 0	0.02348, 0	0.052465, 0	0.056962, 0	0.038292, 0	0.0040232, 0	0.0034326, 0	0.035919, 0	0.013085, 0	0.010266, 1	0.00584, 0	0.005922, 0	0.0089252, 0	0.011424, 0	0.0058777, 0	0.0035014, 0	0.013334, 0	0.0057172, 0	0.0084406, 1	0.00394, 1	0.0058946, 0	0.0053116, 0	0.0065264, 0	0.0088969, 0	0.0088999, 0	0.011958, 0	0.021099, 0	0.0055386, 0	0.016937, 0	0.015274, 0	0.029501, 0	0.0089155, 0	0.027323, 0	0.0033051, 0	0.0088904, 0	0.022112, 0	0.0058509, 1	0.01082, 0	0.0044406, 0	0.0066815, 1	0.0084662, 0	0.027143, 0	0.017235, 0	0.024516, 0	0.0033626, 0	0.034085, 0
NONHSAT039457	0.015147, 0	0.015686, 0	0.19773, 0	0.013836, 0	0.025316, 0	0.075625, 0	0.16132, 0	0.040626, 0	0.014369, 0	0.013834, 0	0.036997, 0	0.034328, 0	0.020464, 1	0.013108, 0	0.015861, 0	0.019594, 0	0.018982, 0	0.012113, 0	0.018457, 0	0.018595, 0	0.014599, 0	0.01882, 1	0.016132, 1	0.01292, 0	0.016829, 0	0.015049, 0	0.017564, 0	0.021227, 0	0.018541, 0	0.027518, 0	0.019654, 0	0.024883, 0	0.020996, 0	0.047149, 0	0.016203, 0	0.03785, 0	0.011243, 0	0.019936, 0	0.098366, 0	0.019355, 1	0.016567, 0	0.011967, 0	0.019992, 1	0.019731, 0	0.030989, 0	0.044568, 0	0.033229, 0	0.011839, 0	0.046151, 0
NONHSAT039558	0.0046888, 0	0.0065538, 0	0.061264, 0	0.0037231, 0	0.020003, 0	0.046172, 0	0.063885, 0	0.036306, 0	0.0045519, 0	0.0035768, 0	0.032728, 0	0.01393, 0	0.01018, 0	0.0056583, 0	0.0063554, 0	0.0093281, 0	0.011045, 0	0.0055646, 0	0.0039049, 0	0.01291, 0	0.00587, 0	0.0087998, 0	0.0041576, 0	0.0058642, 0	0.0049439, 0	0.0065859, 0	0.0089927, 0	0.0095597, 0	0.012071, 0	0.020031, 0	0.005937, 0	0.017299, 0	0.01436, 0	0.029801, 0	0.0090873, 0	0.027961, 0	0.0030021, 0	0.0090362, 0	0.025389, 0	0.0058772, 1	0.010411, 0	0.0044293, 0	0.00696, 0	0.008274, 0	0.027048, 0	0.0094766, 0	0.024085, 0	0.0034418, 0	0.035154, 0
NONHSAT039675	0.025344, 0	0.021094, 0	0.13899, 1	0.017595, 0	0.040862, 0	0.08735, 0	0.16316, 0	0.072069, 0	0.015732, 0	0.017794, 0	0.060511, 0	0.062149, 0	0.038109, 0	0.018493, 0	0.02237, 0	0.02894, 0	0.030894, 0	0.023918, 0	0.01909, 0	0.041105, 0	0.029433, 0	0.029546, 0	0.024738, 0	0.019943, 0	0.022746, 0	0.017148, 0	0.029866, 0	0.042707, 0	0.024317, 0	0.046879, 0	0.024198, 0	0.038882, 0	0.027125, 0	0.066876, 0	0.022645, 0	0.05578, 0	0.017318, 0	0.027755, 0	0.051446, 0	0.024184, 1	0.027681, 0	0.022267, 0	0.018974, 1	0.027429, 0	0.05101, 0	0.072211, 0	0.055112, 0	0.020225, 0	0.12397, 1
NONHSAT039745	0.018416, 0	0.021257, 0	0.045274, 0	0.021078, 0	0.0414, 0	0.045527, 0	0.0608, 0	0.041872, 0	0.018172, 0	0.020505, 0	0.0417, 0	0.027625, 0	0.022232, 0	0.021393, 0	0.021367, 1	0.022807, 0	0.02231, 0	0.021442, 0	0.019245, 0	0.023171, 0	0.02218, 0	0.022423, 1	0.019731, 0	0.021566, 0	0.019619, 1	0.021344, 0	0.02115, 0	0.022073, 0	0.020825, 0	0.025761, 0	0.022543, 0	0.022904, 0	0.022457, 0	0.031565, 0	0.021179, 0	0.026664, 0	0.020919, 0	0.021739, 0	0.032557, 0	0.019905, 1	0.023432, 0	0.021318, 1	0.021517, 0	0.021897, 0	0.026144, 0	0.035003, 0	0.026422, 0	0.020758, 0	0.02788, 0
NONHSAT039751	0.016161, 0	0.019256, 0	0.13006, 0	0.019515, 0	0.032665, 0	0.068141, 0	0.078616, 0	0.041919, 0	0.016217, 0	0.016916, 0	0.040944, 0	0.028999, 0	0.020884, 0	0.016456, 0	0.021758, 1	0.019012, 0	0.019326, 0	0.017121, 0	0.017798, 0	0.020356, 0	0.01959, 0	0.019749, 1	0.018107, 0	0.019903, 0	0.017261, 1	0.018065, 0	0.020511, 0	0.024042, 0	0.021286, 0	0.026205, 0	0.021617, 0	0.023539, 0	0.023186, 0	0.039602, 0	0.019687, 0	0.038032, 0	0.017113, 0	0.020382, 0	0.0926, 0	0.022773, 1	0.020838, 0	0.018393, 1	0.023853, 0	0.025415, 0	0.028765, 0	0.028802, 0	0.027652, 0	0.016432, 0	0.036923, 0
NONHSAT040062	0.0073552, 0	0.012226, 0	0.12895, 0	0.0081101, 0	0.025708, 0	0.07439, 0	0.082427, 0	0.046533, 0	0.0068519, 0	0.0082097, 0	0.041088, 0	0.028714, 0	0.014745, 0	0.0076566, 0	0.014419, 0	0.01207, 0	0.014593, 0	0.0093927, 0	0.006649, 0	0.015406, 0	0.011382, 0	0.013275, 1	0.010035, 0	0.01153, 0	0.0087641, 0	0.01044, 0	0.014143, 0	0.023345, 0	0.014306, 0	0.023697, 0	0.014647, 0	0.019616, 0	0.017159, 0	0.043, 0	0.014528, 0	0.04052, 0	0.0068047, 0	0.013684, 0	0.083075, 0	0.013616, 1	0.013107, 0	0.0098444, 0	0.0147, 0	0.016841, 0	0.029911, 0	0.018594, 0	0.029844, 0	0.0069222, 0	0.041367, 0
NONHSAT040285	0.0074634, 0	0.011726, 0	0.13056, 1	0.009265, 0	0.029718, 0	0.081815, 0	0.082116, 0	0.044401, 0	0.0074279, 0	0.0059648, 0	0.043061, 0	0.021577, 0	0.015345, 0	0.0086248, 0	0.013775, 0	0.012069, 0	0.01373, 0	0.0072316, 0	0.0069798, 0	0.017047, 0	0.010842, 0	0.011901, 0	0.0074579, 0	0.012622, 0	0.0090647, 0	0.009963, 0	0.01496, 0	0.016588, 0	0.015979, 0	0.025091, 0	0.012802, 0	0.019625, 0	0.018885, 0	0.043966, 0	0.014154, 0	0.041209, 0	0.0074779, 0	0.014249, 0	0.088278, 0	0.01452, 1	0.015212, 0	0.0094531, 0	0.016308, 0	0.017127, 0	0.031281, 0	0.016103, 0	0.028583, 0	0.0073351, 0	0.040555, 0
NONHSAT040375	0.0062177, 0	0.0065768, 0	0.020387, 0	0.0072852, 0	0.027829, 0	0.035218, 0	0.034878, 0	0.032875, 0	0.0029681, 0	0.0042545, 0	0.032591, 0	0.018082, 0	0.010725, 0	0.00539, 0	0.0071979, 0	0.010082, 0	0.012494, 0	0.0099605, 0	0.0036689, 0	0.016313, 0	0.010997, 0	0.0096166, 0	0.0079309, 0	0.0077891, 0	0.0049669, 0	0.0041336, 0	0.0096606, 0	0.016064, 0	0.0056489, 0	0.014955, 0	0.007465, 0	0.0086038, 0	0.0077156, 0	0.023659, 0	0.0061946, 0	0.018088, 0	0.0068075, 0	0.010107, 0	0.01447, 0	0.0079951, 1	0.010571, 0	0.0089972, 0	0.0049138, 0	0.010672, 0	0.018046, 0	0.037678, 0	0.016639, 0	0.0080771, 0	0.030577, 0
NONHSAT040781	0.0082454, 0	0.0088688, 0	0.054609, 0	0.0047151, 0	0.022319, 0	0.054493, 0	0.059674, 0	0.035203, 0	0.005441, 0	0.0040385, 0	0.032361, 0	0.022044, 0	0.015655, 0	0.0094427, 0	0.0075752, 0	0.0097715, 0	0.012458, 0	0.0071127, 0	0.008772, 0	0.016945, 0	0.0086135, 0	0.010586, 1	0.0068763, 0	0.0075808, 1	0.0098488, 0	0.0091351, 1	0.011781, 0	0.012439, 0	0.01274, 0	0.020722, 0	0.0075058, 0	0.019556, 0	0.014311, 0	0.037198, 0	0.010606, 0	0.027464, 0	0.0055706, 0	0.01055, 0	0.027454, 0	0.0080649, 1	0.012379, 0	0.0058458, 1	0.0080193, 0	0.0095528, 0	0.026141, 0	0.031051, 0	0.025945, 0	0.0060452, 0	0.038136, 0
NONHSAT040802	0.0065094, 0	0.014648, 0	0.05184, 0	0.0087589, 0	0.10037, 0	0.10606, 0	0.1178, 0	0.092981, 0	0.0076561, 0	0.007106, 0	0.11724, 0	0.021506, 0	0.017369, 0	0.0097061, 0	0.01017, 0	0.016158, 0	0.017672, 0	0.011488, 0	0.0071781, 0	0.019222, 0	0.010399, 0	0.013743, 0	0.0073952, 0	0.0097412, 0	0.0069556, 0	0.012212, 0	0.013141, 0	0.012625, 0	0.01125, 0	0.027569, 0	0.010943, 0	0.017761, 0	0.016856, 0	0.033565, 0	0.010432, 0	0.027468, 0	0.004989, 0	0.013645, 0	0.024894, 0	0.0084269, 1	0.018764, 0	0.0069124, 0	0.0097231, 0	0.015654, 0	0.030381, 0	0.012478, 0	0.02535, 0	0.0068231, 0	0.031856, 0
NONHSAT040814	0.0077887, 0	0.016572, 0	0.070314, 0	0.010032, 0	0.10628, 0	0.1124, 0	0.12961, 0	0.097506, 0	0.0088295, 0	0.0075366, 0	0.12371, 0	0.024013, 0	0.019146, 0	0.011147, 0	0.011514, 0	0.017125, 0	0.019196, 0	0.01124, 0	0.0090142, 0	0.020987, 0	0.01123, 0	0.014891, 1	0.0079254, 0	0.011008, 1	0.007808, 0	0.013935, 1	0.014985, 0	0.013052, 0	0.01324, 0	0.029136, 0	0.012559, 0	0.020179, 0	0.018254, 0	0.038675, 0	0.011802, 0	0.031453, 0	0.0057077, 0	0.015233, 0	0.037897, 0	0.010414, 1	0.020608, 0	0.0073096, 1	0.012229, 0	0.017133, 0	0.033358, 0	0.018855, 0	0.026479, 0	0.0076206, 0	0.034893, 0
NONHSAT040969	0.0061053, 0	0.010654, 0	0.13428, 0	0.0075988, 0	0.021881, 0	0.074821, 0	0.083638, 0	0.039768, 0	0.0064126, 0	0.005808, 0	0.03538, 0	0.020791, 0	0.013648, 0	0.0071866, 0	0.012358, 0	0.011564, 0	0.013111, 0	0.0064329, 0	0.006454, 0	0.014849, 0	0.0092312, 0	0.011381, 1	0.0076473, 1	0.010713, 1	0.0083471, 0	0.0095454, 0	0.01322, 0	0.016484, 0	0.01501, 0	0.023436, 0	0.011416, 0	0.018906, 0	0.017564, 0	0.042105, 0	0.01282, 0	0.039615, 0	0.006224, 0	0.013126, 0	0.085363, 0	0.012956, 1	0.012979, 0	0.0084909, 1	0.014682, 1	0.015573, 0	0.029973, 0	0.016206, 0	0.02779, 0	0.0059633, 0	0.038455, 1
NONHSAT040974	0.022643, 0	0.025256, 0	0.21386, 0	0.023598, 0	0.030836, 0	0.092429, 0	0.18287, 0	0.057007, 0	0.023758, 0	0.026095, 0	0.049028, 0	0.049043, 0	0.027318, 1	0.020714, 0	0.028503, 0	0.031219, 0	0.031982, 0	0.024702, 0	0.02255, 0	0.028697, 0	0.025397, 0	0.032888, 0	0.026237, 0	0.024606, 0	0.024305, 0	0.024254, 0	0.028149, 0	0.037547, 0	0.02891, 0	0.040394, 0	0.031471, 0	0.034981, 0	0.033442, 0	0.066829, 0	0.029962, 0	0.056164, 0	0.020699, 0	0.031871, 0	0.10377, 0	0.028255, 1	0.029131, 0	0.022158, 0	0.029795, 0	0.031564, 0	0.047362, 0	0.037275, 0	0.051733, 0	0.020195, 0	0.061619, 0
NONHSAT040980	0.010438, 0	0.013233, 0	0.18461, 0	0.01226, 0	0.026669, 0	0.066662, 0	0.15575, 0	0.035814, 0	0.01272, 0	0.012928, 0	0.032381, 0	0.028883, 0	0.015579, 0	0.0091511, 0	0.015473, 0	0.018719, 0	0.017484, 0	0.010536, 0	0.012527, 0	0.01568, 0	0.012552, 0	0.017558, 1	0.013848, 1	0.011962, 1	0.011866, 0	0.012328, 0	0.015004, 0	0.020192, 0	0.016015, 0	0.025717, 0	0.017589, 0	0.020425, 0	0.019146, 0	0.040739, 0	0.014881, 0	0.037044, 0	0.0092449, 0	0.018947, 0	0.088907, 0	0.016794, 1	0.014718, 0	0.011021, 1	0.018287, 1	0.017998, 0	0.029217, 0	0.031469, 0	0.03107, 0	0.0098524, 0	0.041052, 1
NONHSAT041063	0.013149, 0	0.016883, 0	0.13787, 0	0.013996, 0	0.024236, 0	0.075599, 0	0.081802, 0	0.043293, 0	0.012211, 0	0.011911, 0	0.036924, 0	0.030432, 0	0.020442, 0	0.014331, 0	0.018056, 0	0.016921, 0	0.018711, 0	0.012351, 0	0.013825, 0	0.021445, 0	0.015867, 0	0.016981, 1	0.014943, 1	0.016853, 1	0.014853, 0	0.01728, 0	0.01923, 0	0.022231, 0	0.021528, 0	0.02863, 0	0.017704, 0	0.025807, 0	0.023483, 0	0.045512, 0	0.018321, 0	0.04551, 0	0.013184, 0	0.019092, 0	0.092814, 0	0.019394, 1	0.019399, 0	0.015133, 1	0.02105, 1	0.022282, 0	0.036176, 0	0.02825, 0	0.033383, 0	0.012886, 0	0.044985, 1
NONHSAT041141	0.0079795, 0	0.0097238, 0	0.13118, 0	0.0077803, 0	0.021713, 0	0.052701, 0	0.14817, 1	0.035401, 0	0.010815, 0	0.010948, 0	0.034711, 0	0.022598, 0	0.011702, 0	0.007694, 0	0.0098928, 0	0.018307, 0	0.018161, 0	0.0087519, 0	0.0073862, 0	0.01483, 0	0.0092197, 0	0.016732, 0	0.010017, 0	0.0079816, 0	0.0090158, 0	0.01025, 0	0.012188, 0	0.014222, 0	0.013159, 0	0.02191, 0	0.01269, 0	0.016265, 0	0.016439, 0	0.031192, 0	0.012031, 0	0.030833, 0	0.0061247, 0	0.01713, 0	0.040999, 0	0.010962, 1	0.01441, 0	0.0066416, 0	0.011943, 0	0.012302, 0	0.029636, 0	0.025081, 0	0.031565, 0	0.006261, 0	0.034653, 0
NONHSAT041381	0.0059642, 0	0.0093955, 0	0.048119, 0	0.0061452, 0	0.025257, 0	0.047758, 0	0.057363, 1	0.041918, 0	0.0052593, 0	0.0067892, 0	0.037742, 0	0.030774, 0	0.012237, 0	0.0060733, 0	0.011691, 0	0.012545, 0	0.01313, 0	0.012373, 0	0.0037303, 0	0.013938, 0	0.011648, 0	0.013944, 1	0.0096989, 1	0.0091781, 1	0.0062575, 0	0.007847, 1	0.010542, 0	0.022616, 0	0.0095433, 0	0.018808, 0	0.010677, 0	0.014997, 1	0.011869, 0	0.034764, 0	0.011377, 0	0.027075, 0	0.0058231, 0	0.010099, 0	0.020759, 1	0.0068799, 1	0.010704, 0	0.0092725, 1	0.0072024, 1	0.011359, 0	0.023696, 0	0.018209, 0	0.025614, 0	0.0069195, 0	0.037131, 1
NONHSAT041505	0.015303, 0	0.022015, 0	0.12026, 0	0.017871, 0	0.10912, 0	0.10829, 0	0.20921, 0	0.096748, 0	0.018619, 0	0.019283, 0	0.126, 0	0.032723, 0	0.02226, 0	0.015878, 0	0.01701, 0	0.028181, 0	0.026605, 0	0.019104, 0	0.01713, 0	0.022553, 0	0.016913, 0	0.02436, 1	0.017401, 0	0.014605, 0	0.01486, 0	0.019634, 0	0.018859, 0	0.01798, 0	0.016071, 0	0.032584, 0	0.021864, 0	0.022061, 0	0.022699, 0	0.03544, 0	0.016427, 0	0.027648, 0	0.011668, 0	0.023379, 0	0.037749, 0	0.016629, 0	0.024997, 0	0.012677, 1	0.018039, 0	0.022067, 0	0.032854, 0	0.029167, 0	0.032327, 0	0.014087, 0	0.036102, 0
NONHSAT041714	0.0054337, 0	0.0083826, 0	0.053422, 0	0.0056358, 0	0.020841, 0	0.047503, 0	0.053192, 0	0.035864, 0	0.0049413, 0	0.004873, 0	0.031283, 0	0.026904, 0	0.01234, 0	0.0060946, 0	0.010342, 0	0.011984, 0	0.011653, 0	0.0097114, 0	0.003737, 0	0.013784, 0	0.010654, 0	0.012398, 0	0.0083952, 0	0.0086154, 0	0.0062688, 0	0.0076212, 0	0.010069, 0	0.017727, 0	0.010229, 0	0.018365, 0	0.0084398, 0	0.015011, 0	0.012012, 0	0.033351, 0	0.0099952, 0	0.027398, 0	0.0057581, 0	0.0095187, 0	0.026182, 0	0.0072462, 1	0.010567, 0	0.0088872, 0	0.0077671, 0	0.010531, 0	0.023982, 0	0.023726, 0	0.024039, 0	0.0063146, 0	0.035643, 0
NONHSAT041825	0.009205, 0	0.022621, 0	0.065795, 0	0.015047, 0	0.031973, 0	0.11851, 0	0.069232, 0	0.054002, 0	0.011145, 0	0.011919, 0	0.048844, 0	0.041291, 0	0.019192, 0	0.013564, 0	0.020856, 0	0.016772, 0	0.019402, 0	0.021635, 0	0.01063, 0	0.023577, 0	0.016695, 0	0.021062, 0	0.015565, 0	0.023809, 0	0.017796, 0	0.013176, 0	0.023902, 0	0.032991, 0	0.022762, 0	0.038224, 0	0.016285, 0	0.033582, 0	0.025384, 0	0.11481, 0	0.031893, 0	0.043733, 0	0.010306, 0	0.015823, 0	0.035722, 0	0.010534, 1	0.018909, 0	0.01534, 0	0.012821, 0	0.019152, 0	0.037515, 0	0.031968, 0	0.042856, 0	0.013955, 0	0.057508, 0
NONHSAT041826	0.013744, 0	0.013397, 0	0.044483, 0	0.010076, 0	0.033958, 0	0.054412, 0	0.057084, 0	0.053457, 0	0.0079574, 0	0.010119, 0	0.045389, 0	0.042891, 0	0.023655, 0	0.0090915, 0	0.016603, 0	0.014458, 0	0.01226, 0	0.017676, 0	0.0094769, 0	0.021318, 0	0.02047, 0	0.015788, 0	0.015116, 0	0.014737, 0	0.011473, 0	0.0088575, 0	0.016757, 0	0.032217, 0	0.012937, 0	0.027851, 0	0.013908, 0	0.024446, 0	0.014117, 0	0.038871, 0	0.013908, 0	0.029198, 0	0.010507, 0	0.011314, 0	0.021743, 0	0.01236, 1	0.013462, 0	0.015867, 0	0.010388, 0	0.018676, 0	0.023455, 0	0.040096, 0	0.026671, 0	0.013819, 0	0.088791, 0
NONHSAT041921	0.032526, 0	0.041586, 0	0.22875, 0	0.031657, 0	0.067302, 0	0.19002, 0	0.20758, 0	0.099911, 0	0.024896, 0	0.029224, 0	0.093962, 0	0.10577, 0	0.052362, 0	0.032501, 0	0.03979, 0	0.041004, 0	0.046975, 0	0.036066, 0	0.031722, 0	0.056474, 0	0.04155, 0	0.046602, 1	0.041586, 1	0.039568, 1	0.038328, 0	0.032295, 0	0.046895, 0	0.065924, 0	0.041759, 0	0.072746, 0	0.040736, 0	0.062909, 0	0.046235, 0	0.15831, 0	0.04623, 0	0.086701, 0	0.030492, 0	0.0404, 0	0.12961, 0	0.041819, 1	0.041617, 0	0.033931, 0	0.038708, 1	0.043837, 0	0.072896, 0	0.28906, 1	0.079721, 0	0.033464, 1	0.15482, 1
NONHSAT041927	0.028798, 0	0.023783, 0	0.068027, 0	0.022232, 0	0.043269, 0	0.069609, 0	0.077872, 0	0.053487, 0	0.018182, 0	0.018487, 0	0.05212, 0	0.048322, 0	0.039107, 0	0.024333, 0	0.022663, 0	0.024163, 0	0.028399, 0	0.022343, 0	0.023993, 0	0.042566, 0	0.030192, 0	0.026828, 1	0.024085, 1	0.02277, 1	0.026007, 0	0.021016, 0	0.03163, 0	0.030291, 0	0.025263, 0	0.041378, 0	0.023962, 0	0.035572, 0	0.026806, 0	0.052549, 0	0.023139, 0	0.045976, 0	0.022048, 0	0.026873, 0	0.046104, 0	0.027549, 1	0.030648, 0	0.02273, 0	0.02305, 1	0.027647, 0	0.041179, 0	0.062735, 1	0.041947, 0	0.023616, 1	0.096684, 1
NONHSAT041930	0.0097717, 0	0.017392, 0	0.064183, 0	0.010403, 0	0.11009, 0	0.12462, 0	0.13048, 0	0.10821, 0	0.0089839, 0	0.0088245, 0	0.13051, 0	0.030855, 0	0.023027, 0	0.013932, 0	0.012301, 0	0.019599, 0	0.021963, 0	0.014488, 0	0.013003, 0	0.023467, 0	0.013353, 0	0.016503, 1	0.010102, 1	0.011611, 1	0.010024, 0	0.015968, 0	0.015405, 0	0.015279, 0	0.017413, 0	0.036167, 0	0.012584, 0	0.027344, 0	0.023526, 0	0.043942, 0	0.011971, 0	0.034604, 0	0.0075091, 0	0.01639, 0	0.034093, 0	0.011574, 1	0.021899, 0	0.010351, 0	0.012999, 1	0.0191, 0	0.038608, 0	0.035186, 1	0.03241, 0	0.010079, 1	0.053886, 1
NONHSAT042032	0.028219, 0	0.026068, 0	0.21084, 0	0.022298, 0	0.045954, 0	0.11679, 0	0.18732, 0	0.082702, 0	0.018397, 0	0.020705, 0	0.068038, 0	0.069276, 0	0.043392, 0	0.021321, 0	0.028325, 0	0.032125, 0	0.034059, 0	0.026001, 0	0.023209, 0	0.044886, 0	0.033021, 0	0.032948, 0	0.028654, 0	0.025243, 0	0.026627, 0	0.020775, 0	0.034977, 0	0.049628, 0	0.029899, 0	0.05464, 0	0.030374, 0	0.045967, 0	0.033318, 0	0.083629, 0	0.027888, 0	0.070202, 0	0.020753, 0	0.032084, 0	0.10574, 0	0.031435, 1	0.031282, 0	0.026564, 0	0.027134, 0	0.035162, 0	0.058657, 0	0.08645, 0	0.061878, 0	0.023407, 0	0.13514, 1
NONHSAT042161	0.0043729, 0	0.0066152, 0	0.060632, 0	0.0037434, 0	0.023112, 0	0.05362, 0	0.059058, 0	0.038748, 0	0.004026, 0	0.0033626, 0	0.035671, 0	0.01255, 0	0.010783, 0	0.0058873, 0	0.0062614, 0	0.0089401, 0	0.011253, 0	0.005497, 0	0.0040944, 0	0.013267, 0	0.0058431, 0	0.0081588, 0	0.0039887, 1	0.0060152, 1	0.0053777, 0	0.0068085, 1	0.0090349, 0	0.0090502, 0	0.012461, 0	0.021331, 0	0.0057467, 0	0.017391, 0	0.015622, 0	0.028316, 0	0.0086336, 0	0.028876, 0	0.0034282, 0	0.0092653, 0	0.031053, 0	0.00661, 1	0.010851, 0	0.0048839, 0	0.00764, 0	0.0093847, 0	0.027455, 0	0.010033, 0	0.024433, 0	0.0034592, 0	0.035978, 0
NONHSAT042257	0.0046858, 0	0.0054847, 0	0.036689, 0	0.0044318, 0	0.018981, 0	0.034099, 0	0.038652, 0	0.032519, 0	0.0035118, 0	0.0033423, 0	0.027363, 0	0.020036, 0	0.0094138, 0	0.0041024, 0	0.0072641, 0	0.0089483, 0	0.0073428, 0	0.0089074, 0	0.0032001, 0	0.0091734, 0	0.0082685, 0	0.0085127, 0	0.006475, 0	0.0055303, 0	0.0040265, 0	0.0046231, 0	0.0062743, 0	0.012695, 0	0.0079462, 0	0.015402, 0	0.0053609, 0	0.012789, 0	0.0097782, 0	0.021035, 0	0.0057049, 0	0.01846, 0	0.0042865, 0	0.0055939, 0	0.017338, 0	0.0048697, 1	0.0067874, 0	0.0073407, 0	0.0047201, 0	0.0078591, 0	0.018244, 0	0.017142, 0	0.01661, 0	0.0050871, 0	0.031001, 0
NONHSAT042264	0.0081807, 0	0.015577, 0	0.042463, 0	0.011307, 0	0.10149, 0	0.093869, 0	0.10565, 0	0.091149, 0	0.0086652, 0	0.0088959, 0	0.11436, 0	0.030664, 0	0.017563, 0	0.0094447, 0	0.013279, 0	0.017573, 0	0.014737, 0	0.016013, 0	0.0089066, 0	0.015064, 0	0.013672, 0	0.01518, 1	0.011241, 0	0.011115, 1	0.0073125, 0	0.012237, 0	0.01154, 0	0.01782, 0	0.0085987, 0	0.022803, 0	0.012667, 0	0.015413, 0	0.013013, 0	0.028653, 0	0.0090215, 0	0.018501, 0	0.0072325, 0	0.011161, 0	0.023062, 0	0.0088402, 1	0.015482, 0	0.010668, 1	0.0097229, 0	0.016463, 0	0.021465, 0	0.022006, 0	0.01818, 0	0.009616, 0	0.029526, 0
NONHSAT042324	0.0042396, 0	0.0051323, 0	0.038816, 0	0.0040083, 0	0.016559, 0	0.032351, 0	0.03681, 0	0.030447, 0	0.0035657, 0	0.0032346, 0	0.024494, 0	0.018998, 0	0.0087004, 0	0.0038686, 0	0.0070654, 0	0.0083691, 0	0.0063651, 0	0.0084212, 0	0.0032848, 0	0.0077644, 0	0.0074906, 0	0.0079596, 0	0.0060642, 0	0.0052476, 0	0.0038859, 0	0.004602, 0	0.0056348, 0	0.012108, 0	0.0079263, 0	0.014394, 0	0.0049659, 0	0.012667, 0	0.0095364, 0	0.020746, 0	0.0055942, 0	0.017594, 0	0.0039256, 0	0.0048696, 0	0.018196, 0	0.0043596, 1	0.0059048, 0	0.0068904, 0	0.0046284, 0	0.0073815, 0	0.01729, 0	0.014868, 0	0.015765, 0	0.0046542, 0	0.028094, 0
NONHSAT042406	0.0060713, 0	0.0094086, 0	0.044028, 0	0.0066826, 0	0.028762, 0	0.047602, 0	0.055774, 0	0.036243, 0	0.0062554, 0	0.0050891, 0	0.039077, 0	0.014804, 0	0.01162, 0	0.0084489, 0	0.0086636, 0	0.011449, 0	0.015337, 0	0.0075859, 0	0.0049101, 0	0.017736, 0	0.0087107, 0	0.011558, 0	0.0051929, 0	0.0092358, 1	0.0064752, 0	0.0086997, 0	0.012271, 0	0.010876, 0	0.012841, 0	0.019792, 0	0.008614, 0	0.014693, 0	0.015154, 0	0.030753, 0	0.011098, 0	0.028728, 0	0.0062879, 0	0.012669, 0	0.023495, 0	0.0080815, 1	0.014956, 0	0.0067212, 0	0.009112, 1	0.010514, 0	0.02827, 0	0.0081448, 0	0.024496, 0	0.006196, 0	0.027832, 1
NONHSAT042411	0.0081401, 0	0.022449, 0	0.072008, 0	0.014153, 0	0.039971, 0	0.13197, 0	0.070948, 0	0.045129, 0	0.010505, 0	0.0089431, 0	0.054077, 0	0.031079, 0	0.018633, 0	0.016642, 0	0.017837, 0	0.016062, 0	0.0214, 0	0.013992, 0	0.013708, 0	0.024684, 0	0.012015, 0	0.018236, 0	0.010845, 0	0.022175, 1	0.018509, 0	0.015716, 0	0.022842, 0	0.018891, 0	0.024858, 0	0.038103, 0	0.01341, 0	0.032087, 0	0.026305, 0	0.11465, 0	0.030069, 0	0.04318, 0	0.0094935, 0	0.017428, 0	0.049241, 0	0.012229, 1	0.021584, 0	0.011095, 0	0.015726, 1	0.01635, 0	0.037437, 0	0.037365, 0	0.039698, 0	0.011884, 0	0.048293, 1
NONHSAT042412	0.0089408, 0	0.0085282, 0	0.057726, 0	0.0050848, 0	0.02413, 0	0.054094, 0	0.060159, 0	0.044751, 0	0.0066574, 0	0.0050463, 0	0.035831, 0	0.028032, 0	0.016795, 0	0.0094582, 0	0.010322, 0	0.012693, 0	0.011774, 0	0.01102, 0	0.0086519, 0	0.016686, 0	0.011478, 0	0.012522, 0	0.0086215, 0	0.0086126, 1	0.0095031, 0	0.0092873, 0	0.011446, 0	0.017068, 0	0.013939, 0	0.022963, 0	0.0076496, 0	0.022972, 0	0.015872, 0	0.037289, 0	0.0099703, 0	0.030018, 0	0.0070548, 0	0.0096043, 0	0.026327, 0	0.0087061, 1	0.01127, 0	0.008817, 0	0.0078997, 1	0.010916, 0	0.029646, 0	0.021556, 0	0.028605, 0	0.0073628, 0	0.047892, 1
NONHSAT042416	0.0075033, 0	0.011043, 0	0.1207, 0	0.0098365, 0	0.022522, 0	0.0585, 0	0.070027, 0	0.033595, 0	0.007043, 0	0.007074, 0	0.025837, 0	0.030507, 0	0.014722, 0	0.0066891, 0	0.015294, 0	0.012328, 0	0.010266, 0	0.010531, 0	0.0080703, 0	0.012665, 0	0.012993, 0	0.012751, 0	0.011637, 0	0.011997, 1	0.0085619, 0	0.0088334, 0	0.012166, 0	0.022676, 0	0.01251, 0	0.020111, 0	0.012704, 0	0.017327, 0	0.013667, 0	0.038941, 0	0.011541, 0	0.032262, 0	0.0084903, 0	0.011321, 0	0.080688, 0	0.013243, 1	0.0097828, 0	0.012565, 0	0.014095, 1	0.016192, 0	0.022098, 0	0.03014, 0	0.021947, 0	0.0091373, 0	0.03993, 1
NONHSAT043887	0.012605, 0	0.024527, 0	0.067851, 0	0.016813, 0	0.035899, 0	0.12357, 0	0.071418, 0	0.055942, 0	0.011033, 0	0.011816, 0	0.054384, 0	0.044648, 0	0.023714, 0	0.016059, 0	0.020746, 0	0.019501, 0	0.026132, 0	0.021675, 0	0.010993, 0	0.03267, 0	0.019496, 0	0.023441, 0	0.016781, 1	0.023518, 0	0.02029, 0	0.014028, 0	0.027407, 0	0.031579, 0	0.024349, 0	0.044687, 0	0.018311, 0	0.035442, 0	0.028357, 0	0.11815, 0	0.032242, 0	0.051899, 0	0.011999, 0	0.02028, 0	0.042694, 0	0.015106, 1	0.023861, 0	0.016024, 0	0.014399, 0	0.01933, 0	0.047184, 0	0.048122, 0	0.049954, 0	0.014365, 0	0.066867, 0
NONHSAT043980	0.01334, 0	0.013789, 0	0.065637, 0	0.0094699, 0	0.029839, 0	0.058328, 0	0.073001, 0	0.050156, 0	0.0077866, 0	0.0093514, 0	0.043685, 0	0.039993, 0	0.023784, 0	0.010416, 0	0.015894, 0	0.014419, 0	0.016177, 0	0.013346, 0	0.0093109, 0	0.025667, 0	0.019039, 0	0.016608, 0	0.012941, 0	0.015453, 0	0.01148, 0	0.010557, 0	0.019716, 0	0.031059, 0	0.014784, 0	0.028282, 0	0.014433, 0	0.024194, 0	0.01524, 0	0.046428, 0	0.016824, 0	0.038333, 0	0.0095281, 0	0.015037, 0	0.031567, 0	0.013604, 1	0.016983, 0	0.013549, 0	0.012363, 0	0.018885, 0	0.029366, 0	0.037072, 0	0.032265, 0	0.012385, 0	0.088922, 0
NONHSAT044002	0.025071, 0	0.020802, 0	0.13867, 0	0.017418, 0	0.041777, 0	0.08747, 0	0.16304, 0	0.073357, 0	0.01663, 0	0.018461, 0	0.060271, 0	0.060106, 0	0.03798, 0	0.018248, 0	0.023228, 0	0.029727, 0	0.03071, 0	0.023588, 0	0.018767, 0	0.04096, 0	0.028962, 0	0.029215, 0	0.024208, 0	0.020766, 0	0.022587, 0	0.016694, 0	0.029715, 0	0.042267, 0	0.024236, 0	0.046807, 0	0.023841, 0	0.040171, 0	0.026959, 0	0.067205, 0	0.022625, 0	0.055686, 0	0.018243, 0	0.027507, 0	0.051141, 0	0.025243, 1	0.027484, 0	0.021965, 0	0.020094, 0	0.028453, 0	0.052238, 0	0.06881, 0	0.056624, 0	0.019848, 0	0.12393, 0
NONHSAT044134	0.010014, 0	0.0089475, 0	0.058421, 0	0.0055193, 0	0.019558, 0	0.053674, 0	0.055611, 0	0.042282, 0	0.0059062, 0	0.0045197, 0	0.031499, 0	0.03083, 0	0.018512, 0	0.0094731, 0	0.010315, 0	0.012058, 0	0.011728, 0	0.011173, 0	0.009175, 0	0.017494, 0	0.012183, 0	0.012589, 0	0.009362, 0	0.0089043, 0	0.010394, 0	0.0092213, 0	0.012054, 0	0.018283, 0	0.01463, 0	0.024226, 0	0.0080494, 0	0.023798, 0	0.016093, 0	0.038965, 0	0.010789, 0	0.031065, 0	0.0069511, 0	0.0096701, 0	0.02853, 0	0.0084892, 1	0.011736, 0	0.0098468, 0	0.0081412, 0	0.011555, 0	0.029692, 0	0.026707, 0	0.029018, 0	0.0078372, 0	0.052808, 0
NONHSAT044208	0.0079876, 0	0.0088719, 0	0.11663, 0	0.0069322, 0	0.021182, 0	0.048865, 0	0.14239, 0	0.035404, 0	0.010314, 0	0.01039, 0	0.034431, 0	0.021236, 0	0.011617, 0	0.0074001, 0	0.0090712, 0	0.017933, 0	0.017295, 0	0.0088826, 0	0.0071039, 0	0.014541, 0	0.0089623, 0	0.016163, 0	0.009491, 0	0.0071299, 0	0.008704, 0	0.0096383, 0	0.011475, 0	0.013537, 0	0.0127, 0	0.021679, 0	0.011506, 0	0.016415, 0	0.015973, 0	0.029736, 0	0.011332, 0	0.028865, 0	0.0055919, 0	0.016107, 0	0.03009, 0	0.0095336, 0	0.014026, 0	0.0062297, 0	0.010184, 0	0.011006, 0	0.028981, 0	0.015281, 0	0.031115, 0	0.0058263, 0	0.036176, 1
NONHSAT046801	0.011293, 0	0.015727, 0	0.19992, 0	0.012864, 0	0.025875, 0	0.087478, 0	0.1679, 0	0.046075, 0	0.013779, 0	0.013784, 0	0.042468, 0	0.03332, 1	0.017525, 0	0.010898, 0	0.017449, 0	0.021722, 0	0.021259, 0	0.011816, 0	0.011576, 0	0.019721, 0	0.014358, 0	0.020655, 0	0.014359, 1	0.014551, 1	0.013735, 0	0.014182, 0	0.01846, 0	0.023442, 0	0.019352, 1	0.03086, 0	0.019425, 0	0.024057, 1	0.023264, 0	0.054867, 0	0.018949, 0	0.046775, 0	0.010242, 0	0.021615, 0	0.094991, 1	0.01855, 1	0.018824, 0	0.011746, 0	0.020164, 1	0.02046, 0	0.037842, 0	0.035344, 0	0.039849, 0	0.0099801, 1	0.050234, 1
NONHSAT046812	0.0058872, 0	0.0095745, 0	0.13212, 0	0.006878, 0	0.021041, 0	0.068138, 0	0.083296, 0	0.037851, 0	0.0060427, 0	0.0057852, 0	0.033647, 0	0.020188, 0	0.012871, 0	0.0066613, 0	0.011419, 0	0.011063, 0	0.012754, 0	0.0054622, 0	0.0058904, 0	0.014062, 0	0.0087381, 0	0.010888, 1	0.0073502, 0	0.009529, 0	0.007436, 0	0.0092124, 0	0.012189, 0	0.015839, 0	0.013628, 0	0.021313, 0	0.011217, 0	0.017078, 0	0.016129, 0	0.034975, 0	0.011187, 0	0.037711, 0	0.0059132, 0	0.012749, 0	0.083184, 0	0.012831, 1	0.012265, 0	0.0077968, 1	0.014224, 0	0.014863, 0	0.02841, 0	0.023312, 0	0.026217, 0	0.005438, 0	0.035655, 0
NONHSAT046853	0.0060348, 0	0.0094923, 0	0.049381, 0	0.0061894, 0	0.018412, 0	0.046458, 0	0.05045, 0	0.03692, 0	0.0052484, 0	0.006594, 0	0.030704, 0	0.03133, 0	0.011965, 0	0.0062585, 0	0.011761, 0	0.012131, 0	0.013082, 0	0.012085, 0	0.00358, 0	0.014141, 0	0.011583, 0	0.013865, 1	0.0097615, 0	0.009423, 1	0.0067369, 0	0.0077607, 0	0.010798, 0	0.02243, 0	0.010224, 0	0.019191, 0	0.010724, 0	0.015653, 0	0.012334, 0	0.037931, 0	0.012189, 0	0.02838, 0	0.0060094, 0	0.010061, 0	0.023104, 1	0.0071909, 1	0.010532, 0	0.0093324, 1	0.0074603, 0	0.010939, 0	0.024469, 0	0.01994, 0	0.026574, 0	0.0067983, 0	0.036751, 1
NONHSAT046901	0.0085552, 0	0.010855, 0	0.13273, 0	0.0088073, 0	0.025268, 0	0.053776, 0	0.14837, 0	0.037054, 0	0.011449, 0	0.011154, 0	0.038437, 0	0.023814, 0	0.012165, 0	0.0086396, 0	0.01092, 0	0.018794, 0	0.018668, 0	0.0086967, 0	0.0083478, 0	0.015847, 0	0.010057, 0	0.01723, 0	0.010233, 0	0.0091241, 0	0.0091766, 0	0.011255, 0	0.01318, 0	0.015042, 0	0.014076, 0	0.02201, 0	0.01358, 0	0.017466, 0	0.016733, 0	0.035697, 0	0.013202, 0	0.032155, 0	0.0066415, 0	0.01776, 0	0.043478, 0	0.011592, 1	0.01567, 0	0.0068659, 0	0.012999, 0	0.012784, 0	0.030404, 0	0.029432, 0	0.031337, 0	0.0070451, 0	0.035903, 0
NONHSAT047051	0.011993, 0	0.011911, 0	0.03846, 0	0.0083662, 0	0.022567, 0	0.040815, 0	0.040095, 0	0.037237, 0	0.0066545, 0	0.0082871, 0	0.031683, 0	0.040626, 0	0.021236, 0	0.007923, 0	0.015163, 0	0.012136, 0	0.010728, 0	0.013429, 0	0.0073683, 0	0.019657, 0	0.018511, 0	0.014578, 0	0.012873, 1	0.012586, 0	0.010392, 0	0.0081586, 0	0.015113, 0	0.028015, 0	0.010142, 0	0.022138, 0	0.012559, 0	0.018791, 0	0.0099919, 0	0.034103, 0	0.012393, 0	0.026775, 0	0.0089388, 0	0.0099993, 0	0.02237, 0	0.011637, 1	0.011642, 0	0.012864, 0	0.0093612, 0	0.014525, 0	0.018824, 0	0.034461, 0	0.022821, 0	0.011151, 0	0.07694, 0
NONHSAT047079	0.0085912, 0	0.022703, 0	0.13824, 0	0.014692, 0	0.028038, 0	0.13801, 0	0.082368, 0	0.048589, 0	0.010749, 0	0.0093584, 0	0.045971, 0	0.02908, 0	0.019468, 0	0.014291, 0	0.019539, 0	0.013757, 0	0.018504, 0	0.013013, 0	0.012112, 0	0.023069, 0	0.012443, 0	0.016645, 0	0.011793, 0	0.022285, 0	0.018517, 0	0.014207, 0	0.024339, 0	0.022419, 0	0.02679, 0	0.040591, 0	0.015773, 0	0.035909, 0	0.029743, 0	0.11527, 0	0.031218, 0	0.054343, 0	0.0093983, 0	0.017151, 0	0.097162, 0	0.015873, 1	0.020119, 0	0.011908, 0	0.019028, 1	0.020099, 0	0.042691, 0	0.034574, 0	0.042866, 0	0.010483, 0	0.052512, 0
NONHSAT047105	0.010829, 0	0.010653, 0	0.060003, 0	0.0075576, 0	0.022594, 0	0.050617, 0	0.060006, 0	0.049719, 0	0.0069594, 0	0.0073536, 0	0.035465, 0	0.036725, 0	0.018487, 0	0.010165, 0	0.013429, 0	0.013686, 0	0.014215, 0	0.014865, 0	0.010564, 0	0.018439, 0	0.014525, 0	0.015175, 1	0.011801, 0	0.012253, 0	0.010045, 0	0.0098094, 0	0.014135, 0	0.02779, 0	0.014927, 0	0.023729, 0	0.011361, 0	0.02445, 0	0.015473, 0	0.047011, 0	0.013828, 0	0.032401, 0	0.0083497, 0	0.011556, 0	0.026493, 0	0.0090016, 1	0.012061, 0	0.012339, 1	0.0088924, 1	0.014942, 0	0.030296, 0	0.028887, 0	0.030719, 0	0.010656, 0	0.055912, 0
NONHSAT047178	0.0043916, 0	0.0067507, 0	0.058378, 0	0.0039546, 0	0.019588, 0	0.05295, 0	0.061427, 0	0.035551, 0	0.0044058, 0	0.0036482, 0	0.03225, 0	0.012455, 0	0.010206, 0	0.0057292, 0	0.0061147, 0	0.0091528, 0	0.011622, 0	0.0058598, 0	0.0035177, 0	0.013583, 0	0.0056367, 0	0.0086917, 0	0.0040204, 0	0.0061547, 0	0.0057604, 0	0.006342, 0	0.0094601, 0	0.008982, 0	0.01233, 0	0.021706, 0	0.0058378, 0	0.017274, 0	0.015584, 0	0.032364, 0	0.0097239, 0	0.028664, 0	0.003213, 0	0.0094443, 0	0.025748, 0	0.0061346, 1	0.010925, 0	0.0044015, 0	0.0069303, 0	0.0084977, 0	0.027802, 0	0.0090721, 0	0.025681, 0	0.0032936, 0	0.034587, 0
NONHSAT047179	0.0079214, 0	0.010007, 0	0.05382, 0	0.0083672, 0	0.030251, 0	0.055346, 0	0.063, 0	0.043046, 0	0.00522, 0	0.0054508, 0	0.042389, 0	0.02784, 0	0.016083, 0	0.0080671, 0	0.010482, 0	0.015828, 0	0.018138, 0	0.011486, 0	0.0040453, 0	0.022387, 0	0.013628, 0	0.015146, 0	0.010142, 0	0.0095872, 0	0.007775, 0	0.0079751, 0	0.013737, 0	0.018775, 0	0.011266, 0	0.024301, 0	0.010487, 0	0.015641, 0	0.01454, 0	0.037864, 0	0.010589, 0	0.034087, 0	0.0080289, 0	0.014613, 0	0.02841, 0	0.010848, 1	0.015491, 0	0.011008, 0	0.0087744, 0	0.012568, 0	0.032513, 0	0.032423, 0	0.030082, 0	0.0081265, 0	0.044205, 0
NONHSAT047236	0.0043148, 0	0.0074605, 0	0.039589, 1	0.0051096, 0	0.026205, 0	0.044211, 0	0.051754, 0	0.038612, 0	0.0039516, 0	0.0039968, 0	0.036614, 0	0.022074, 0	0.011038, 0	0.0055527, 0	0.0093113, 0	0.012172, 0	0.013236, 0	0.0097109, 0	0.0024608, 0	0.014926, 0	0.0099374, 0	0.012105, 0	0.0071959, 0	0.0076951, 0	0.0046423, 0	0.0067022, 0	0.0097595, 0	0.016331, 0	0.0092608, 0	0.018167, 0	0.0079468, 0	0.012577, 0	0.012314, 0	0.027904, 0	0.0088067, 0	0.026617, 0	0.0055339, 0	0.010186, 0	0.01862, 0	0.0059424, 1	0.011427, 0	0.0083626, 1	0.0066134, 0	0.01009, 0	0.025356, 0	0.013132, 0	0.023535, 0	0.0056617, 0	0.030151, 0
NONHSAT047248	0.0058892, 0	0.0084806, 0	0.053227, 0	0.0050526, 0	0.018345, 0	0.045572, 0	0.06102, 0	0.033508, 0	0.0051188, 0	0.006486, 0	0.030568, 0	0.023771, 0	0.011066, 0	0.0060741, 0	0.0092305, 0	0.010672, 0	0.013717, 0	0.0089465, 0	0.0037234, 0	0.014569, 0	0.0088586, 0	0.01209, 0	0.0073888, 0	0.0077672, 0	0.0065284, 0	0.0073801, 0	0.010696, 0	0.017614, 0	0.0098852, 0	0.019004, 0	0.0098881, 0	0.014748, 0	0.012376, 0	0.034118, 0	0.011594, 0	0.027516, 0	0.0045404, 0	0.01074, 0	0.021563, 0	0.0071197, 1	0.011052, 0	0.0061989, 0	0.0071836, 0	0.0095138, 0	0.024221, 0	0.014568, 0	0.026509, 0	0.0051302, 0	0.035635, 0
NONHSAT047364	0.0094601, 0	0.011652, 0	0.11703, 0	0.0093384, 0	0.033335, 0	0.055834, 0	0.15109, 0	0.044012, 0	0.012131, 0	0.01206, 0	0.04739, 0	0.024429, 0	0.013171, 0	0.0094932, 0	0.011339, 0	0.020294, 0	0.019758, 0	0.010964, 0	0.0089074, 0	0.016927, 0	0.011128, 0	0.018547, 0	0.010796, 0	0.0096706, 0	0.0096273, 0	0.011807, 0	0.01363, 0	0.015765, 0	0.014233, 0	0.023367, 0	0.013851, 0	0.018223, 0	0.017308, 0	0.034557, 0	0.013742, 0	0.030791, 0	0.0073016, 0	0.018267, 0	0.031205, 0	0.010988, 1	0.01666, 0	0.0076735, 1	0.012161, 0	0.013079, 0	0.031142, 0	0.017841, 0	0.032302, 0	0.0078992, 0	0.037339, 0
NONHSAT047863	0.013726, 0	0.018859, 0	0.073352, 0	0.011417, 0	0.10514, 0	0.12551, 0	0.13293, 0	0.10551, 0	0.010973, 0	0.0091644, 0	0.12472, 0	0.034601, 0	0.026296, 0	0.016253, 0	0.013044, 0	0.019114, 0	0.021333, 0	0.01537, 0	0.016385, 0	0.025735, 0	0.014619, 0	0.017373, 0	0.011849, 0	0.012606, 0	0.013949, 0	0.017595, 0	0.017559, 0	0.016169, 0	0.018956, 0	0.037382, 0	0.014156, 0	0.030815, 1	0.024734, 0	0.048953, 0	0.014091, 0	0.035918, 0	0.0087389, 0	0.016763, 0	0.039711, 0	0.013127, 1	0.022962, 0	0.010361, 0	0.013708, 1	0.019561, 0	0.040247, 0	0.041602, 0	0.034933, 0	0.011172, 0	0.052583, 1
NONHSAT047869	0.02285, 0	0.022576, 0	0.079403, 1	0.015648, 0	0.029941, 0	0.0695, 0	0.074867, 0	0.054884, 0	0.017925, 0	0.015155, 0	0.042824, 0	0.08478, 0	0.033059, 0	0.019793, 0	0.024168, 0	0.022997, 0	0.021291, 0	0.0214, 0	0.01803, 0	0.034841, 0	0.031935, 0	0.026647, 0	0.026463, 0	0.021636, 0	0.019794, 0	0.024338, 0	0.027523, 0	0.035646, 0	0.023922, 0	0.041614, 0	0.021603, 0	0.038011, 0	0.027511, 0	0.054957, 0	0.023126, 0	0.05237, 0	0.020656, 0	0.022486, 0	0.045197, 0	0.025973, 1	0.025085, 0	0.023297, 0	0.023445, 1	0.026648, 0	0.04316, 0	0.087931, 0	0.046543, 0	0.021271, 0	0.10301, 1
NONHSAT047895	0.00491, 0	0.0072789, 0	0.028727, 0	0.0062065, 0	0.021136, 0	0.030145, 0	0.037055, 0	0.033091, 0	0.0041333, 0	0.0066699, 0	0.027229, 0	0.028027, 0	0.0088908, 0	0.0040031, 0	0.010496, 0	0.0096559, 0	0.0081125, 0	0.01292, 0	0.0040897, 0	0.0084167, 0	0.011273, 0	0.011024, 0	0.010047, 1	0.008806, 0	0.004544, 0	0.0051394, 0	0.0073849, 0	0.023587, 0	0.0050907, 0	0.011559, 0	0.0090858, 0	0.0094749, 0	0.0060926, 0	0.025161, 0	0.0082383, 0	0.014478, 0	0.0058515, 0	0.0066672, 0	0.011245, 0	0.0047487, 1	0.0058182, 0	0.010061, 0	0.0045026, 0	0.010756, 0	0.01163, 0	0.020967, 0	0.01487, 0	0.008052, 0	0.027741, 0
NONHSAT047999	0.0050374, 0	0.0072354, 0	0.034678, 0	0.0063163, 0	0.022679, 0	0.030057, 0	0.044905, 1	0.034529, 0	0.0045243, 0	0.0071731, 0	0.029208, 0	0.028113, 0	0.0088647, 0	0.0038744, 0	0.010588, 0	0.01023, 0	0.0085994, 0	0.013055, 0	0.0042148, 0	0.0081826, 0	0.011259, 0	0.011359, 0	0.010314, 1	0.0085783, 1	0.0043715, 0	0.0053021, 0	0.0072736, 0	0.023631, 0	0.004954, 0	0.01158, 0	0.0094552, 0	0.0098385, 1	0.0061784, 0	0.023648, 0	0.0079331, 0	0.014396, 0	0.0058157, 0	0.0070116, 0	0.01309, 0	0.004877, 1	0.0059133, 0	0.010031, 1	0.0047226, 0	0.010986, 0	0.01177, 0	0.020771, 0	0.01502, 0	0.0080627, 0	0.027675, 0
NONHSAT048052	0.010572, 0	0.018796, 0	0.035314, 0	0.014339, 0	0.10663, 0	0.097192, 0	0.10861, 0	0.094353, 0	0.011493, 0	0.012129, 0	0.11974, 0	0.03364, 0	0.019591, 0	0.012478, 0	0.01585, 0	0.020294, 0	0.017491, 0	0.01912, 0	0.011695, 0	0.017219, 0	0.015987, 0	0.018077, 0	0.014526, 0	0.014057, 0	0.010066, 0	0.015336, 0	0.014115, 0	0.020159, 0	0.01098, 0	0.025075, 0	0.015437, 0	0.018152, 0	0.015682, 0	0.03285, 0	0.012391, 0	0.019025, 0	0.010204, 0	0.013781, 0	0.022473, 0	0.010896, 1	0.018224, 0	0.01353, 1	0.011877, 0	0.018691, 0	0.023247, 0	0.030427, 0	0.020271, 0	0.01265, 0	0.028668, 0
NONHSAT048175	0.0064891, 0	0.0095043, 0	0.042779, 0	0.006809, 0	0.02098, 0	0.039602, 0	0.040655, 0	0.032847, 0	0.0052076, 0	0.0068581, 0	0.029135, 0	0.031772, 0	0.011304, 0	0.0056835, 0	0.011752, 0	0.010309, 0	0.0097137, 0	0.012126, 0	0.0047507, 0	0.010974, 0	0.011804, 0	0.012039, 0	0.010545, 0	0.0092925, 0	0.0065153, 0	0.0067897, 0	0.0093438, 0	0.022234, 0	0.0074772, 0	0.015184, 0	0.010688, 0	0.012922, 0	0.0086168, 0	0.032698, 0	0.010325, 0	0.020091, 0	0.0063923, 0	0.0077281, 0	0.024636, 0	0.0072464, 1	0.0078246, 0	0.009598, 0	0.0069337, 0	0.010619, 0	0.015957, 0	0.029456, 0	0.018631, 0	0.0076213, 0	0.033118, 0
NONHSAT048279	0.017421, 0	0.033135, 0	0.14068, 1	0.024915, 0	0.054623, 0	0.15784, 0	0.10165, 0	0.078044, 0	0.016191, 0	0.020263, 0	0.076028, 0	0.081337, 0	0.031125, 0	0.022489, 0	0.031342, 0	0.028161, 0	0.034572, 0	0.028062, 0	0.015553, 0	0.039141, 0	0.029704, 0	0.033819, 0	0.030361, 1	0.032865, 0	0.024094, 0	0.023187, 0	0.033624, 0	0.053561, 0	0.028993, 1	0.05014, 0	0.031533, 0	0.040822, 1	0.033791, 0	0.13364, 0	0.037724, 0	0.067747, 0	0.02301, 0	0.027784, 0	0.10611, 0	0.030414, 1	0.03063, 0	0.025614, 0	0.028425, 0	0.033091, 0	0.055485, 0	0.26377, 1	0.05831, 0	0.024289, 1	0.0806, 0
NONHSAT049661	0.0048464, 0	0.0068092, 0	0.056373, 0	0.0047392, 0	0.017798, 0	0.046765, 0	0.054107, 0	0.038029, 0	0.0045062, 0	0.0041217, 0	0.030065, 0	0.022052, 0	0.011117, 0	0.0053708, 0	0.0089636, 0	0.011277, 0	0.010611, 0	0.0094694, 0	0.0034048, 0	0.012409, 0	0.0089557, 0	0.011007, 0	0.0068782, 0	0.0072966, 1	0.005346, 0	0.006648, 0	0.0087063, 0	0.015195, 0	0.011678, 0	0.020405, 0	0.0068203, 0	0.017051, 0	0.014272, 0	0.0309, 0	0.0091032, 0	0.028159, 0	0.0046731, 0	0.0085253, 0	0.025043, 0	0.0059855, 1	0.0096485, 0	0.0080346, 0	0.0069208, 0	0.0098721, 0	0.026568, 0	0.014522, 0	0.024949, 0	0.0052647, 0	0.037215, 0
NONHSAT049670	0.014933, 0	0.027065, 0	0.14481, 0	0.018204, 0	0.040348, 0	0.15287, 0	0.095345, 0	0.067699, 0	0.013384, 0	0.013373, 0	0.059865, 0	0.045954, 0	0.028268, 0	0.019013, 0	0.024622, 0	0.017483, 0	0.02293, 0	0.020803, 0	0.018986, 0	0.030048, 0	0.019182, 0	0.021856, 0	0.018191, 1	0.027238, 0	0.024184, 0	0.017668, 0	0.030367, 0	0.03625, 0	0.02982, 0	0.046577, 0	0.021176, 0	0.04423, 1	0.032495, 0	0.13052, 0	0.035695, 0	0.059764, 0	0.013433, 0	0.020786, 0	0.10201, 0	0.019371, 0	0.023341, 0	0.017844, 0	0.020802, 1	0.026412, 0	0.047889, 0	0.044491, 0	0.050269, 0	0.016313, 1	0.071651, 1
NONHSAT049673	0.013811, 0	0.027831, 0	0.13214, 0	0.020837, 0	0.040058, 0	0.14334, 0	0.086928, 0	0.063012, 0	0.012295, 0	0.013979, 0	0.058215, 0	0.050603, 0	0.026901, 0	0.017087, 0	0.026557, 0	0.021567, 0	0.027767, 0	0.023246, 0	0.013401, 0	0.034112, 0	0.023439, 0	0.025523, 0	0.020909, 1	0.028935, 0	0.022021, 0	0.016586, 0	0.031615, 0	0.041228, 0	0.02648, 0	0.045853, 0	0.023558, 0	0.036879, 1	0.029752, 0	0.1279, 0	0.035681, 0	0.062022, 0	0.015343, 0	0.024172, 0	0.09658, 0	0.021181, 0	0.026526, 0	0.021515, 0	0.021164, 1	0.028009, 0	0.04885, 0	0.05418, 0	0.051156, 0	0.017945, 1	0.069731, 1
NONHSAT050195	0.0096497, 0	0.011729, 0	0.035912, 0	0.0098472, 0	0.025144, 0	0.045902, 0	0.042761, 0	0.033814, 0	0.0066112, 0	0.0096622, 0	0.033718, 0	0.04594, 0	0.014205, 0	0.010738, 0	0.011538, 0	0.015527, 0	0.019816, 0	0.012267, 0	0.00574, 0	0.021254, 0	0.015917, 0	0.017347, 0	0.015617, 0	0.010926, 0	0.0084781, 0	0.010348, 0	0.01263, 0	0.024106, 0	0.0095714, 0	0.020619, 0	0.014928, 0	0.014166, 0	0.012797, 0	0.031722, 0	0.0099219, 0	0.027116, 0	0.01292, 0	0.013485, 0	0.027585, 0	0.016836, 1	0.015008, 0	0.010813, 0	0.012635, 0	0.012642, 0	0.025885, 0	0.23477, 0	0.026361, 0	0.011915, 0	0.039333, 0
NONHSAT050868	0.0057848, 0	0.0086336, 0	0.036331, 0	0.0071555, 0	0.02093, 0	0.035083, 0	0.044454, 0	0.033836, 0	0.005203, 0	0.00772, 0	0.027533, 0	0.031349, 0	0.010111, 0	0.0048889, 0	0.011662, 0	0.010967, 0	0.0097182, 0	0.013834, 0	0.0048692, 0	0.0099675, 0	0.012297, 0	0.0124, 0	0.011362, 0	0.010045, 0	0.0057791, 0	0.0062106, 0	0.0088638, 0	0.025096, 0	0.0063882, 0	0.013675, 0	0.010388, 0	0.011927, 0	0.0076596, 0	0.031669, 0	0.010101, 0	0.017028, 0	0.0066644, 0	0.0079684, 0	0.014594, 0	0.0058173, 1	0.0069697, 0	0.010807, 0	0.0057317, 0	0.011773, 0	0.013902, 0	0.02905, 0	0.017612, 0	0.0089212, 0	0.031592, 0
NONHSAT052035	0.0063913, 0	0.0089249, 0	0.0455, 0	0.0066689, 0	0.026409, 0	0.04775, 0	0.055065, 0	0.034679, 0	0.0060968, 0	0.0055155, 0	0.036415, 0	0.014292, 0	0.012128, 0	0.0084956, 0	0.008503, 0	0.011536, 0	0.015547, 0	0.0076673, 0	0.0051176, 0	0.018181, 0	0.0089341, 0	0.01148, 0	0.0058047, 0	0.0087011, 0	0.0072264, 0	0.0087726, 0	0.012199, 0	0.010919, 0	0.012641, 0	0.020569, 0	0.0087449, 0	0.014396, 0	0.015711, 0	0.027078, 0	0.010443, 0	0.028961, 0	0.0067629, 0	0.013136, 0	0.025136, 0	0.0088041, 1	0.015011, 0	0.0071244, 0	0.0092322, 0	0.010774, 0	0.02825, 0	0.0093637, 0	0.025598, 0	0.0062617, 0	0.028545, 0
NONHSAT052575	0.0095848, 0	0.012634, 0	0.048598, 0	0.010923, 0	0.026465, 0	0.039478, 0	0.05342, 0	0.030138, 0	0.0097395, 0	0.012676, 0	0.031749, 0	0.04256, 0	0.012671, 0	0.011388, 0	0.012905, 0	0.015318, 0	0.015803, 0	0.01274, 0	0.0089771, 0	0.013968, 0	0.014536, 0	0.017181, 1	0.016413, 0	0.011531, 0	0.009278, 0	0.012928, 0	0.010943, 0	0.021973, 0	0.010144, 0	0.016131, 0	0.015468, 0	0.014112, 0	0.013187, 0	0.027581, 0	0.010455, 0	0.019593, 0	0.013374, 0	0.011848, 0	0.029236, 0	0.015907, 1	0.012557, 0	0.011129, 0	0.014579, 0	0.012793, 0	0.018841, 0	0.22384, 0	0.020033, 0	0.012572, 0	0.026082, 0
NONHSAT052790	0.0042877, 0	0.0067621, 0	0.041185, 0	0.0038581, 0	0.022988, 0	0.043956, 0	0.050888, 1	0.03324, 0	0.003426, 0	0.0031004, 0	0.033048, 0	0.014774, 0	0.010554, 0	0.0058052, 0	0.0064222, 0	0.0095775, 0	0.012931, 0	0.0056778, 0	0.0027981, 0	0.015858, 0	0.0072578, 0	0.0092713, 1	0.0046881, 1	0.0061879, 1	0.0050755, 0	0.0064889, 0	0.0099368, 0	0.010555, 0	0.009658, 0	0.018499, 0	0.006614, 0	0.012814, 1	0.012717, 0	0.025347, 0	0.0084737, 0	0.026523, 0	0.004188, 0	0.010267, 1	0.020772, 1	0.0063731, 1	0.011677, 0	0.0052383, 1	0.0067453, 1	0.0085856, 0	0.025465, 0	0.010506, 0	0.023165, 0	0.0038588, 0	0.030844, 1
NONHSAT052795	0.0083362, 0	0.017364, 0	0.051843, 0	0.011588, 0	0.1086, 0	0.10894, 0	0.12191, 1	0.10263, 0	0.009144, 0	0.0083803, 0	0.12643, 0	0.033442, 0	0.020599, 0	0.01146, 0	0.014734, 0	0.020894, 0	0.021226, 0	0.016657, 0	0.0081646, 0	0.023783, 0	0.015845, 0	0.018742, 1	0.011023, 1	0.013096, 1	0.0079464, 0	0.014143, 0	0.015963, 0	0.020408, 0	0.01295, 0	0.030627, 0	0.014229, 0	0.019621, 1	0.018706, 0	0.041553, 0	0.012872, 0	0.032303, 0	0.0081845, 0	0.01613, 1	0.026692, 1	0.010253, 1	0.021557, 0	0.011794, 1	0.011565, 1	0.018706, 0	0.035693, 0	0.019661, 0	0.029095, 0	0.01, 0	0.039911, 1
NONHSAT052808	0.019757, 0	0.033988, 0	0.081775, 0	0.027611, 0	0.057382, 0	0.14587, 0	0.093785, 0	0.066893, 0	0.021321, 0	0.024119, 0	0.073184, 0	0.051259, 0	0.030129, 0	0.026881, 0	0.030966, 0	0.027754, 0	0.033561, 0	0.03082, 0	0.025812, 0	0.036894, 0	0.027007, 0	0.033068, 1	0.025216, 1	0.035553, 1	0.029207, 0	0.026001, 0	0.034876, 0	0.039923, 0	0.034278, 0	0.049416, 0	0.027485, 0	0.0433, 1	0.036783, 0	0.13198, 0	0.043441, 0	0.053113, 0	0.022131, 0	0.029446, 0	0.054488, 0	0.022764, 1	0.03339, 0	0.025479, 1	0.025789, 1	0.031523, 0	0.046894, 0	0.045949, 0	0.052894, 1	0.02538, 0	0.066871, 1
NONHSAT052809	0.0077737, 0	0.016636, 0	0.053502, 0	0.010327, 0	0.10845, 0	0.11725, 0	0.12461, 0	0.098749, 0	0.0091067, 0	0.0082348, 0	0.12597, 0	0.023206, 0	0.018983, 0	0.01162, 0	0.011543, 0	0.017358, 0	0.019245, 0	0.012711, 0	0.0091301, 0	0.02101, 0	0.011502, 0	0.015232, 1	0.0080759, 1	0.011424, 1	0.0087755, 0	0.014085, 0	0.014855, 0	0.013076, 0	0.01324, 0	0.030201, 0	0.012197, 0	0.020206, 1	0.01908, 0	0.039758, 0	0.012297, 0	0.02943, 0	0.0063334, 0	0.015052, 0	0.027293, 0	0.0099433, 1	0.021049, 0	0.0076469, 1	0.011283, 1	0.017166, 0	0.032611, 0	0.017606, 0	0.027568, 1	0.0082189, 0	0.033717, 1
NONHSAT052812	0.0084628, 0	0.023524, 0	0.056753, 0	0.015683, 0	0.040063, 0	0.11909, 0	0.067002, 0	0.054001, 0	0.0112, 0	0.012188, 0	0.054758, 0	0.042128, 0	0.018516, 0	0.013791, 0	0.021576, 0	0.017242, 0	0.019957, 0	0.021481, 0	0.010272, 0	0.023293, 0	0.017156, 0	0.021707, 1	0.016081, 1	0.024604, 1	0.01741, 0	0.013892, 0	0.02412, 0	0.033716, 0	0.020522, 0	0.034906, 0	0.017116, 0	0.029747, 1	0.022643, 0	0.11228, 0	0.031797, 0	0.040848, 0	0.010916, 0	0.016359, 0	0.034447, 0	0.010855, 1	0.019522, 0	0.015592, 1	0.013172, 1	0.019567, 0	0.03372, 0	0.033412, 0	0.039857, 1	0.014557, 0	0.047553, 1
NONHSAT052826	0.0062792, 0	0.011264, 0	0.12766, 0	0.0078525, 0	0.024744, 0	0.076008, 0	0.077802, 0	0.042047, 0	0.0062256, 0	0.0061129, 0	0.038231, 0	0.024007, 0	0.013997, 0	0.0075257, 0	0.012867, 0	0.011542, 0	0.013567, 0	0.0069134, 0	0.0060541, 0	0.015479, 0	0.010114, 0	0.011861, 1	0.0084561, 1	0.011056, 1	0.0083466, 0	0.0099844, 0	0.013374, 0	0.018089, 0	0.014667, 0	0.0234, 0	0.012215, 0	0.018718, 1	0.017263, 0	0.042274, 0	0.012975, 0	0.039882, 0	0.0067725, 0	0.013049, 0	0.084878, 0	0.013626, 1	0.013303, 0	0.0088128, 1	0.014948, 1	0.015904, 0	0.030099, 0	0.034001, 0	0.027936, 1	0.0063232, 0	0.038233, 1
NONHSAT053069	0.0078726, 0	0.015354, 0	0.042079, 0	0.011232, 0	0.10006, 0	0.092982, 0	0.10686, 0	0.090424, 0	0.0087216, 0	0.0090307, 0	0.11331, 0	0.030977, 0	0.017152, 0	0.0093052, 0	0.01313, 0	0.017703, 0	0.014774, 0	0.016046, 0	0.0088347, 0	0.014843, 0	0.013549, 0	0.015289, 0	0.011332, 0	0.01119, 0	0.0071464, 0	0.012229, 0	0.011446, 0	0.017942, 0	0.0085497, 0	0.022738, 0	0.012525, 0	0.015374, 0	0.013062, 0	0.029228, 0	0.0093163, 0	0.018221, 0	0.0071944, 0	0.011212, 0	0.020832, 0	0.0085272, 1	0.015348, 0	0.010736, 0	0.009566, 0	0.016424, 0	0.021402, 0	0.023184, 0	0.018436, 0	0.0096298, 0	0.029029, 0
NONHSAT053224	0.005055, 0	0.019782, 0	0.05793, 0	0.011876, 0	0.032805, 0	0.1136, 0	0.062143, 0	0.039062, 0	0.0089628, 0	0.0078803, 0	0.045739, 0	0.024172, 0	0.014155, 0	0.011914, 0	0.015419, 0	0.012504, 0	0.016587, 0	0.012614, 0	0.0077048, 0	0.020084, 0	0.0097953, 0	0.015636, 0	0.0089519, 0	0.019519, 1	0.014942, 0	0.011517, 0	0.020221, 0	0.017865, 0	0.019369, 0	0.031537, 0	0.011483, 0	0.025771, 0	0.021236, 0	0.10282, 0	0.027896, 0	0.037292, 0	0.0066834, 0	0.013849, 0	0.035824, 0	0.008736, 1	0.017757, 0	0.0081016, 0	0.011596, 0	0.01334, 0	0.03137, 0	0.020544, 0	0.034601, 0	0.0085776, 0	0.033813, 1
NONHSAT053230	0.0070137, 0	0.011722, 0	0.1244, 1	0.0089177, 0	0.029162, 0	0.074014, 0	0.07678, 0	0.048233, 0	0.0068365, 0	0.0065817, 0	0.04233, 0	0.030844, 0	0.015752, 0	0.007686, 0	0.015228, 0	0.014099, 0	0.013402, 0	0.010551, 0	0.0066735, 0	0.015345, 0	0.013164, 0	0.013997, 0	0.010734, 1	0.012314, 0	0.0083465, 0	0.010594, 0	0.013428, 0	0.022713, 0	0.014404, 0	0.023265, 0	0.012817, 0	0.019087, 1	0.016806, 0	0.04095, 0	0.012367, 0	0.039635, 0	0.0081983, 0	0.012938, 0	0.082433, 0	0.01347, 0	0.013036, 0	0.012418, 0	0.014964, 0	0.017643, 0	0.029939, 0	0.024094, 0	0.027696, 0	0.0082379, 0	0.041066, 0
NONHSAT053816	0.0072642, 0	0.016392, 0	0.072836, 0	0.010184, 0	0.10144, 0	0.1161, 0	0.13031, 0	0.09404, 0	0.008936, 0	0.0081438, 0	0.11892, 0	0.023329, 0	0.018619, 0	0.010604, 0	0.011797, 0	0.017226, 0	0.018645, 0	0.011915, 0	0.0085125, 0	0.020094, 0	0.011114, 0	0.014911, 1	0.0084369, 0	0.011415, 0	0.008585, 0	0.013386, 0	0.014857, 0	0.013893, 0	0.012969, 0	0.029845, 0	0.012546, 0	0.019849, 0	0.018667, 0	0.041582, 0	0.01267, 0	0.030988, 0	0.0057186, 0	0.015017, 0	0.037643, 0	0.010128, 1	0.020017, 0	0.0075946, 1	0.011838, 0	0.017287, 0	0.032277, 0	0.01457, 0	0.027636, 0	0.0075844, 0	0.034106, 0
NONHSAT053845	0.0075092, 0	0.022872, 0	0.14639, 0	0.014943, 0	0.027826, 0	0.13619, 0	0.09177, 0	0.042137, 0	0.011011, 0	0.009529, 0	0.043811, 0	0.028421, 0	0.017858, 0	0.013237, 0	0.019784, 0	0.014156, 0	0.018387, 0	0.011716, 0	0.010893, 0	0.022072, 0	0.011898, 0	0.017188, 0	0.011578, 0	0.022525, 0	0.017941, 0	0.013932, 0	0.024141, 0	0.021822, 0	0.024301, 0	0.036904, 0	0.016478, 0	0.031323, 0	0.026531, 0	0.11485, 0	0.031641, 0	0.052241, 0	0.0089652, 0	0.0178, 0	0.10009, 0	0.015689, 1	0.020063, 0	0.011087, 0	0.019287, 1	0.019479, 0	0.038637, 0	0.027309, 0	0.040429, 0	0.0099428, 0	0.043997, 0
NONHSAT053846	0.009445, 0	0.024473, 0	0.14208, 0	0.016533, 0	0.029282, 0	0.13655, 0	0.08596, 0	0.042487, 0	0.012522, 0	0.011185, 0	0.04497, 0	0.029642, 0	0.019472, 0	0.015711, 0	0.021574, 0	0.015372, 0	0.020034, 0	0.013214, 0	0.0126, 0	0.023939, 0	0.012599, 0	0.018468, 1	0.012869, 0	0.0243, 0	0.019396, 0	0.016153, 0	0.024907, 0	0.022262, 0	0.026554, 0	0.038691, 0	0.017762, 0	0.03307, 0	0.028609, 0	0.11533, 0	0.032902, 0	0.053823, 0	0.010485, 0	0.019286, 0	0.10099, 0	0.017424, 1	0.022082, 0	0.01181, 1	0.020996, 0	0.021274, 0	0.040539, 0	0.026828, 0	0.0416, 0	0.011574, 0	0.045568, 0
NONHSAT053931	0.0048587, 0	0.007678, 0	0.06062, 0	0.0044926, 0	0.029988, 0	0.059363, 0	0.066628, 0	0.045226, 0	0.0046736, 0	0.0041738, 0	0.043338, 0	0.016614, 0	0.011545, 0	0.0061298, 0	0.0073992, 0	0.010089, 0	0.011845, 0	0.007275, 0	0.0041236, 0	0.013722, 0	0.0070467, 0	0.0095459, 1	0.0051309, 0	0.0067339, 0	0.0057418, 0	0.007334, 0	0.0095503, 0	0.011385, 0	0.012385, 0	0.022331, 0	0.0067774, 0	0.018036, 0	0.01575, 0	0.031394, 0	0.0094732, 0	0.029056, 0	0.0038142, 0	0.0094329, 0	0.029351, 0	0.0068417, 1	0.011399, 0	0.0055667, 1	0.0076248, 0	0.010117, 0	0.028123, 0	0.015318, 0	0.025599, 0	0.0041743, 0	0.036861, 0
NONHSAT054126	0.011078, 0	0.020037, 0	0.11447, 0	0.014031, 0	0.10481, 0	0.12095, 0	0.12674, 0	0.10075, 0	0.010198, 0	0.011857, 0	0.12105, 0	0.037773, 0	0.021764, 0	0.011111, 0	0.018111, 0	0.017454, 0	0.018252, 0	0.015808, 0	0.012697, 0	0.018639, 0	0.015237, 0	0.016354, 0	0.013893, 0	0.014434, 0	0.010476, 0	0.014646, 0	0.016104, 0	0.02505, 0	0.013554, 0	0.029798, 0	0.019466, 0	0.021822, 0	0.018169, 0	0.040961, 0	0.014151, 0	0.033385, 0	0.008988, 0	0.015193, 0	0.085156, 0	0.016131, 1	0.017704, 0	0.0126, 1	0.017304, 0	0.023188, 0	0.028268, 0	0.032582, 0	0.024795, 0	0.010839, 0	0.042103, 0
NONHSAT054133	0.012625, 0	0.019073, 0	0.12384, 0	0.015006, 0	0.10296, 0	0.1058, 0	0.20294, 0	0.092304, 0	0.015874, 0	0.0162, 0	0.11966, 0	0.030417, 0	0.019451, 0	0.012689, 0	0.014494, 0	0.025166, 0	0.023132, 0	0.016453, 0	0.014264, 0	0.019264, 0	0.014158, 0	0.021274, 0	0.01491, 0	0.01195, 0	0.01206, 0	0.016845, 0	0.016156, 0	0.016303, 0	0.013536, 0	0.029822, 0	0.018837, 0	0.019925, 0	0.019917, 0	0.03431, 0	0.013745, 0	0.026166, 0	0.0087469, 0	0.020322, 0	0.040955, 0	0.01418, 1	0.021544, 0	0.0099736, 0	0.015739, 0	0.019733, 0	0.030013, 0	0.026162, 0	0.029435, 0	0.011199, 0	0.034497, 0
NONHSAT054162	0.023714, 0	0.0354, 0	0.097206, 1	0.02384, 0	0.048646, 0	0.14255, 0	0.095318, 0	0.073075, 0	0.02285, 0	0.021444, 0	0.065838, 0	0.10056, 0	0.035186, 0	0.02923, 0	0.032749, 0	0.028418, 0	0.031163, 0	0.032651, 0	0.030008, 0	0.03854, 0	0.032716, 0	0.035173, 1	0.033808, 1	0.033995, 1	0.030115, 0	0.032636, 0	0.036114, 0	0.047581, 0	0.034538, 0	0.052787, 0	0.02908, 0	0.05221, 1	0.038117, 0	0.13623, 0	0.041512, 0	0.05959, 0	0.024842, 0	0.028554, 0	0.062033, 0	0.026279, 1	0.030976, 0	0.027927, 1	0.02785, 1	0.032567, 0	0.052975, 0	0.11134, 0	0.060315, 0	0.028446, 0	0.082761, 1
NONHSAT054170	0.01486, 0	0.017226, 0	0.13345, 1	0.013078, 0	0.037456, 0	0.093203, 0	0.086845, 0	0.055386, 0	0.009041, 0	0.0088552, 0	0.053312, 0	0.038606, 0	0.02915, 0	0.014597, 0	0.01893, 0	0.016726, 0	0.020643, 0	0.010509, 0	0.014299, 0	0.030431, 0	0.019287, 0	0.016899, 1	0.013405, 1	0.017115, 1	0.014675, 0	0.014822, 0	0.023465, 0	0.025956, 0	0.022469, 0	0.037157, 0	0.01663, 0	0.030788, 1	0.024276, 0	0.052796, 0	0.017583, 0	0.053773, 0	0.012563, 0	0.020669, 0	0.096042, 0	0.021011, 1	0.022077, 0	0.016101, 1	0.02144, 1	0.024135, 0	0.040404, 0	0.040718, 0	0.037578, 0	0.013184, 0	0.097112, 1
NONHSAT054253	0.003572, 0	0.0057505, 0	0.023182, 0	0.0063105, 0	0.023085, 0	0.025633, 0	0.030879, 0	0.029779, 0	0.0036192, 0	0.0053123, 0	0.02636, 0	0.020783, 0	0.0074973, 0	0.0032602, 0	0.0090084, 0	0.0089078, 0	0.0061315, 0	0.011228, 0	0.0040407, 0	0.0058406, 0	0.0097593, 0	0.0087446, 1	0.0085946, 0	0.0078781, 1	0.003387, 0	0.0042824, 0	0.0054914, 0	0.018392, 0	0.003949, 0	0.0083109, 0	0.0067197, 0	0.0069832, 0	0.0048245, 0	0.017909, 0	0.0054548, 0	0.0097074, 0	0.0056311, 0	0.0052019, 0	0.010835, 0	0.0040836, 1	0.004808, 0	0.0097962, 1	0.0041513, 0	0.010002, 0	0.0081834, 0	0.022142, 0	0.0093228, 0	0.0076738, 0	0.019155, 1
NONHSAT054259	0.0097135, 0	0.018672, 0	0.12216, 0	0.013913, 0	0.099325, 0	0.12093, 0	0.13274, 0	0.091383, 0	0.010426, 0	0.0099364, 0	0.11382, 0	0.027411, 0	0.020303, 0	0.011157, 0	0.016048, 0	0.017129, 0	0.017166, 0	0.012724, 0	0.012393, 0	0.017923, 0	0.012799, 0	0.014762, 1	0.011395, 0	0.013805, 1	0.010268, 0	0.014859, 0	0.016068, 0	0.017827, 0	0.014441, 0	0.028946, 0	0.016682, 0	0.020863, 0	0.019041, 0	0.040845, 0	0.013156, 0	0.033084, 0	0.0082356, 0	0.015577, 0	0.085146, 0	0.015407, 1	0.018293, 0	0.010955, 1	0.017544, 0	0.021765, 0	0.028397, 0	0.02386, 0	0.02356, 0	0.0098434, 0	0.035155, 1
NONHSAT054265	0.0073843, 0	0.014888, 0	0.03755, 0	0.01091, 0	0.10156, 0	0.091955, 0	0.10305, 0	0.090323, 0	0.0082405, 0	0.0083543, 0	0.11402, 0	0.029044, 0	0.016482, 0	0.0088945, 0	0.012451, 0	0.017125, 0	0.014223, 0	0.015578, 0	0.0081989, 0	0.014188, 0	0.012975, 0	0.014507, 1	0.010693, 0	0.01053, 1	0.0065012, 0	0.011701, 0	0.010776, 0	0.016654, 0	0.0078786, 0	0.021814, 0	0.011889, 0	0.014282, 0	0.012324, 0	0.026927, 0	0.0083534, 0	0.017003, 0	0.0067631, 0	0.010589, 0	0.019742, 0	0.0079992, 1	0.014851, 0	0.010282, 1	0.0089968, 0	0.015778, 0	0.020577, 0	0.021136, 0	0.016988, 0	0.0091894, 0	0.025525, 1
NONHSAT054306	0.0085668, 0	0.016486, 0	0.041357, 0	0.010455, 0	0.09912, 0	0.096809, 0	0.10522, 0	0.090219, 0	0.0085982, 0	0.010232, 0	0.11401, 0	0.02953, 0	0.016842, 0	0.0097491, 0	0.012308, 0	0.015161, 0	0.016353, 0	0.014759, 0	0.0089401, 0	0.016277, 0	0.011768, 0	0.014293, 1	0.010533, 0	0.01074, 1	0.0079186, 0	0.012396, 1	0.012542, 0	0.017749, 0	0.00918, 0	0.024438, 0	0.014098, 0	0.016736, 0	0.013928, 0	0.033034, 0	0.011826, 0	0.019873, 0	0.0061255, 0	0.011898, 0	0.023394, 0	0.0088886, 1	0.015785, 0	0.0078465, 1	0.0096673, 0	0.015776, 0	0.022481, 0	0.021686, 0	0.020684, 0	0.0082886, 0	0.030368, 0
NONHSAT054526	0.0038335, 0	0.0071744, 0	0.039786, 0	0.0041386, 0	0.027516, 0	0.044451, 0	0.056143, 1	0.035425, 0	0.0036492, 0	0.0030401, 0	0.038256, 0	0.013268, 0	0.0098954, 0	0.0058002, 0	0.006267, 0	0.0099263, 0	0.013726, 0	0.005445, 0	0.0024686, 0	0.015859, 0	0.0066129, 0	0.0095308, 0	0.0041312, 0	0.0061411, 0	0.004265, 0	0.006329, 0	0.010148, 0	0.0096311, 0	0.0096702, 0	0.018155, 0	0.0065992, 0	0.012449, 0	0.012527, 0	0.027821, 0	0.0087964, 0	0.026593, 0	0.0037506, 0	0.010676, 0	0.018192, 0	0.0058634, 1	0.012398, 0	0.0046043, 0	0.0064492, 1	0.0081831, 0	0.026131, 0	0.0081002, 0	0.022693, 0	0.0036115, 0	0.027165, 0
NONHSAT054716	0.021206, 0	0.037549, 0	0.091884, 0	0.025772, 0	0.12469, 0	0.19982, 0	0.15141, 0	0.13297, 0	0.019269, 0	0.021843, 0	0.14929, 0	0.080616, 0	0.040238, 0	0.027284, 0	0.031084, 0	0.033702, 0	0.040117, 0	0.034337, 0	0.021953, 0	0.045814, 0	0.031378, 0	0.036453, 0	0.030616, 1	0.033366, 0	0.027782, 0	0.026394, 0	0.0365, 0	0.050109, 0	0.030621, 0	0.060595, 0	0.030406, 0	0.050605, 1	0.038416, 0	0.13964, 0	0.037613, 0	0.062243, 0	0.022989, 0	0.028719, 0	0.062459, 0	0.028712, 1	0.036145, 0	0.02398, 0	0.026484, 1	0.034538, 0	0.063467, 0	0.26197, 0	0.064001, 0	0.025519, 0	0.090773, 1
NONHSAT054793	0.017381, 0	0.017142, 0	0.13031, 0	0.014355, 0	0.028299, 0	0.059393, 0	0.15368, 0	0.0529, 0	0.015187, 0	0.016934, 0	0.044751, 0	0.055295, 0	0.026984, 0	0.012052, 0	0.02151, 0	0.025486, 0	0.022605, 0	0.019448, 0	0.013377, 0	0.027668, 0	0.024533, 0	0.026589, 0	0.020443, 0	0.018326, 0	0.01568, 0	0.014434, 0	0.023339, 0	0.03974, 0	0.017631, 0	0.032071, 0	0.021269, 0	0.026693, 0	0.01837, 0	0.053626, 0	0.020419, 0	0.042982, 0	0.012934, 0	0.022302, 0	0.03725, 0	0.017856, 1	0.020471, 0	0.018025, 0	0.016783, 0	0.02282, 0	0.035259, 0	0.042891, 0	0.04181, 0	0.016696, 0	0.097956, 0
NONHSAT054798	0.0061468, 0	0.0099987, 0	0.051437, 0	0.0065579, 0	0.028765, 0	0.056191, 0	0.05617, 1	0.043363, 0	0.005525, 0	0.0057676, 0	0.040073, 0	0.032044, 0	0.01372, 0	0.007174, 0	0.011543, 0	0.01294, 0	0.012841, 0	0.01129, 0	0.0044818, 0	0.015197, 0	0.012055, 0	0.013701, 0	0.009831, 0	0.0098487, 0	0.0070902, 0	0.0088605, 0	0.011064, 0	0.020124, 0	0.011071, 0	0.020463, 0	0.0096754, 0	0.016896, 0	0.013252, 0	0.038081, 0	0.011187, 0	0.028778, 0	0.006778, 0	0.010023, 0	0.026826, 0	0.0083141, 1	0.011706, 0	0.0096786, 0	0.0086836, 0	0.011943, 0	0.025644, 0	0.043999, 0	0.02581, 0	0.0074308, 0	0.038459, 0
NONHSAT054915	0.0085708, 0	0.011524, 0	0.05519, 0	0.0089578, 0	0.034825, 0	0.05957, 0	0.066824, 0	0.053037, 0	0.0063091, 0	0.0088074, 0	0.047623, 0	0.038484, 0	0.016974, 0	0.010091, 0	0.014577, 0	0.017164, 0	0.019242, 0	0.0168, 0	0.009513, 0	0.020481, 0	0.016277, 0	0.017947, 0	0.013139, 1	0.013129, 0	0.0086733, 0	0.01112, 0	0.014058, 0	0.029027, 0	0.014182, 0	0.025293, 0	0.012878, 0	0.020973, 1	0.017195, 0	0.04341, 0	0.01299, 0	0.033037, 0	0.009983, 0	0.015144, 0	0.027704, 1	0.0097969, 1	0.014835, 0	0.014988, 0	0.010381, 1	0.017, 0	0.030705, 0	0.031158, 0	0.031605, 0	0.012081, 0	0.054794, 1
NONHSAT054916	0.0088507, 0	0.0087375, 0	0.12934, 0	0.0083521, 0	0.022615, 0	0.055279, 0	0.15073, 0	0.045858, 0	0.010404, 0	0.011612, 0	0.037225, 0	0.024639, 0	0.013531, 0	0.007476, 0	0.010998, 0	0.019426, 0	0.018227, 0	0.012447, 0	0.0086463, 0	0.016273, 0	0.011373, 0	0.01709, 0	0.011492, 1	0.0096007, 0	0.0088065, 0	0.0095026, 0	0.012749, 0	0.020332, 0	0.014847, 0	0.025767, 0	0.012252, 0	0.020795, 1	0.018932, 0	0.035579, 0	0.012532, 0	0.032507, 0	0.0070527, 0	0.017227, 0	0.035372, 1	0.010143, 1	0.014045, 0	0.0097856, 0	0.010901, 1	0.015487, 0	0.03258, 0	0.024916, 0	0.034472, 0	0.0085999, 0	0.050059, 1
NONHSAT055064	0.0099879, 0	0.029439, 0	0.057622, 0	0.018959, 0	0.11033, 0	0.16731, 0	0.11635, 0	0.093203, 0	0.014033, 0	0.013083, 0	0.12678, 0	0.031589, 0	0.022456, 0	0.017505, 0	0.020017, 0	0.018998, 0	0.022, 0	0.01933, 0	0.014771, 0	0.024728, 0	0.013893, 0	0.019761, 0	0.013598, 0	0.023267, 0	0.018865, 0	0.018118, 0	0.024504, 0	0.018813, 0	0.020948, 0	0.040006, 0	0.017844, 0	0.03003, 0	0.025904, 0	0.1053, 0	0.03008, 0	0.033689, 0	0.0098233, 0	0.017593, 0	0.042515, 0	0.013044, 1	0.02498, 0	0.011409, 0	0.016367, 0	0.021153, 0	0.032875, 0	0.030229, 0	0.033548, 0	0.013161, 0	0.034149, 0
NONHSAT055267	0.006431, 0	0.010781, 0	0.13881, 0	0.0091774, 0	0.024633, 0	0.076379, 0	0.09167, 0	0.044276, 0	0.0069183, 0	0.0072521, 0	0.037045, 0	0.022907, 0	0.014083, 0	0.0070159, 0	0.013935, 0	0.013107, 0	0.013741, 0	0.0093197, 0	0.0071296, 0	0.015597, 0	0.011522, 0	0.012967, 0	0.0094509, 0	0.013171, 0	0.0085141, 0	0.009399, 0	0.014321, 0	0.022246, 0	0.014658, 0	0.023602, 0	0.012445, 0	0.019119, 0	0.017264, 0	0.045123, 0	0.01373, 0	0.039408, 0	0.0076838, 0	0.014404, 0	0.084738, 0	0.013203, 1	0.01314, 0	0.011139, 0	0.014815, 0	0.018667, 0	0.02935, 0	0.01944, 0	0.02832, 0	0.0083977, 0	0.041639, 0
NONHSAT055307	0.01131, 0	0.01163, 0	0.032757, 0	0.0091486, 0	0.036164, 0	0.046478, 0	0.046194, 0	0.041625, 0	0.0072789, 0	0.0071671, 0	0.043068, 0	0.034471, 0	0.020828, 0	0.0083602, 0	0.013714, 0	0.01291, 0	0.0101, 0	0.012187, 0	0.00759, 0	0.018656, 0	0.017473, 0	0.013609, 1	0.011483, 0	0.012022, 1	0.0097364, 0	0.0086867, 0	0.014115, 0	0.021247, 0	0.0097968, 0	0.021091, 0	0.010399, 0	0.017039, 0	0.010274, 0	0.027841, 0	0.010047, 0	0.023059, 0	0.009164, 0	0.0097509, 0	0.020324, 0	0.011604, 1	0.012623, 0	0.012723, 1	0.0098875, 0	0.014232, 0	0.017743, 0	0.032352, 0	0.018968, 0	0.010844, 0	0.067711, 0
NONHSAT055363	0.0060321, 0	0.020733, 0	0.07103, 0	0.012645, 0	0.035729, 0	0.11837, 0	0.074549, 0	0.041171, 0	0.010105, 0	0.0087192, 0	0.049294, 0	0.024582, 0	0.015112, 0	0.012797, 0	0.016064, 0	0.013617, 0	0.017815, 0	0.0126, 0	0.0088372, 0	0.021079, 0	0.010034, 0	0.01652, 1	0.0094812, 0	0.019873, 0	0.01592, 0	0.012698, 0	0.021098, 0	0.017279, 0	0.020532, 0	0.033211, 0	0.012646, 0	0.026937, 0	0.022569, 0	0.10377, 0	0.028561, 0	0.039353, 0	0.0069848, 0	0.015171, 0	0.042488, 0	0.010035, 1	0.019086, 0	0.008205, 1	0.013154, 0	0.014076, 0	0.033286, 0	0.021827, 0	0.036214, 0	0.008905, 0	0.035114, 0
NONHSAT055460	0.012434, 0	0.019998, 0	0.13422, 0	0.014594, 0	0.10587, 0	0.12136, 0	0.21629, 0	0.10159, 0	0.015984, 0	0.015916, 0	0.1269, 0	0.034841, 0	0.021882, 0	0.013714, 0	0.015852, 0	0.027646, 0	0.026709, 0	0.017322, 0	0.013415, 0	0.023979, 0	0.015609, 0	0.024088, 0	0.014791, 0	0.013487, 0	0.012996, 0	0.017865, 0	0.018448, 0	0.019416, 0	0.016798, 0	0.035994, 0	0.019284, 0	0.02391, 0	0.023903, 0	0.04544, 0	0.016418, 0	0.036257, 0	0.0093992, 0	0.023104, 0	0.042825, 1	0.014849, 1	0.025145, 0	0.010514, 0	0.016421, 1	0.021308, 0	0.039963, 0	0.025118, 0	0.038908, 0	0.011112, 0	0.045308, 0
NONHSAT056046	0.037072, 0	0.050572, 0	0.12064, 1	0.034729, 0	0.137, 0	0.22253, 0	0.17755, 0	0.14688, 0	0.029051, 0	0.028151, 0	0.16422, 0	0.12529, 1	0.059965, 0	0.03938, 0	0.042691, 0	0.042261, 0	0.047287, 0	0.042487, 0	0.039249, 0	0.064744, 0	0.048149, 0	0.047926, 1	0.042939, 1	0.044904, 1	0.040285, 0	0.04235, 0	0.052428, 0	0.060069, 0	0.042627, 1	0.080164, 0	0.040432, 0	0.068565, 1	0.050207, 0	0.15863, 0	0.04962, 0	0.08175, 0	0.032714, 0	0.041998, 0	0.080577, 1	0.039884, 1	0.050286, 0	0.037535, 0	0.037393, 1	0.049153, 0	0.07575, 0	0.13498, 0	0.079105, 0	0.038584, 1	0.14777, 1
NONHSAT056047	0.014569, 0	0.016021, 0	0.063639, 1	0.011348, 0	0.035067, 0	0.071503, 0	0.072601, 0	0.057107, 0	0.0090981, 0	0.010639, 0	0.049514, 0	0.049434, 1	0.026481, 0	0.011454, 0	0.018772, 0	0.01733, 0	0.017341, 0	0.017732, 0	0.010038, 0	0.026857, 0	0.022148, 0	0.01952, 1	0.016681, 1	0.017534, 1	0.013757, 0	0.011841, 0	0.021142, 0	0.035827, 0	0.015816, 1	0.03178, 0	0.016141, 0	0.027588, 1	0.017203, 0	0.054401, 0	0.018307, 0	0.040218, 0	0.011788, 0	0.015662, 0	0.032848, 1	0.014719, 1	0.018072, 0	0.017202, 0	0.013378, 1	0.021157, 0	0.031137, 0	0.04307, 0	0.035539, 0	0.014682, 1	0.092689, 1
NONHSAT056048	0.011871, 0	0.011835, 0	0.054574, 1	0.0085007, 0	0.029767, 0	0.061925, 0	0.055799, 0	0.045277, 0	0.0072096, 0	0.0086014, 0	0.039097, 0	0.037701, 1	0.018995, 0	0.012179, 0	0.012694, 0	0.012324, 0	0.013933, 0	0.014811, 0	0.015535, 0	0.017892, 0	0.013914, 0	0.013992, 1	0.012551, 1	0.012564, 1	0.01243, 0	0.011178, 0	0.013349, 0	0.024444, 0	0.01519, 1	0.024764, 0	0.011333, 0	0.025943, 1	0.016181, 0	0.049201, 0	0.012872, 0	0.026078, 0	0.0092466, 0	0.011552, 0	0.032014, 1	0.010285, 1	0.011665, 0	0.012414, 0	0.0096456, 1	0.015181, 0	0.024674, 0	0.044934, 0	0.026895, 0	0.012159, 1	0.055789, 1
NONHSAT056107	0.015311, 0	0.015761, 0	0.065588, 0	0.010834, 0	0.0298, 0	0.070685, 0	0.069511, 0	0.047501, 0	0.0073891, 0	0.0092723, 0	0.04463, 0	0.039345, 0	0.026761, 0	0.012062, 0	0.015434, 0	0.016232, 0	0.022076, 0	0.012941, 0	0.0081272, 0	0.033614, 0	0.019198, 0	0.017873, 0	0.013409, 1	0.015172, 0	0.014351, 0	0.010797, 0	0.022899, 0	0.027402, 0	0.016467, 0	0.035108, 0	0.015797, 0	0.025591, 1	0.01857, 0	0.054358, 0	0.017913, 0	0.045989, 0	0.010683, 0	0.018682, 0	0.040009, 0	0.017621, 1	0.021549, 0	0.013023, 0	0.013814, 1	0.018368, 0	0.038246, 0	0.046614, 0	0.039561, 0	0.011795, 0	0.091355, 0
NONHSAT056108	0.010449, 0	0.026461, 0	0.13467, 0	0.016662, 0	0.028585, 0	0.13674, 0	0.082456, 0	0.047531, 0	0.011633, 0	0.012554, 0	0.046608, 0	0.038335, 0	0.021798, 0	0.015519, 0	0.023112, 0	0.015812, 0	0.023325, 0	0.01625, 0	0.01194, 0	0.028177, 0	0.016281, 0	0.020476, 0	0.015496, 1	0.025195, 0	0.020451, 0	0.015505, 0	0.028694, 0	0.031004, 0	0.02616, 0	0.041706, 0	0.021069, 0	0.034762, 1	0.02942, 0	0.12318, 0	0.03582, 0	0.058096, 0	0.011232, 0	0.020706, 0	0.097793, 0	0.017994, 1	0.022885, 0	0.014603, 0	0.020309, 1	0.022161, 0	0.043847, 0	0.031976, 0	0.046802, 0	0.01245, 0	0.057558, 0
NONHSAT056426	0.0085307, 0	0.0091484, 0	0.029895, 0	0.0074683, 0	0.019119, 0	0.030487, 0	0.039336, 0	0.031426, 0	0.0073286, 0	0.0093161, 0	0.027306, 0	0.021524, 0	0.010386, 0	0.0072426, 0	0.0097594, 0	0.0097432, 0	0.010445, 0	0.011896, 0	0.0071167, 0	0.010599, 0	0.0099749, 0	0.010833, 0	0.0094821, 0	0.0083447, 0	0.0077823, 0	0.0077857, 0	0.0090041, 0	0.016418, 0	0.0098792, 0	0.01631, 0	0.010664, 0	0.014775, 0	0.011857, 0	0.021846, 0	0.010473, 0	0.016646, 0	0.0070558, 0	0.0082483, 0	0.012866, 0	0.0076685, 1	0.0087617, 0	0.0085223, 0	0.007147, 0	0.0098857, 0	0.016867, 0	0.020707, 0	0.018237, 0	0.0079512, 0	0.029467, 0
NONHSAT056474	0.0089198, 0	0.011503, 0	0.038686, 0	0.0099772, 0	0.024864, 0	0.03396, 0	0.042957, 0	0.029323, 0	0.0086388, 0	0.011953, 0	0.029865, 0	0.042507, 0	0.011836, 0	0.010519, 0	0.012182, 0	0.013896, 0	0.014631, 0	0.012495, 0	0.0081061, 0	0.012965, 0	0.014226, 0	0.016107, 0	0.015883, 0	0.010628, 0	0.0080679, 0	0.012028, 0	0.0097435, 0	0.022379, 0	0.0087741, 0	0.014482, 0	0.014727, 0	0.012841, 0	0.011777, 0	0.023658, 0	0.009152, 0	0.017626, 0	0.012831, 0	0.010527, 0	0.025862, 0	0.015044, 1	0.011246, 0	0.01064, 0	0.013404, 1	0.012118, 0	0.016957, 0	0.22687, 0	0.018299, 0	0.01211, 0	0.025247, 0
NONHSAT056552	0.013191, 0	0.031671, 0	0.05587, 0	0.021658, 0	0.11399, 0	0.17124, 0	0.12207, 0	0.10071, 0	0.016943, 0	0.015997, 0	0.13227, 0	0.033664, 0	0.025189, 0	0.020436, 0	0.022035, 0	0.021902, 0	0.023877, 0	0.023217, 0	0.017715, 0	0.026892, 0	0.016661, 0	0.022089, 0	0.01619, 1	0.025457, 0	0.021435, 0	0.020449, 0	0.026572, 0	0.020044, 0	0.024856, 0	0.044984, 0	0.01965, 0	0.035446, 1	0.030775, 0	0.1078, 0	0.032586, 0	0.035774, 0	0.012542, 0	0.019373, 0	0.038195, 0	0.015153, 1	0.027337, 0	0.014495, 0	0.018197, 1	0.023339, 0	0.037735, 0	0.035081, 0	0.037328, 0	0.016139, 0	0.041017, 0
NONHSAT056826	0.0044859, 0	0.0067106, 0	0.061577, 0	0.0038786, 0	0.021952, 0	0.048257, 0	0.064468, 0	0.037926, 0	0.0045045, 0	0.0035537, 0	0.034877, 0	0.013563, 0	0.010142, 0	0.0056164, 0	0.0064751, 0	0.0093713, 0	0.011152, 0	0.0056859, 0	0.0037635, 0	0.012901, 0	0.0058478, 0	0.0087957, 0	0.0040905, 0	0.0060203, 1	0.0048344, 0	0.0066132, 0	0.0090696, 0	0.009632, 0	0.012149, 0	0.020303, 0	0.0059979, 0	0.017325, 0	0.014573, 0	0.03028, 0	0.0092766, 0	0.028288, 0	0.0029968, 0	0.0091188, 0	0.02652, 0	0.0059091, 1	0.01059, 0	0.0044524, 0	0.0070646, 0	0.0085523, 0	0.027306, 0	0.0081262, 0	0.024105, 0	0.0033895, 0	0.034754, 0
NONHSAT056959	0.0057678, 0	0.0067554, 0	0.024212, 0	0.0057536, 0	0.026388, 0	0.036863, 0	0.039906, 1	0.029832, 0	0.0031231, 0	0.0032968, 0	0.033537, 0	0.014928, 0	0.010588, 0	0.005677, 0	0.0051772, 0	0.0094079, 0	0.012825, 0	0.0064324, 0	0.002871, 0	0.016445, 0	0.0082771, 0	0.0086011, 0	0.005865, 0	0.0053001, 0	0.0052792, 0	0.0045517, 0	0.0095352, 0	0.0093117, 0	0.0065397, 0	0.016448, 0	0.0066773, 0	0.009439, 0	0.0089873, 0	0.021984, 0	0.0059345, 0	0.020142, 0	0.0049729, 0	0.0099562, 0	0.015226, 0	0.0077979, 1	0.011272, 0	0.0058303, 0	0.0052165, 0	0.0076247, 0	0.020815, 0	0.028826, 0	0.018071, 0	0.0051883, 0	0.028459, 0
NONHSAT057058	0.0091049, 0	0.022714, 0	0.06248, 0	0.015238, 0	0.029977, 0	0.11751, 0	0.063099, 0	0.05326, 0	0.010276, 0	0.011199, 0	0.046981, 0	0.040001, 0	0.019418, 0	0.013915, 0	0.020681, 0	0.016787, 0	0.021541, 0	0.021713, 0	0.0099833, 0	0.026536, 0	0.017479, 0	0.021154, 1	0.015341, 0	0.02392, 0	0.017682, 0	0.012729, 0	0.025291, 0	0.033341, 0	0.023242, 0	0.039806, 0	0.016689, 0	0.033339, 0	0.027062, 0	0.11539, 0	0.032148, 0	0.046748, 0	0.010879, 0	0.01732, 0	0.037284, 0	0.011214, 1	0.02033, 0	0.016036, 0	0.012984, 0	0.019479, 0	0.041036, 0	0.031677, 0	0.044818, 0	0.013918, 0	0.057815, 0
NONHSAT057067	0.0046534, 0	0.0084544, 0	0.059478, 0	0.0058839, 0	0.022418, 0	0.05127, 0	0.06103, 0	0.037385, 0	0.0051483, 0	0.005206, 0	0.033471, 0	0.025126, 0	0.011007, 0	0.0055862, 0	0.010431, 0	0.012236, 0	0.011724, 0	0.010095, 0	0.003297, 0	0.012715, 0	0.0098244, 0	0.01256, 1	0.0080417, 0	0.008714, 0	0.0058851, 0	0.0073689, 0	0.0097408, 0	0.017464, 0	0.010352, 0	0.018573, 0	0.0085392, 0	0.01478, 0	0.012502, 0	0.035944, 0	0.010651, 0	0.027171, 0	0.0053273, 0	0.0096357, 0	0.027348, 0	0.0066765, 1	0.01042, 0	0.008459, 0	0.0076846, 0	0.010558, 0	0.024089, 0	0.017819, 0	0.024243, 0	0.0059795, 0	0.031915, 0
NONHSAT058492	0.0055084, 0	0.019469, 0	0.063151, 0	0.011383, 0	0.033178, 0	0.11348, 0	0.064705, 0	0.039268, 0	0.0090358, 0	0.0074685, 0	0.04626, 0	0.023093, 0	0.014556, 0	0.01218, 0	0.014848, 0	0.012236, 0	0.016604, 0	0.011611, 0	0.007999, 0	0.02032, 0	0.0091204, 0	0.015082, 0	0.0085087, 0	0.018588, 0	0.015011, 0	0.011772, 0	0.02012, 0	0.015928, 0	0.019759, 0	0.032003, 0	0.011318, 0	0.026203, 0	0.021611, 0	0.099774, 0	0.02703, 0	0.038152, 0	0.0063956, 0	0.013905, 0	0.039874, 0	0.0092602, 0	0.017997, 0	0.0073242, 0	0.012024, 0	0.013007, 0	0.032421, 0	0.021477, 0	0.034758, 0	0.0080967, 0	0.033973, 0
NONHSAT058882	0.0086806, 0	0.010277, 0	0.026783, 0	0.008556, 0	0.02991, 0	0.042687, 0	0.041245, 0	0.040042, 0	0.0048351, 0	0.0068247, 0	0.039124, 0	0.033135, 0	0.01428, 0	0.0073515, 0	0.011145, 0	0.01317, 0	0.015742, 0	0.013708, 0	0.0042714, 0	0.019165, 0	0.014418, 0	0.013961, 0	0.011691, 0	0.0093078, 0	0.0074027, 0	0.0069845, 0	0.012039, 0	0.022466, 0	0.0079684, 0	0.02001, 0	0.011619, 0	0.013171, 0	0.010287, 0	0.034622, 0	0.0098309, 0	0.024545, 0	0.0078679, 0	0.011464, 0	0.016711, 0	0.0097629, 1	0.012194, 0	0.011038, 0	0.0067959, 0	0.011443, 0	0.023719, 0	0.043626, 0	0.023741, 0	0.0090643, 0	0.040168, 0
NONHSAT058916	0.010288, 0	0.010015, 0	0.052459, 1	0.0069269, 0	0.023997, 0	0.049051, 0	0.05362, 0	0.047027, 0	0.0057912, 0	0.0067717, 0	0.033633, 0	0.03636, 0	0.018295, 0	0.0097531, 0	0.012759, 0	0.01338, 0	0.015331, 0	0.014715, 0	0.0094788, 0	0.019795, 0	0.014829, 0	0.014854, 1	0.012353, 0	0.011382, 0	0.0099474, 0	0.0096682, 0	0.014139, 0	0.027748, 0	0.012711, 0	0.022315, 0	0.011812, 0	0.021381, 0	0.014864, 0	0.038943, 0	0.01211, 0	0.031332, 0	0.008948, 0	0.012314, 0	0.028857, 1	0.0091094, 1	0.012405, 0	0.012755, 0	0.0084575, 0	0.014834, 0	0.029075, 0	0.027587, 0	0.029628, 0	0.01016, 0	0.048274, 1
NONHSAT058969	0.014707, 0	0.026824, 0	0.14363, 0	0.018162, 0	0.037243, 0	0.14571, 0	0.092151, 0	0.067466, 0	0.014251, 0	0.013974, 0	0.056087, 0	0.050262, 0	0.027748, 0	0.018064, 0	0.026494, 0	0.019232, 0	0.021497, 0	0.022494, 0	0.018362, 0	0.027387, 0	0.020197, 0	0.02285, 0	0.01974, 0	0.027904, 0	0.023199, 0	0.017653, 0	0.028938, 0	0.039172, 0	0.028984, 0	0.044436, 0	0.021352, 0	0.044062, 0	0.030907, 0	0.12739, 0	0.03483, 0	0.057746, 0	0.014511, 0	0.019558, 0	0.098654, 0	0.019193, 1	0.021533, 0	0.019383, 0	0.02148, 0	0.027421, 0	0.046333, 0	0.046514, 0	0.049724, 0	0.016892, 0	0.070602, 0
NONHSAT059017	0.0047285, 0	0.0081248, 0	0.050734, 1	0.0056803, 0	0.026798, 0	0.050491, 0	0.055639, 0	0.040141, 0	0.0045575, 0	0.0045396, 0	0.037381, 0	0.024588, 0	0.011583, 0	0.005765, 0	0.0098849, 0	0.012007, 0	0.01166, 0	0.0099018, 0	0.0034784, 0	0.013211, 0	0.0099937, 0	0.01204, 1	0.0078207, 1	0.0083532, 1	0.0055411, 0	0.0073369, 0	0.009465, 0	0.016959, 0	0.0097528, 0	0.018028, 0	0.0079721, 0	0.014212, 0	0.011809, 0	0.032064, 0	0.0094165, 0	0.026134, 0	0.0054899, 0	0.0094262, 0	0.02484, 1	0.0065648, 1	0.010501, 0	0.008623, 1	0.0072886, 1	0.010706, 0	0.023665, 0	0.018439, 0	0.022991, 0	0.0060874, 0	0.031657, 1
NONHSAT059059	0.0051646, 0	0.0096356, 0	0.056044, 0	0.0062021, 0	0.029877, 0	0.057588, 0	0.067329, 0	0.042651, 0	0.0058702, 0	0.0057113, 0	0.041726, 0	0.026341, 0	0.012259, 0	0.0063524, 0	0.0106, 0	0.013002, 0	0.012575, 0	0.010636, 0	0.0039015, 0	0.013714, 0	0.010235, 0	0.013144, 0	0.0085367, 0	0.0089541, 0	0.0066761, 0	0.0081665, 0	0.010515, 0	0.017169, 0	0.010753, 0	0.020062, 0	0.0088888, 0	0.015964, 0	0.013225, 0	0.038245, 0	0.011299, 0	0.027348, 0	0.0053859, 0	0.0099797, 0	0.024096, 0	0.0068963, 1	0.011482, 0	0.0084699, 0	0.0077616, 0	0.01067, 0	0.02512, 0	0.01805, 0	0.025261, 0	0.0061616, 0	0.033384, 0
NONHSAT059132	0.02132, 0	0.025176, 0	0.21139, 0	0.019901, 0	0.042709, 0	0.091388, 0	0.1854, 0	0.065611, 0	0.024336, 0	0.022366, 0	0.05834, 0	0.08859, 0	0.027147, 0	0.020127, 0	0.028693, 0	0.032095, 0	0.027826, 0	0.024391, 0	0.021101, 0	0.028576, 0	0.030646, 0	0.033714, 0	0.031576, 0	0.023146, 0	0.020138, 0	0.029335, 0	0.026822, 0	0.039277, 0	0.025036, 0	0.039442, 0	0.02982, 0	0.034094, 0	0.031065, 0	0.057578, 0	0.024873, 0	0.056606, 0	0.022645, 0	0.030778, 0	0.10301, 0	0.030443, 1	0.026899, 0	0.024543, 1	0.031257, 0	0.032634, 0	0.047405, 0	0.091038, 0	0.051717, 0	0.022294, 0	0.063451, 0
NONHSAT059173	0.0068807, 0	0.011248, 0	0.13175, 0	0.0082067, 0	0.020709, 0	0.075504, 0	0.078712, 0	0.03968, 0	0.0064493, 0	0.0062277, 0	0.033775, 0	0.023679, 0	0.014708, 0	0.0078683, 0	0.013221, 0	0.011817, 0	0.013673, 0	0.0073184, 0	0.0070405, 0	0.01612, 0	0.010465, 0	0.012159, 0	0.0086262, 1	0.01173, 0	0.0091485, 0	0.0098959, 0	0.014086, 0	0.018702, 0	0.015449, 0	0.024199, 0	0.012115, 0	0.019864, 0	0.017753, 0	0.045275, 0	0.013601, 0	0.040674, 0	0.0070886, 0	0.013531, 0	0.085809, 0	0.013701, 1	0.013409, 0	0.0094426, 1	0.015009, 0	0.016346, 0	0.030601, 0	0.025829, 0	0.028861, 0	0.0069298, 0	0.041703, 0
NONHSAT059436	0.018104, 0	0.021373, 0	0.043352, 0	0.02132, 0	0.037569, 0	0.047818, 0	0.052536, 0	0.038219, 0	0.018955, 0	0.019255, 0	0.042397, 0	0.030226, 0	0.021434, 0	0.020848, 0	0.021512, 0	0.021329, 0	0.021675, 0	0.021382, 0	0.01961, 0	0.022729, 0	0.022509, 0	0.022342, 1	0.020722, 0	0.021836, 0	0.02053, 0	0.021561, 0	0.022688, 0	0.022454, 0	0.020158, 0	0.025257, 0	0.022534, 0	0.023665, 0	0.022512, 0	0.033222, 0	0.020556, 0	0.025786, 0	0.020685, 0	0.021722, 0	0.031806, 0	0.020122, 1	0.022984, 0	0.020738, 0	0.020461, 0	0.022483, 0	0.024834, 0	0.0369, 0	0.025944, 0	0.020803, 0	0.029171, 0
NONHSAT059613	0.0049935, 0	0.007335, 0	0.032196, 0	0.0063746, 0	0.01908, 0	0.031289, 0	0.034286, 0	0.032506, 0	0.0040319, 0	0.0064221, 0	0.025686, 0	0.027745, 0	0.0089372, 0	0.0041029, 0	0.010792, 0	0.009483, 0	0.0081894, 0	0.01289, 0	0.0039848, 0	0.0087761, 0	0.011375, 0	0.010937, 0	0.0098928, 0	0.0091257, 0	0.0046069, 0	0.00514, 0	0.0077046, 0	0.023834, 0	0.0057834, 0	0.012301, 0	0.0091052, 0	0.010731, 0	0.006788, 0	0.02754, 0	0.0086414, 0	0.016123, 0	0.0059706, 0	0.0067905, 0	0.015912, 0	0.0050632, 1	0.0059967, 0	0.010344, 0	0.0048949, 0	0.011102, 0	0.012768, 0	0.020375, 0	0.015686, 0	0.0080161, 0	0.029059, 0
NONHSAT059878	0.005393, 0	0.0086178, 0	0.046303, 0	0.0048739, 0	0.020264, 0	0.045025, 0	0.04922, 0	0.035508, 0	0.0041966, 0	0.0056866, 0	0.032138, 0	0.022417, 0	0.01121, 0	0.0064151, 0	0.009355, 0	0.010114, 0	0.014494, 0	0.0088807, 0	0.0033195, 0	0.016025, 0	0.0092619, 0	0.011537, 0	0.0071127, 0	0.0078716, 0	0.0060875, 0	0.0073962, 0	0.011339, 0	0.018082, 0	0.01024, 0	0.019343, 0	0.010092, 0	0.01435, 0	0.01345, 0	0.032067, 0	0.011369, 0	0.029339, 0	0.0050423, 0	0.011057, 0	0.025369, 0	0.0073302, 1	0.011741, 0	0.0069633, 0	0.0074622, 0	0.010158, 0	0.026272, 0	0.014678, 0	0.026403, 0	0.005071, 0	0.033519, 0
NONHSAT060051	0.0049944, 0	0.0071528, 0	0.024374, 0	0.0062399, 0	0.018356, 0	0.026629, 0	0.032572, 0	0.03073, 0	0.0042906, 0	0.0068278, 0	0.024032, 0	0.027539, 0	0.0087536, 0	0.0040408, 0	0.010517, 0	0.0095094, 0	0.0080266, 0	0.012983, 0	0.0042182, 0	0.008159, 0	0.011208, 0	0.010861, 0	0.010165, 0	0.0089334, 0	0.0045468, 0	0.0050891, 0	0.0072964, 0	0.023423, 0	0.0050673, 0	0.011157, 0	0.0091149, 0	0.0099871, 0	0.0060933, 0	0.024527, 0	0.008271, 0	0.013539, 0	0.0060977, 0	0.0064149, 0	0.0095453, 0	0.0044935, 1	0.0054899, 0	0.010097, 0	0.0044039, 0	0.010554, 0	0.011148, 0	0.020755, 0	0.01436, 0	0.0082748, 0	0.027333, 0
NONHSAT060458	0.0065276, 0	0.0082959, 0	0.022906, 0	0.0078449, 0	0.021603, 0	0.025339, 0	0.032535, 0	0.032011, 0	0.0055442, 0	0.0085527, 0	0.026379, 0	0.028807, 0	0.0096564, 0	0.0052693, 0	0.011789, 0	0.010631, 0	0.008848, 0	0.01445, 0	0.0058468, 0	0.008271, 0	0.01249, 0	0.011875, 0	0.011839, 0	0.010011, 0	0.0057161, 0	0.0064797, 0	0.0078531, 0	0.024361, 0	0.0055194, 0	0.0107, 0	0.010535, 0	0.010053, 0	0.0063845, 0	0.022046, 0	0.0086408, 0	0.012124, 0	0.0077992, 0	0.0071498, 0	0.0095522, 0	0.0058291, 1	0.0062145, 0	0.011588, 0	0.0056051, 0	0.011851, 0	0.010139, 0	0.027849, 0	0.013384, 0	0.0099699, 0	0.025709, 0
NONHSAT060501	0.017271, 0	0.034915, 0	0.076778, 0	0.024454, 0	0.11991, 0	0.19101, 0	0.14209, 0	0.12408, 0	0.0163, 0	0.017813, 0	0.14559, 0	0.056856, 0	0.033671, 0	0.022164, 0	0.027537, 0	0.029545, 0	0.035347, 0	0.031298, 0	0.017365, 0	0.041705, 0	0.026603, 0	0.03126, 0	0.022924, 0	0.031275, 0	0.023924, 0	0.022321, 0	0.034197, 0	0.039575, 0	0.028238, 0	0.057878, 0	0.025671, 0	0.042711, 0	0.0355, 0	0.13099, 0	0.037429, 0	0.057422, 0	0.016321, 0	0.027158, 0	0.049067, 0	0.019621, 1	0.034421, 0	0.021863, 0	0.020021, 0	0.031553, 0	0.057238, 0	0.056589, 0	0.056537, 0	0.020708, 0	0.076796, 0
NONHSAT060959	0.0044067, 0	0.0055597, 0	0.053342, 0	0.0030672, 0	0.016129, 0	0.045791, 0	0.05421, 1	0.033446, 0	0.0038566, 0	0.0031031, 0	0.027949, 0	0.012752, 0	0.0099885, 0	0.0054996, 0	0.005438, 0	0.0083731, 0	0.010394, 0	0.0052683, 0	0.0037736, 0	0.012575, 0	0.0053808, 0	0.0078889, 0	0.0037879, 0	0.0053184, 0	0.0052541, 0	0.0061697, 0	0.008277, 0	0.0086916, 0	0.011737, 0	0.020039, 0	0.0050256, 0	0.016824, 0	0.014519, 0	0.02695, 0	0.0082197, 0	0.026906, 0	0.0030941, 0	0.0084172, 0	0.023068, 0	0.0055978, 1	0.0096901, 0	0.0043117, 0	0.0063083, 0	0.0079781, 0	0.026344, 0	0.011823, 0	0.024134, 0	0.0031569, 0	0.034062, 0
NONHSAT060973	0.020702, 0	0.02999, 0	0.15905, 0	0.02, 0	0.040752, 0	0.15965, 0	0.10426, 0	0.064041, 0	0.016432, 0	0.014682, 0	0.059406, 0	0.052491, 0	0.038172, 0	0.02399, 0	0.028105, 0	0.021412, 0	0.025844, 0	0.017895, 0	0.024491, 0	0.038499, 0	0.022273, 0	0.023655, 0	0.019565, 1	0.030525, 1	0.028346, 0	0.021575, 0	0.033967, 0	0.032774, 0	0.035599, 0	0.054819, 0	0.021789, 0	0.052718, 0	0.036029, 0	0.12962, 0	0.035898, 0	0.067143, 0	0.017169, 0	0.02439, 0	0.11226, 1	0.026869, 1	0.02893, 0	0.019307, 0	0.027696, 0	0.029634, 0	0.052945, 0	0.057662, 0	0.055122, 0	0.018639, 1	0.1164, 1
NONHSAT063868	0.018901, 0	0.018643, 0	0.057825, 1	0.013323, 0	0.029607, 0	0.048097, 0	0.05473, 0	0.044164, 0	0.017, 0	0.013516, 0	0.034941, 0	0.077833, 0	0.023141, 0	0.018916, 0	0.019701, 0	0.019007, 0	0.01521, 0	0.020637, 0	0.020377, 0	0.022798, 0	0.025352, 0	0.022142, 0	0.024812, 0	0.017212, 1	0.016759, 0	0.02369, 0	0.019045, 0	0.027653, 0	0.018015, 0	0.027373, 0	0.017946, 0	0.029468, 0	0.021416, 0	0.040638, 0	0.016829, 0	0.031151, 0	0.019245, 0	0.016653, 0	0.035888, 0	0.020304, 1	0.016738, 0	0.01865, 0	0.018621, 0	0.020092, 0	0.029377, 0	0.085432, 0	0.031614, 0	0.019212, 0	0.049684, 0
NONHSAT063875	0.01139, 0	0.013175, 0	0.18549, 1	0.01263, 0	0.027088, 0	0.060953, 0	0.15683, 0	0.035159, 0	0.013384, 0	0.013456, 0	0.031151, 0	0.031416, 0	0.016042, 0	0.0094433, 0	0.015781, 0	0.019138, 0	0.017043, 0	0.011094, 0	0.013418, 0	0.015432, 0	0.013648, 0	0.017845, 0	0.015012, 0	0.011761, 1	0.012048, 0	0.012897, 0	0.014835, 0	0.020537, 0	0.0155, 0	0.024701, 0	0.018194, 0	0.019844, 0	0.0186, 0	0.035218, 0	0.013885, 0	0.035256, 0	0.010189, 0	0.019079, 0	0.089391, 0	0.017628, 1	0.014513, 0	0.011901, 0	0.018814, 0	0.018587, 0	0.027816, 0	0.033982, 0	0.02962, 0	0.010764, 0	0.040433, 0
NONHSAT063901	0.0096383, 0	0.0088417, 0	0.063641, 0	0.0050507, 0	0.029384, 0	0.06116, 0	0.065076, 0	0.045485, 0	0.0058182, 0	0.0047363, 0	0.041648, 0	0.024473, 0	0.018066, 0	0.011298, 0	0.0082862, 0	0.011879, 0	0.014434, 0	0.0080676, 0	0.012838, 0	0.017979, 0	0.0090061, 0	0.01127, 0	0.0074726, 0	0.0077509, 1	0.010101, 0	0.011047, 0	0.011324, 0	0.012367, 0	0.016217, 0	0.025017, 0	0.0071807, 0	0.025312, 0	0.01794, 0	0.036121, 0	0.0091031, 0	0.030675, 0	0.0067707, 0	0.011602, 0	0.034155, 1	0.0093837, 1	0.013044, 0	0.0077853, 0	0.0098809, 0	0.011711, 0	0.031006, 0	0.02571, 0	0.028861, 0	0.0073297, 0	0.049936, 0
NONHSAT063977	0.0043517, 0	0.0070453, 0	0.049611, 0	0.0055576, 0	0.024246, 0	0.043196, 0	0.058227, 0	0.03762, 0	0.0040167, 0	0.0044321, 0	0.033821, 0	0.016146, 0	0.010279, 0	0.0058298, 0	0.0083537, 0	0.010899, 0	0.013769, 0	0.008516, 0	0.0038496, 0	0.016141, 0	0.0092345, 0	0.010826, 0	0.0060652, 1	0.0089916, 0	0.0046719, 0	0.0065111, 0	0.011064, 0	0.016794, 0	0.010227, 0	0.018342, 0	0.0077061, 0	0.013048, 1	0.012747, 0	0.031356, 0	0.010036, 0	0.027312, 0	0.0054372, 0	0.011557, 0	0.022835, 0	0.0063279, 1	0.011791, 0	0.0077878, 0	0.0070991, 1	0.011687, 0	0.025678, 0	0.01083, 0	0.023499, 0	0.0063083, 1	0.031811, 1
NONHSAT063988	0.0052686, 0	0.0072525, 0	0.048505, 0	0.0054317, 0	0.01795, 0	0.04122, 0	0.053737, 0	0.036217, 0	0.0044282, 0	0.0066822, 0	0.028633, 0	0.023153, 0	0.010329, 0	0.0052767, 0	0.009722, 0	0.01036, 0	0.012299, 0	0.010766, 0	0.0041018, 0	0.013124, 0	0.0099484, 0	0.011734, 0	0.0080634, 1	0.0091507, 1	0.0055639, 0	0.0065869, 0	0.0099676, 0	0.02192, 0	0.0090576, 0	0.017236, 0	0.0092955, 0	0.014248, 0	0.01126, 0	0.03125, 0	0.010728, 0	0.025152, 0	0.0053519, 0	0.010101, 0	0.019715, 0	0.0061752, 0	0.0094395, 0	0.008389, 0	0.0064765, 1	0.011835, 0	0.021695, 0	0.014197, 0	0.024138, 0	0.0068175, 0	0.035544, 1
NONHSAT063996	0.010242, 0	0.0096421, 0	0.05846, 0	0.0069602, 0	0.034251, 0	0.064973, 0	0.065197, 0	0.052678, 0	0.0058892, 0	0.0058406, 0	0.045895, 0	0.027901, 0	0.019469, 0	0.012231, 0	0.01031, 0	0.014079, 0	0.017488, 0	0.012155, 0	0.01377, 0	0.022251, 0	0.012742, 0	0.013589, 0	0.0095369, 1	0.011066, 0	0.010778, 0	0.011471, 0	0.013918, 0	0.019055, 0	0.017292, 0	0.02783, 0	0.0086926, 0	0.026284, 1	0.020128, 0	0.041709, 0	0.010997, 0	0.033421, 0	0.0091929, 0	0.014193, 0	0.033373, 0	0.010133, 1	0.015058, 0	0.011644, 0	0.010387, 1	0.015475, 0	0.034229, 0	0.029856, 0	0.031666, 0	0.010493, 1	0.055785, 1
NONHSAT063997	0.0050188, 0	0.0061844, 0	0.065328, 0	0.0036487, 0	0.017579, 0	0.049402, 0	0.063103, 0	0.035059, 0	0.0044795, 0	0.0037699, 0	0.029765, 0	0.013965, 0	0.010829, 0	0.0059837, 0	0.006285, 0	0.0092317, 0	0.011186, 0	0.0056227, 0	0.004668, 0	0.013116, 0	0.0059191, 0	0.0086747, 0	0.0043324, 1	0.0058415, 0	0.0058648, 0	0.0067438, 0	0.0089681, 0	0.0096023, 0	0.012471, 0	0.020944, 0	0.0059372, 0	0.017766, 1	0.015299, 0	0.028801, 0	0.0087321, 0	0.028535, 0	0.0035397, 0	0.0093397, 0	0.029838, 0	0.0065852, 1	0.010368, 0	0.0048394, 0	0.007374, 1	0.0089079, 0	0.02732, 0	0.012018, 0	0.025209, 0	0.0036474, 1	0.0366, 1
NONHSAT064003	0.0057104, 0	0.0092971, 0	0.036199, 0	0.0066005, 0	0.031131, 0	0.040347, 0	0.049501, 0	0.039203, 0	0.0054388, 0	0.0072158, 0	0.03957, 0	0.02945, 0	0.010133, 0	0.0051553, 0	0.011005, 0	0.010779, 0	0.0096622, 0	0.012388, 0	0.0043299, 0	0.0094005, 0	0.010956, 0	0.011989, 0	0.0099505, 1	0.0082906, 1	0.0054316, 0	0.0068089, 0	0.0079403, 0	0.020612, 0	0.0062251, 0	0.013928, 0	0.010418, 0	0.011109, 0	0.0077671, 0	0.02669, 0	0.0090841, 0	0.016558, 0	0.005694, 0	0.0072471, 0	0.01734, 0	0.0058943, 0	0.0074938, 0	0.0087723, 0	0.0059216, 1	0.0099965, 0	0.014432, 0	0.019522, 0	0.016746, 0	0.0070976, 0	0.026342, 1
NONHSAT064038	0.0049022, 0	0.0063663, 0	0.03644, 1	0.0038766, 0	0.015267, 0	0.033603, 0	0.038761, 0	0.028998, 0	0.0040548, 0	0.0053923, 0	0.024516, 0	0.017916, 0	0.0077887, 0	0.0044062, 0	0.0067542, 0	0.0064362, 0	0.0078468, 0	0.0081722, 0	0.0039232, 0	0.0082137, 0	0.0064186, 0	0.0073596, 0	0.0059947, 1	0.0053599, 0	0.0048238, 0	0.0048093, 0	0.0067619, 0	0.013537, 0	0.0078889, 0	0.015167, 0	0.0071702, 0	0.013303, 1	0.010152, 0	0.024359, 0	0.0081704, 0	0.017479, 0	0.0031314, 0	0.0057336, 0	0.016704, 0	0.0047654, 1	0.0061264, 0	0.0051155, 0	0.0045311, 1	0.0071059, 0	0.01643, 0	0.015112, 0	0.017403, 0	0.0041457, 0	0.028327, 0
NONHSAT064192	0.0068301, 0	0.010319, 0	0.049639, 0	0.0079868, 0	0.030248, 0	0.051766, 0	0.055219, 0	0.041935, 0	0.006603, 0	0.0060241, 0	0.040594, 0	0.026018, 0	0.014232, 0	0.0085815, 0	0.012299, 0	0.014475, 0	0.015164, 0	0.011964, 0	0.0051262, 0	0.018139, 0	0.013222, 0	0.014654, 0	0.0089631, 0	0.010687, 0	0.0076744, 0	0.0096029, 0	0.012595, 0	0.018403, 0	0.012572, 0	0.02143, 0	0.010349, 0	0.015631, 0	0.015401, 0	0.033068, 0	0.011243, 0	0.03096, 0	0.0083799, 0	0.0127, 0	0.028669, 0	0.0093172, 1	0.014506, 0	0.011118, 0	0.0099962, 0	0.012768, 0	0.028916, 0	0.017199, 0	0.026752, 0	0.0083241, 0	0.036763, 0
NONHSAT064215	0.0045422, 0	0.0065194, 0	0.053303, 0	0.0035777, 0	0.027708, 0	0.053498, 0	0.062709, 0	0.042236, 0	0.0041033, 0	0.0035172, 0	0.040719, 0	0.013157, 0	0.011003, 0	0.0058983, 0	0.0058342, 0	0.0093265, 0	0.011626, 0	0.0058649, 0	0.0037101, 0	0.013676, 0	0.006049, 0	0.0084479, 0	0.0039788, 0	0.0055249, 0	0.0051042, 0	0.0067258, 0	0.008862, 0	0.0088252, 0	0.011831, 0	0.021449, 0	0.0056638, 0	0.01701, 0	0.015271, 0	0.026122, 0	0.0081143, 0	0.027684, 0	0.0032409, 0	0.0091905, 0	0.024103, 0	0.0062424, 1	0.011135, 0	0.0046567, 0	0.0068348, 0	0.0089555, 0	0.027674, 0	0.013451, 0	0.02451, 0	0.0034593, 0	0.035889, 0
NONHSAT065785	0.0059346, 0	0.0096774, 0	0.1354, 0	0.0070595, 0	0.018446, 0	0.068078, 0	0.083802, 0	0.036506, 0	0.0062562, 0	0.0059444, 0	0.031286, 0	0.020987, 0	0.012848, 0	0.0067449, 0	0.011697, 0	0.011348, 0	0.012862, 0	0.0056025, 0	0.0058077, 0	0.014046, 0	0.0088896, 0	0.01121, 0	0.0076364, 0	0.0097602, 0	0.007634, 0	0.0092855, 0	0.01233, 0	0.016145, 0	0.01403, 0	0.021719, 0	0.011429, 0	0.017492, 0	0.016556, 0	0.036769, 0	0.01158, 0	0.038512, 0	0.0060146, 0	0.012882, 0	0.084523, 0	0.013055, 1	0.012295, 0	0.007998, 0	0.014513, 0	0.014865, 0	0.029037, 0	0.028673, 0	0.026861, 0	0.0055266, 0	0.036182, 0
NONHSAT065864	0.010949, 0	0.0082994, 0	0.049252, 0	0.0067827, 0	0.02488, 0	0.04191, 0	0.050586, 0	0.031177, 0	0.0050993, 0	0.0045803, 0	0.029823, 0	0.022861, 0	0.017027, 0	0.0090567, 0	0.0071048, 0	0.010785, 0	0.013904, 0	0.007802, 0	0.0088976, 0	0.019861, 0	0.010639, 0	0.010151, 0	0.0086669, 1	0.0070047, 0	0.0099373, 0	0.0070862, 0	0.01236, 0	0.012505, 0	0.0094799, 0	0.019349, 0	0.0086697, 0	0.016011, 1	0.010885, 0	0.029163, 0	0.0073152, 0	0.023468, 0	0.0073458, 0	0.011402, 0	0.0312, 0	0.011262, 1	0.011891, 0	0.0075715, 0	0.0077822, 1	0.010105, 0	0.024018, 0	0.037356, 0	0.021889, 0	0.0074619, 0	0.039612, 0
NONHSAT066004	0.0042901, 0	0.0090113, 0	0.049375, 0	0.0053814, 0	0.029131, 0	0.058784, 0	0.056877, 0	0.038306, 0	0.0042763, 0	0.0038349, 0	0.040107, 0	0.016143, 0	0.011404, 0	0.0069925, 0	0.0082012, 0	0.010575, 0	0.014314, 0	0.0071065, 0	0.0039012, 0	0.016728, 0	0.0078167, 0	0.010534, 0	0.0053628, 0	0.0082442, 0	0.0064605, 0	0.0076401, 0	0.011606, 0	0.011927, 0	0.011693, 0	0.021096, 0	0.0077728, 0	0.015108, 0	0.015106, 0	0.036928, 0	0.011162, 0	0.029381, 0	0.0048987, 0	0.011397, 0	0.028364, 0	0.00716, 1	0.013231, 0	0.0061876, 0	0.0081598, 1	0.010217, 0	0.027646, 0	0.012426, 0	0.0254, 0	0.0047667, 0	0.030897, 0
NONHSAT066046	0.0075278, 0	0.0091156, 0	0.057502, 0	0.0069785, 0	0.024334, 0	0.051642, 0	0.064709, 0	0.049716, 0	0.0059782, 0	0.0077721, 0	0.038266, 0	0.032359, 0	0.014277, 0	0.0068511, 0	0.012419, 0	0.013596, 0	0.013482, 0	0.015012, 0	0.0059987, 0	0.015203, 0	0.013251, 0	0.014561, 0	0.011047, 1	0.010769, 0	0.0072898, 0	0.0080196, 0	0.011668, 0	0.026544, 0	0.012225, 0	0.022925, 0	0.010705, 0	0.020367, 1	0.014992, 0	0.037708, 0	0.011997, 0	0.030039, 0	0.0070715, 0	0.010846, 0	0.022226, 0	0.0074397, 1	0.01088, 0	0.011815, 1	0.0075397, 1	0.014328, 0	0.027572, 0	0.022268, 0	0.029101, 0	0.0091387, 0	0.049698, 0
NONHSAT066071	0.020028, 0	0.020114, 0	0.14042, 0	0.016347, 0	0.035798, 0	0.098261, 0	0.097886, 0	0.070263, 0	0.010561, 0	0.013061, 0	0.05598, 0	0.055044, 0	0.035202, 0	0.014899, 0	0.023762, 0	0.022717, 0	0.025132, 0	0.020807, 0	0.013388, 0	0.037959, 0	0.027407, 0	0.023443, 0	0.020761, 1	0.022229, 0	0.018549, 0	0.014623, 0	0.028636, 0	0.04294, 0	0.023538, 0	0.046046, 0	0.022169, 0	0.036848, 0	0.027075, 0	0.069918, 0	0.022335, 0	0.06229, 0	0.016417, 0	0.023236, 0	0.091455, 0	0.024636, 1	0.02467, 0	0.022877, 0	0.021273, 0	0.029872, 0	0.049571, 0	0.061506, 0	0.048956, 0	0.018089, 0	0.11885, 0
NONHSAT066082	0.0041519, 0	0.0058808, 0	0.025491, 0	0.0048206, 0	0.020419, 0	0.027306, 0	0.034603, 0	0.029843, 0	0.0033783, 0	0.0059243, 0	0.02621, 0	0.019958, 0	0.0071687, 0	0.0034083, 0	0.0078589, 0	0.0069672, 0	0.0072047, 0	0.0098888, 0	0.0037368, 0	0.0074651, 0	0.0084485, 0	0.0082055, 0	0.0074451, 1	0.0070703, 0	0.003697, 0	0.0043274, 0	0.0064449, 0	0.018867, 0	0.0043616, 0	0.01023, 0	0.0076555, 0	0.0086328, 1	0.0056522, 0	0.019836, 0	0.0069284, 0	0.012314, 0	0.0043297, 0	0.0060118, 0	0.011057, 0	0.0041743, 1	0.0052016, 0	0.0072565, 0	0.003784, 1	0.0093449, 0	0.010065, 0	0.015151, 0	0.012784, 0	0.0062381, 0	0.023701, 0
NONHSAT066144	0.0069692, 0	0.0082074, 0	0.053948, 0	0.0067249, 0	0.019177, 0	0.045984, 0	0.057559, 0	0.045613, 0	0.0052781, 0	0.0072797, 0	0.03277, 0	0.029924, 0	0.013167, 0	0.0062754, 0	0.011848, 0	0.013106, 0	0.013362, 0	0.014631, 0	0.0050699, 0	0.014996, 0	0.012867, 0	0.014075, 0	0.010466, 1	0.010313, 0	0.0066159, 0	0.0071869, 0	0.011221, 0	0.025995, 0	0.011804, 0	0.022171, 0	0.010191, 0	0.019137, 0	0.014561, 0	0.036438, 0	0.011506, 0	0.029951, 0	0.0067935, 0	0.010725, 0	0.021007, 0	0.0069782, 1	0.010484, 0	0.011637, 0	0.0069454, 0	0.013656, 0	0.027419, 0	0.019303, 0	0.028635, 0	0.0087202, 0	0.047332, 0
NONHSAT066343	0.0052366, 0	0.0076023, 0	0.028614, 0	0.0051782, 0	0.017615, 0	0.031072, 0	0.033607, 0	0.0294, 0	0.0042581, 0	0.0057746, 0	0.025275, 0	0.027451, 0	0.0090651, 0	0.004621, 0	0.0097671, 0	0.0087886, 0	0.0079108, 0	0.011213, 0	0.0038913, 0	0.0082644, 0	0.0096198, 0	0.010408, 0	0.0088687, 0	0.0072224, 0	0.0051657, 0	0.0054869, 0	0.0071127, 0	0.019552, 0	0.0060406, 0	0.012323, 0	0.0086138, 0	0.01113, 0	0.0069937, 0	0.027349, 0	0.0085771, 0	0.015664, 0	0.0048154, 0	0.0058297, 0	0.012734, 0	0.0045766, 1	0.0059236, 0	0.007987, 0	0.0044516, 0	0.0081697, 0	0.013289, 0	0.01759, 0	0.016055, 0	0.0061426, 0	0.026398, 0
NONHSAT066369	0.0083951, 0	0.0082846, 0	0.06019, 0	0.0043739, 0	0.018814, 0	0.049949, 0	0.05861, 0	0.033865, 0	0.0053774, 0	0.0040161, 0	0.028819, 0	0.023392, 0	0.015547, 0	0.0088473, 0	0.0078691, 0	0.0096672, 0	0.011559, 0	0.0070087, 0	0.0083955, 0	0.015975, 0	0.0088325, 0	0.010467, 0	0.0072071, 0	0.0071979, 0	0.0093367, 0	0.0089591, 0	0.01122, 0	0.013368, 0	0.012363, 0	0.019939, 0	0.0075866, 0	0.019348, 0	0.013715, 0	0.033761, 0	0.0099285, 0	0.027763, 0	0.005411, 0	0.0099526, 0	0.030467, 0	0.0081575, 1	0.011441, 0	0.006162, 0	0.008049, 0	0.0095765, 0	0.025589, 0	0.027674, 0	0.025468, 0	0.0058291, 0	0.039166, 0
NONHSAT066631	0.0047028, 0	0.0075536, 0	0.062224, 0	0.0051506, 0	0.01893, 0	0.044233, 0	0.059142, 0	0.033948, 0	0.0050173, 0	0.0048911, 0	0.029347, 0	0.024427, 0	0.011105, 0	0.0053429, 0	0.0096561, 0	0.011827, 0	0.011077, 0	0.0087124, 0	0.0032432, 0	0.012171, 0	0.0095911, 0	0.011826, 0	0.007937, 0	0.0076267, 0	0.0054589, 0	0.0073627, 0	0.009099, 0	0.016075, 0	0.0097868, 0	0.017367, 0	0.0080676, 0	0.013982, 0	0.011734, 0	0.029158, 0	0.0090664, 0	0.026812, 0	0.0050619, 0	0.009297, 0	0.029039, 0	0.0069329, 0	0.0098167, 0	0.0082464, 0	0.0078119, 0	0.010004, 0	0.023403, 0	0.017405, 0	0.023018, 0	0.0055084, 0	0.031953, 0
NONHSAT066638	0.0060006, 0	0.0092691, 0	0.13116, 0	0.006558, 0	0.018113, 0	0.066313, 0	0.076136, 0	0.036734, 0	0.0055961, 0	0.0052697, 0	0.031223, 0	0.019371, 0	0.013258, 0	0.0065088, 0	0.011482, 0	0.010294, 0	0.011946, 0	0.005123, 0	0.0056929, 0	0.013987, 0	0.0087253, 0	0.010128, 1	0.0069813, 1	0.0094941, 0	0.0074175, 0	0.0089796, 0	0.012193, 0	0.015866, 0	0.01384, 0	0.021562, 0	0.010833, 0	0.017611, 0	0.016176, 0	0.03461, 0	0.01105, 0	0.038513, 0	0.005749, 0	0.01225, 0	0.085125, 0	0.012775, 1	0.011933, 0	0.007872, 1	0.01422, 1	0.014944, 0	0.028467, 0	0.014521, 0	0.025917, 0	0.0051411, 0	0.038276, 0
NONHSAT066662	0.0049013, 0	0.0063266, 0	0.022255, 1	0.0059366, 0	0.017968, 0	0.023578, 0	0.030541, 0	0.029567, 0	0.0036789, 0	0.0063136, 0	0.023146, 0	0.026934, 0	0.0080182, 0	0.0036028, 0	0.0097338, 0	0.0091649, 0	0.0078145, 0	0.01271, 0	0.0037178, 0	0.0080554, 0	0.011069, 0	0.010418, 1	0.0098482, 1	0.008124, 0	0.0039638, 0	0.0044183, 0	0.0066792, 0	0.022787, 0	0.004118, 0	0.010057, 0	0.0086006, 0	0.00846, 1	0.0050225, 0	0.02198, 0	0.0070042, 0	0.012443, 0	0.005832, 0	0.0062496, 0	0.0083182, 0	0.0044252, 1	0.0051174, 0	0.0099699, 1	0.0037225, 1	0.0099958, 0	0.010323, 0	0.021988, 0	0.01338, 0	0.0079472, 0	0.025177, 0
NONHSAT066677	0.016492, 0	0.013617, 0	0.074496, 0	0.0086824, 0	0.030443, 0	0.073936, 0	0.07052, 0	0.050539, 0	0.0088856, 0	0.007518, 0	0.044671, 0	0.038374, 0	0.029719, 0	0.015183, 0	0.014264, 0	0.015521, 0	0.016884, 0	0.011213, 0	0.016446, 0	0.028221, 0	0.017247, 0	0.015459, 0	0.011909, 1	0.013712, 0	0.015903, 0	0.013663, 0	0.019396, 0	0.021609, 0	0.020701, 0	0.034417, 0	0.011685, 0	0.033965, 1	0.021663, 0	0.048154, 0	0.013712, 0	0.041776, 0	0.011101, 0	0.015309, 0	0.043413, 0	0.016357, 1	0.018965, 0	0.013021, 0	0.014982, 0	0.017891, 0	0.036817, 0	0.041687, 0	0.036932, 0	0.012288, 1	0.099172, 0
NONHSAT066972	0.0062974, 0	0.0093791, 0	0.029669, 0	0.0075945, 0	0.040116, 0	0.048386, 0	0.045477, 0	0.040854, 0	0.0053037, 0	0.0058859, 0	0.046525, 0	0.027882, 0	0.012395, 0	0.0080031, 0	0.010412, 0	0.012764, 0	0.011027, 0	0.012205, 0	0.0086499, 0	0.010482, 0	0.011188, 0	0.011984, 0	0.0094876, 0	0.0084754, 0	0.0062072, 0	0.0090148, 0	0.0077853, 0	0.015411, 0	0.0089355, 0	0.015138, 0	0.0081333, 0	0.013161, 0	0.010249, 0	0.025992, 0	0.0065616, 0	0.015512, 0	0.0073884, 0	0.008446, 0	0.019201, 0	0.006958, 1	0.0096164, 0	0.010949, 0	0.0076623, 0	0.01072, 0	0.015632, 0	0.026672, 0	0.01515, 0	0.0088549, 0	0.030278, 0
NONHSAT067050	0.0085651, 0	0.010281, 0	0.13214, 0	0.0080795, 0	0.02583, 0	0.057436, 0	0.15081, 0	0.040023, 0	0.010985, 0	0.011144, 0	0.03943, 0	0.024716, 0	0.012922, 0	0.0081249, 0	0.010645, 0	0.018962, 0	0.01836, 0	0.0097465, 0	0.0083255, 0	0.015392, 0	0.010042, 0	0.017194, 1	0.010826, 0	0.0083671, 0	0.0094626, 0	0.01088, 0	0.012486, 0	0.015747, 0	0.013723, 0	0.023223, 0	0.013051, 0	0.017851, 0	0.017195, 0	0.03361, 0	0.012443, 0	0.031608, 0	0.0064882, 0	0.017251, 0	0.041922, 0	0.011078, 1	0.014859, 0	0.0074088, 0	0.012097, 0	0.013103, 0	0.03043, 0	0.018887, 0	0.032585, 0	0.0067796, 0	0.037997, 0
NONHSAT067336	0.0052324, 0	0.0077124, 0	0.034899, 0	0.0066243, 0	0.02386, 0	0.032847, 0	0.043099, 0	0.0355, 0	0.0045881, 0	0.0071914, 0	0.0304, 0	0.028565, 0	0.0092143, 0	0.0041314, 0	0.010926, 0	0.010116, 0	0.0083944, 0	0.013288, 0	0.0044814, 0	0.0083243, 0	0.011496, 0	0.011284, 0	0.010506, 0	0.0090302, 0	0.0047118, 0	0.0054278, 0	0.0076562, 0	0.023987, 0	0.0051947, 0	0.011972, 0	0.0096863, 0	0.010397, 0	0.0064094, 0	0.025621, 0	0.0083294, 0	0.014661, 0	0.0060121, 0	0.0068774, 0	0.015298, 0	0.0051677, 1	0.0059964, 0	0.010331, 0	0.0049781, 0	0.011338, 0	0.011801, 0	0.021475, 0	0.014895, 0	0.0083365, 0	0.028392, 0
NONHSAT067569	0.010116, 0	0.011349, 0	0.1206, 0	0.008355, 0	0.023122, 0	0.051264, 0	0.1493, 0	0.041526, 0	0.011634, 0	0.013498, 0	0.03878, 0	0.032138, 0	0.013191, 0	0.0081767, 0	0.012101, 0	0.019608, 0	0.020126, 0	0.012672, 0	0.0080145, 0	0.016259, 0	0.011662, 0	0.019738, 0	0.012798, 0	0.008771, 0	0.01003, 0	0.011102, 0	0.013271, 0	0.021518, 0	0.012965, 0	0.02337, 0	0.015718, 0	0.018221, 0	0.01645, 0	0.03512, 0	0.014317, 0	0.031346, 0	0.0069861, 0	0.017713, 0	0.030776, 0	0.011096, 1	0.01492, 0	0.0078545, 0	0.011291, 0	0.012977, 0	0.030417, 0	0.020732, 0	0.035417, 0	0.0073455, 0	0.042176, 0
NONHSAT067602	0.013539, 0	0.016035, 0	0.056196, 0	0.010485, 0	0.026005, 0	0.049055, 0	0.059276, 0	0.040479, 0	0.013664, 0	0.011446, 0	0.035746, 0	0.061596, 0	0.018355, 0	0.014872, 0	0.016168, 0	0.016904, 0	0.017949, 0	0.01521, 0	0.012739, 0	0.022817, 0	0.020207, 0	0.019734, 1	0.019443, 0	0.014551, 0	0.012361, 0	0.020396, 0	0.018027, 0	0.023424, 0	0.016201, 0	0.026185, 0	0.016333, 0	0.024251, 0	0.020751, 0	0.036905, 0	0.016708, 0	0.0363, 0	0.015479, 0	0.017894, 0	0.031496, 0	0.017422, 1	0.01849, 0	0.014435, 1	0.017492, 0	0.018326, 0	0.032839, 0	0.06983, 0	0.034715, 0	0.014624, 0	0.040654, 0
NONHSAT067968	0.0054151, 0	0.0087151, 0	0.041197, 0	0.0055358, 0	0.024664, 0	0.043549, 0	0.053127, 0	0.040798, 0	0.0049466, 0	0.0065092, 0	0.036734, 0	0.030195, 0	0.011268, 0	0.0056241, 0	0.011044, 0	0.011933, 0	0.012351, 0	0.011908, 0	0.003287, 0	0.012665, 0	0.011034, 0	0.01337, 0	0.0092749, 1	0.008436, 0	0.0055818, 0	0.0075974, 0	0.0094019, 0	0.021741, 0	0.0086487, 0	0.017169, 0	0.010057, 0	0.013967, 0	0.01078, 0	0.031309, 0	0.010337, 0	0.025087, 0	0.0054063, 0	0.0092286, 0	0.016302, 0	0.0061013, 0	0.0097954, 0	0.0087396, 0	0.0065327, 0	0.010542, 0	0.022158, 0	0.01784, 0	0.024066, 0	0.0064558, 0	0.033552, 0
NONHSAT068119	0.010448, 0	0.010932, 0	0.052258, 0	0.0098955, 0	0.030579, 0	0.058491, 0	0.062523, 0	0.054659, 0	0.0059403, 0	0.0079383, 0	0.045459, 0	0.0349, 0	0.018636, 0	0.0091319, 0	0.013197, 0	0.017105, 0	0.020128, 0	0.017194, 0	0.0059831, 0	0.024887, 0	0.01718, 0	0.017386, 1	0.012949, 1	0.012569, 0	0.009385, 0	0.0086632, 0	0.016027, 0	0.028501, 0	0.013795, 0	0.029334, 0	0.012742, 0	0.021775, 0	0.017758, 0	0.045023, 0	0.01325, 0	0.037809, 0	0.0097847, 0	0.015606, 0	0.025518, 0	0.011481, 1	0.016177, 0	0.014392, 0	0.0089789, 0	0.016569, 0	0.036739, 0	0.037203, 0	0.035651, 0	0.011272, 0	0.060006, 0
NONHSAT068156	0.012877, 0	0.012079, 0	0.11092, 0	0.010633, 0	0.028144, 0	0.055634, 0	0.13836, 0	0.044743, 0	0.011013, 0	0.013303, 0	0.042219, 0	0.032932, 0	0.01616, 0	0.0088848, 0	0.011701, 0	0.020305, 0	0.022736, 0	0.015055, 0	0.0081446, 0	0.022025, 0	0.014403, 0	0.019492, 0	0.01477, 0	0.0094129, 0	0.011848, 0	0.0090753, 0	0.015639, 0	0.022551, 0	0.013101, 0	0.029186, 0	0.016361, 0	0.01967, 0	0.017647, 0	0.041429, 0	0.014222, 0	0.032532, 0	0.0083708, 0	0.018756, 0	0.033965, 0	0.014156, 1	0.015991, 0	0.010472, 0	0.011019, 0	0.01415, 0	0.034086, 0	0.049049, 0	0.03609, 0	0.0098211, 0	0.054248, 0
NONHSAT068218	0.021122, 0	0.0299, 0	0.16281, 0	0.020489, 0	0.040787, 0	0.15985, 0	0.10736, 0	0.063299, 0	0.016586, 0	0.014441, 0	0.059167, 0	0.052437, 0	0.037942, 0	0.023979, 0	0.028229, 0	0.022017, 0	0.025943, 0	0.017924, 0	0.02444, 0	0.038711, 0	0.022918, 0	0.024029, 0	0.019141, 0	0.030599, 0	0.028621, 0	0.021729, 0	0.033975, 0	0.031967, 0	0.036164, 0	0.055264, 0	0.021528, 0	0.052227, 0	0.036431, 0	0.1307, 0	0.036045, 0	0.067524, 0	0.017729, 0	0.024814, 0	0.11392, 1	0.027195, 1	0.029392, 0	0.019506, 0	0.027977, 1	0.030048, 0	0.053312, 0	0.057727, 0	0.055878, 0	0.019081, 1	0.11628, 0
NONHSAT068277	0.0057572, 0	0.0092925, 0	0.049319, 0	0.006071, 0	0.022469, 0	0.046816, 0	0.052835, 0	0.039423, 0	0.0051432, 0	0.0066032, 0	0.034322, 0	0.031017, 0	0.011769, 0	0.0059861, 0	0.011714, 0	0.012071, 0	0.012599, 0	0.012068, 0	0.0036793, 0	0.013318, 0	0.011435, 0	0.013617, 0	0.0096883, 0	0.0092714, 0	0.006267, 0	0.0078178, 0	0.010265, 0	0.022641, 0	0.0094852, 0	0.018082, 0	0.010608, 0	0.014808, 0	0.011514, 0	0.035594, 0	0.011464, 0	0.026914, 0	0.0058605, 0	0.0097554, 0	0.023212, 0	0.0069142, 1	0.010155, 0	0.0092797, 0	0.007364, 0	0.011255, 0	0.023008, 0	0.019164, 0	0.025102, 0	0.006818, 0	0.034866, 0
NONHSAT068391	0.014023, 0	0.020103, 0	0.053904, 0	0.013963, 0	0.11682, 0	0.11599, 0	0.12519, 0	0.1129, 0	0.012197, 0	0.013908, 0	0.13005, 0	0.048482, 0	0.026527, 0	0.016727, 0	0.019354, 0	0.023358, 0	0.02078, 0	0.02343, 0	0.019369, 0	0.022944, 0	0.020102, 0	0.021137, 0	0.017402, 1	0.017596, 0	0.013379, 0	0.01824, 0	0.017037, 0	0.031163, 0	0.014425, 0	0.030064, 0	0.017441, 0	0.028081, 0	0.017951, 0	0.049081, 0	0.013312, 0	0.024804, 0	0.013055, 0	0.016344, 0	0.031861, 0	0.013857, 1	0.01903, 0	0.016068, 0	0.013373, 0	0.023314, 0	0.028657, 0	0.042747, 0	0.027438, 0	0.016944, 0	0.057087, 0
NONHSAT068462	0.007648, 0	0.016374, 0	0.052372, 0	0.010141, 0	0.10703, 0	0.10951, 0	0.12345, 0	0.097761, 0	0.0083822, 0	0.0070959, 0	0.12499, 0	0.023027, 0	0.018977, 0	0.011213, 0	0.01119, 0	0.017735, 0	0.021041, 0	0.011995, 0	0.0078973, 0	0.023544, 0	0.011596, 0	0.015454, 1	0.0074544, 1	0.010928, 1	0.0073094, 0	0.013165, 0	0.015717, 0	0.013049, 0	0.013335, 0	0.030554, 0	0.012549, 0	0.019195, 1	0.019273, 0	0.038361, 0	0.011843, 0	0.031885, 0	0.0060818, 0	0.016073, 0	0.027007, 0	0.0097545, 1	0.022026, 0	0.0076771, 1	0.011181, 0	0.016564, 0	0.035949, 0	0.016087, 0	0.028244, 0	0.0076516, 0	0.0349, 0
NONHSAT069017	0.010581, 0	0.024343, 0	0.076564, 0	0.016826, 0	0.036822, 0	0.12929, 0	0.072089, 0	0.057494, 0	0.011745, 0	0.012939, 0	0.05398, 0	0.048568, 0	0.02165, 0	0.016584, 0	0.022812, 0	0.019357, 0	0.023052, 0	0.023307, 0	0.01526, 0	0.026128, 0	0.018931, 0	0.023523, 1	0.017513, 0	0.025688, 0	0.019497, 0	0.016312, 0	0.025071, 0	0.035124, 0	0.02612, 0	0.041581, 0	0.017715, 0	0.037238, 0	0.028385, 0	0.12276, 0	0.0327, 0	0.047457, 0	0.012634, 0	0.018558, 0	0.04616, 0	0.012943, 1	0.020942, 0	0.018223, 1	0.015788, 0	0.021665, 0	0.041003, 0	0.044024, 0	0.046115, 0	0.016742, 0	0.064608, 0
NONHSAT069615	0.0090707, 0	0.0086479, 0	0.059114, 0	0.0056426, 0	0.022613, 0	0.048858, 0	0.056746, 0	0.042128, 0	0.005511, 0	0.0065316, 0	0.032589, 0	0.027927, 0	0.015809, 0	0.008883, 0	0.010662, 0	0.010466, 0	0.012594, 0	0.01092, 0	0.0093029, 0	0.016613, 0	0.011486, 0	0.012004, 0	0.0095737, 0	0.0099858, 1	0.0091595, 0	0.0090145, 0	0.012551, 0	0.023326, 0	0.011371, 0	0.019102, 0	0.010086, 0	0.019766, 0	0.012612, 0	0.035469, 0	0.011172, 0	0.028071, 0	0.0069881, 0	0.010914, 0	0.031217, 0	0.0086438, 1	0.010378, 0	0.0091619, 0	0.0078142, 0	0.013169, 0	0.024191, 0	0.020398, 0	0.025911, 0	0.0082884, 0	0.044358, 0
NONHSAT069763	0.0093315, 0	0.024092, 0	0.077964, 0	0.015896, 0	0.048807, 0	0.1391, 0	0.08265, 0	0.061185, 0	0.01171, 0	0.010803, 0	0.06637, 0	0.040235, 0	0.02172, 0	0.016782, 0	0.020625, 0	0.01944, 0	0.02224, 0	0.020069, 0	0.014748, 0	0.025271, 0	0.015973, 0	0.021811, 1	0.01435, 0	0.02338, 1	0.019183, 0	0.016299, 0	0.023487, 0	0.025557, 0	0.026477, 0	0.042096, 0	0.015109, 0	0.036413, 0	0.029159, 0	0.11867, 0	0.030624, 0	0.046225, 0	0.011081, 0	0.017612, 0	0.048159, 0	0.012452, 1	0.022001, 0	0.01535, 1	0.015698, 0	0.018985, 0	0.041957, 0	0.036945, 0	0.043829, 1	0.014081, 0	0.057973, 1
NONHSAT069957	0.0077796, 0	0.010574, 0	0.12829, 0	0.0077299, 0	0.018874, 0	0.074807, 0	0.074257, 0	0.044302, 0	0.0062774, 0	0.0058834, 0	0.033875, 0	0.02397, 0	0.015964, 0	0.0081345, 0	0.012847, 0	0.011663, 0	0.013204, 0	0.0081663, 0	0.007371, 0	0.016899, 0	0.010894, 0	0.01165, 0	0.0084969, 0	0.011311, 1	0.0092757, 0	0.0096238, 0	0.014002, 0	0.018914, 0	0.017269, 0	0.027328, 0	0.011304, 0	0.023402, 0	0.020067, 0	0.043802, 0	0.013092, 0	0.042877, 0	0.0070574, 0	0.012886, 0	0.083039, 0	0.01355, 1	0.013346, 0	0.01, 0	0.014522, 1	0.016645, 0	0.034159, 0	0.024653, 0	0.031103, 0	0.0070375, 0	0.05095, 1
NONHSAT069972	0.016533, 0	0.014361, 0	0.073675, 0	0.0088145, 0	0.035515, 0	0.078012, 0	0.072898, 0	0.054891, 0	0.0090103, 0	0.0077187, 0	0.049925, 0	0.038885, 0	0.030282, 0	0.015667, 0	0.014318, 0	0.015865, 0	0.0176, 0	0.011558, 0	0.016741, 0	0.029139, 0	0.017512, 0	0.015525, 0	0.012386, 0	0.013907, 1	0.016106, 0	0.013848, 0	0.01989, 0	0.02188, 0	0.020956, 0	0.035645, 0	0.01182, 0	0.034652, 0	0.021969, 0	0.049067, 0	0.01409, 0	0.042349, 0	0.011329, 0	0.015877, 0	0.044167, 0	0.016725, 1	0.019342, 0	0.01311, 0	0.015202, 0	0.018432, 0	0.037458, 0	0.043195, 0	0.037032, 0	0.012513, 0	0.09993, 0
NONHSAT070107	0.025456, 0	0.034435, 0	0.1568, 0	0.026653, 0	0.056339, 0	0.15911, 0	0.17963, 0	0.081868, 0	0.02081, 0	0.023124, 0	0.080556, 0	0.075226, 0	0.04143, 0	0.025003, 0	0.031964, 0	0.03543, 0	0.039614, 0	0.031479, 0	0.024253, 0	0.048898, 0	0.033585, 0	0.038101, 0	0.029537, 1	0.033942, 1	0.031339, 0	0.023933, 0	0.040735, 0	0.04933, 0	0.034788, 0	0.063881, 0	0.03037, 0	0.051761, 0	0.038844, 0	0.14025, 0	0.041642, 0	0.070431, 0	0.021583, 0	0.03477, 0	0.069254, 0	0.028405, 1	0.036437, 0	0.027553, 0	0.026642, 0	0.034472, 0	0.062366, 0	0.083375, 0	0.07034, 0	0.025773, 0	0.1341, 0
NONHSAT070211	0.0062673, 0	0.0069884, 0	0.026578, 0	0.0061845, 0	0.024915, 0	0.034605, 0	0.041313, 0	0.026787, 0	0.0032776, 0	0.0040656, 0	0.031453, 0	0.014523, 0	0.010459, 0	0.0054745, 0	0.0048571, 0	0.0093304, 0	0.012972, 0	0.0065765, 0	0.0028946, 0	0.016238, 0	0.0087213, 0	0.0085423, 0	0.00621, 0	0.005122, 0	0.0055347, 0	0.004584, 0	0.0093838, 0	0.0088558, 0	0.0060125, 0	0.016003, 0	0.0069227, 0	0.0086236, 0	0.0091903, 0	0.020901, 0	0.0061473, 0	0.01878, 0	0.0057745, 0	0.0099178, 0	0.016688, 0	0.008677, 1	0.011243, 0	0.0057875, 0	0.005078, 0	0.0076033, 0	0.019917, 0	0.028112, 0	0.017297, 0	0.0050537, 0	0.026947, 0
NONHSAT070239	0.0076114, 0	0.022558, 0	0.13549, 0	0.014698, 0	0.027322, 0	0.13192, 0	0.080728, 1	0.042889, 0	0.010527, 0	0.0093599, 0	0.042923, 0	0.03009, 0	0.018107, 0	0.013554, 0	0.019928, 0	0.013802, 0	0.017933, 0	0.012302, 0	0.010633, 0	0.022037, 0	0.012622, 0	0.016975, 1	0.012055, 0	0.022393, 1	0.017538, 0	0.013818, 0	0.023834, 0	0.023268, 0	0.023961, 0	0.036428, 0	0.01626, 0	0.031321, 0	0.02607, 0	0.112, 0	0.030927, 0	0.051545, 0	0.0092882, 0	0.01713, 0	0.096256, 0	0.015544, 1	0.019568, 0	0.01186, 1	0.018808, 0	0.019598, 0	0.038091, 0	0.031215, 0	0.039734, 0	0.010339, 0	0.045575, 1
NONHSAT070692	0.004514, 0	0.0075086, 0	0.066056, 0	0.0053797, 0	0.01832, 0	0.044516, 0	0.059392, 0	0.033229, 0	0.0048614, 0	0.0049573, 0	0.028549, 0	0.024921, 0	0.010676, 0	0.0052849, 0	0.010015, 0	0.01197, 0	0.011359, 0	0.0087003, 0	0.0030795, 0	0.012025, 0	0.0095647, 0	0.012182, 0	0.0080024, 0	0.007778, 0	0.0052398, 0	0.0073888, 0	0.0089173, 0	0.016706, 0	0.0096131, 0	0.016801, 0	0.0085186, 0	0.013331, 0	0.011555, 0	0.029508, 0	0.0090276, 0	0.027061, 0	0.0052752, 0	0.0095147, 0	0.032513, 0	0.0072725, 1	0.0097278, 0	0.0083127, 0	0.0082335, 0	0.010186, 0	0.023221, 0	0.026153, 0	0.022879, 0	0.005608, 0	0.030158, 0
NONHSAT070699	0.0042984, 0	0.0059892, 0	0.056648, 1	0.0035007, 0	0.016751, 0	0.042815, 0	0.058235, 1	0.033653, 0	0.0041779, 0	0.0033145, 0	0.029002, 0	0.01296, 0	0.0095498, 0	0.005259, 0	0.0061029, 0	0.0089377, 0	0.010605, 0	0.0055114, 0	0.0034427, 0	0.012479, 0	0.0056559, 0	0.0085088, 1	0.0038582, 1	0.0057396, 1	0.0045717, 0	0.0060675, 0	0.0085978, 0	0.009592, 0	0.011735, 1	0.019383, 0	0.0055064, 0	0.016727, 1	0.013944, 0	0.029034, 0	0.008912, 0	0.027286, 0	0.0029007, 0	0.0086504, 0	0.022774, 1	0.0053501, 1	0.0098919, 0	0.0043932, 1	0.0064733, 1	0.007913, 0	0.026358, 0	0.0074714, 0	0.023545, 0	0.0032734, 0	0.034528, 1
NONHSAT070902	0.0069071, 0	0.011127, 0	0.13486, 0	0.0080721, 0	0.020426, 0	0.075642, 0	0.083279, 1	0.039369, 0	0.0066939, 0	0.0062848, 0	0.033547, 0	0.022877, 0	0.014604, 0	0.0077746, 0	0.013003, 0	0.01181, 0	0.013566, 0	0.0070834, 0	0.0070927, 0	0.016002, 0	0.010139, 0	0.012055, 1	0.0083883, 0	0.01156, 0	0.0092371, 0	0.0098173, 0	0.014163, 0	0.018174, 0	0.015493, 0	0.024289, 0	0.012017, 0	0.019994, 0	0.017868, 0	0.045396, 0	0.013689, 0	0.040613, 0	0.0068312, 0	0.013582, 0	0.085682, 0	0.013558, 1	0.013408, 0	0.0090813, 0	0.014906, 1	0.016167, 0	0.030641, 0	0.022596, 0	0.029091, 0	0.0067246, 1	0.041791, 1
NONHSAT070916	0.0053649, 0	0.0086886, 0	0.047163, 0	0.0050875, 0	0.01933, 0	0.047824, 0	0.050012, 0	0.035323, 0	0.0046849, 0	0.0060701, 0	0.031048, 0	0.024645, 0	0.010811, 0	0.0061953, 0	0.0097185, 0	0.0098452, 0	0.012427, 0	0.0095507, 0	0.0038126, 0	0.013369, 0	0.0090127, 0	0.011629, 0	0.0075082, 0	0.0084245, 0	0.0064594, 0	0.007513, 0	0.010166, 0	0.018801, 0	0.010039, 0	0.018246, 0	0.0094703, 0	0.015224, 0	0.012234, 0	0.036009, 0	0.011693, 0	0.026737, 0	0.0048005, 0	0.0095356, 0	0.022367, 0	0.0066604, 1	0.010158, 0	0.0067897, 0	0.0070453, 1	0.010013, 0	0.023274, 0	0.020698, 0	0.025218, 0	0.0054302, 0	0.033052, 0
NONHSAT070922	0.0051705, 0	0.0070994, 0	0.053867, 0	0.0044502, 0	0.019046, 0	0.051294, 0	0.059949, 0	0.037178, 0	0.0045768, 0	0.0043312, 0	0.031949, 0	0.017175, 0	0.011208, 0	0.0059719, 0	0.0074239, 0	0.010159, 0	0.011987, 0	0.0077443, 0	0.0037626, 0	0.014326, 0	0.0074271, 0	0.010091, 0	0.005341, 0	0.0070372, 0	0.0060985, 0	0.0066094, 0	0.0098227, 0	0.012442, 0	0.012373, 0	0.022161, 0	0.006616, 0	0.017924, 0	0.015425, 0	0.033599, 0	0.010179, 0	0.028787, 0	0.0040055, 0	0.0095237, 0	0.021463, 0	0.0063011, 1	0.01108, 0	0.005829, 0	0.0068333, 0	0.0092561, 0	0.027865, 0	0.015133, 0	0.026674, 0	0.0045008, 0	0.040036, 0
NONHSAT070923	0.0061968, 0	0.0091849, 0	0.041904, 0	0.0070336, 0	0.024335, 0	0.045266, 0	0.052029, 0	0.043194, 0	0.0048195, 0	0.0070944, 0	0.035363, 0	0.030595, 0	0.012755, 0	0.0065262, 0	0.012284, 0	0.013294, 0	0.015031, 0	0.014221, 0	0.0042909, 0	0.016769, 0	0.013502, 0	0.014664, 0	0.0107, 0	0.010919, 0	0.0063833, 0	0.0075445, 0	0.012218, 0	0.026543, 0	0.0099607, 0	0.019763, 0	0.011195, 0	0.015251, 0	0.01288, 0	0.036226, 0	0.011947, 0	0.028332, 0	0.0074073, 0	0.011826, 0	0.019331, 0	0.0071323, 1	0.011663, 0	0.011808, 0	0.007146, 0	0.013582, 0	0.025656, 0	0.022318, 0	0.026905, 0	0.0088703, 0	0.040126, 0
NONHSAT071060	0.0081439, 0	0.010425, 0	0.11827, 0	0.0079533, 0	0.02659, 0	0.057774, 0	0.1477, 1	0.039859, 0	0.010975, 0	0.01111, 0	0.040548, 0	0.02342, 0	0.012224, 0	0.0079704, 0	0.010175, 0	0.018864, 0	0.018324, 0	0.010196, 0	0.0074655, 0	0.015491, 0	0.0096483, 0	0.017223, 0	0.010296, 0	0.0084459, 0	0.0094818, 0	0.010348, 0	0.012613, 0	0.014906, 0	0.01353, 0	0.023568, 0	0.012455, 0	0.017599, 0	0.016974, 0	0.036537, 0	0.013268, 0	0.030168, 0	0.0059747, 0	0.01683, 0	0.031495, 0	0.0099721, 1	0.014874, 0	0.006799, 0	0.01087, 0	0.012075, 0	0.030277, 0	0.017366, 0	0.032818, 0	0.0064634, 0	0.036568, 0
NONHSAT071501	0.0050148, 0	0.0072148, 0	0.030754, 0	0.0051463, 0	0.017475, 0	0.027225, 0	0.031396, 0	0.028528, 0	0.0041252, 0	0.0059012, 0	0.023986, 0	0.028242, 0	0.0085348, 0	0.0040695, 0	0.0097325, 0	0.0084626, 0	0.0073016, 0	0.010875, 0	0.003596, 0	0.0074258, 0	0.010004, 0	0.010069, 0	0.0091936, 0	0.0070302, 0	0.0045091, 0	0.0053812, 0	0.0064492, 0	0.019783, 0	0.0051223, 0	0.010993, 0	0.0087894, 0	0.0096681, 0	0.0060134, 0	0.022277, 0	0.0074422, 0	0.01454, 0	0.0051095, 0	0.0054976, 0	0.016151, 0	0.0050226, 1	0.0052281, 0	0.0082899, 1	0.004796, 0	0.0085436, 0	0.011694, 0	0.02079, 0	0.014224, 0	0.0063074, 0	0.024806, 0
NONHSAT071557	0.011686, 0	0.013591, 0	0.19999, 0	0.01121, 0	0.024419, 0	0.083831, 0	0.16788, 0	0.050697, 0	0.012836, 0	0.012935, 0	0.04261, 0	0.029547, 0	0.017862, 0	0.010447, 0	0.015293, 0	0.020608, 0	0.02022, 0	0.01109, 0	0.011953, 0	0.019145, 0	0.013037, 0	0.018693, 0	0.013033, 1	0.012341, 0	0.012872, 0	0.013149, 0	0.016897, 0	0.021449, 0	0.020347, 0	0.032702, 0	0.017528, 0	0.026719, 0	0.024805, 0	0.047697, 0	0.016365, 0	0.047033, 0	0.0091389, 0	0.020291, 0	0.092528, 1	0.01776, 0	0.017594, 0	0.0111, 0	0.018815, 1	0.019766, 0	0.04029, 0	0.0337, 0	0.040417, 0	0.0092037, 0	0.056779, 1
NONHSAT071666	0.0057224, 0	0.0077534, 0	0.026382, 1	0.0066062, 0	0.021144, 0	0.032343, 0	0.035445, 0	0.034344, 0	0.0043004, 0	0.0067451, 0	0.027687, 0	0.029289, 0	0.010064, 0	0.0047354, 0	0.010863, 0	0.010049, 0	0.0089504, 0	0.013486, 0	0.0045626, 0	0.0099738, 0	0.011943, 0	0.011448, 0	0.010378, 1	0.009406, 0	0.0052312, 0	0.0054804, 0	0.0083114, 0	0.024181, 0	0.0060711, 0	0.013184, 0	0.0092874, 0	0.011722, 1	0.0071726, 0	0.028668, 0	0.0089324, 0	0.015977, 0	0.006339, 0	0.0071742, 0	0.011265, 0	0.0052373, 1	0.006632, 0	0.010656, 0	0.0048379, 0	0.01125, 0	0.01343, 0	0.023816, 0	0.016514, 0	0.0085429, 0	0.032713, 0
NONHSAT071670	0.0036967, 0	0.0056135, 0	0.035088, 1	0.0057541, 0	0.023032, 0	0.030684, 0	0.039469, 0	0.032018, 0	0.0035005, 0	0.0047251, 0	0.027274, 0	0.02108, 0	0.0080609, 0	0.0031775, 0	0.008791, 0	0.009213, 0	0.0065407, 0	0.01066, 0	0.0036828, 0	0.0070598, 0	0.0095978, 0	0.0091676, 0	0.0081768, 1	0.0077544, 0	0.0034158, 0	0.0043058, 0	0.006028, 0	0.018304, 0	0.004925, 0	0.010357, 0	0.0064936, 0	0.0083342, 1	0.0060233, 0	0.020385, 0	0.0056698, 0	0.01307, 0	0.0053043, 0	0.0058213, 0	0.016395, 0	0.0043429, 1	0.0053616, 0	0.0093417, 0	0.0045408, 0	0.010307, 0	0.011153, 0	0.0185, 0	0.01179, 0	0.0071119, 0	0.023052, 0
NONHSAT071769	0.0047036, 0	0.007366, 0	0.058623, 0	0.005408, 0	0.019594, 0	0.039476, 0	0.064026, 0	0.034467, 0	0.0050565, 0	0.0052344, 0	0.030098, 0	0.024461, 0	0.010359, 0	0.0050743, 0	0.0096985, 0	0.012484, 0	0.011648, 0	0.0094575, 0	0.0031643, 0	0.012309, 0	0.0097179, 0	0.012591, 0	0.0078777, 0	0.0077778, 0	0.0047515, 0	0.0069072, 0	0.0089625, 0	0.017213, 0	0.0092577, 0	0.016398, 0	0.0082237, 0	0.013324, 0	0.010695, 0	0.029908, 0	0.0092565, 0	0.025467, 0	0.0049585, 0	0.00963, 0	0.022004, 1	0.0060766, 1	0.0098335, 0	0.0081283, 1	0.0069824, 0	0.0096778, 0	0.022886, 0	0.016956, 0	0.022646, 0	0.0058624, 0	0.031762, 0
NONHSAT071835	0.011964, 0	0.01677, 0	0.046898, 0	0.010395, 0	0.10292, 0	0.10169, 0	0.11792, 0	0.092998, 0	0.0096348, 0	0.0082549, 0	0.11704, 0	0.030529, 0	0.022126, 0	0.013462, 0	0.011117, 0	0.016112, 0	0.016718, 0	0.013971, 0	0.014988, 0	0.019401, 0	0.012242, 0	0.014452, 1	0.011358, 1	0.010102, 0	0.011162, 0	0.015086, 0	0.013825, 0	0.014441, 0	0.01208, 0	0.026653, 0	0.012709, 0	0.022458, 0	0.016469, 0	0.032608, 0	0.010192, 0	0.021189, 0	0.0072131, 0	0.013454, 0	0.032842, 0	0.010169, 1	0.01801, 0	0.0086949, 1	0.010652, 0	0.016018, 0	0.025788, 0	0.028643, 0	0.022285, 0	0.0099328, 0	0.035994, 0
NONHSAT072081	0.004585, 0	0.0078673, 0	0.046396, 1	0.0053414, 0	0.028828, 0	0.047954, 0	0.059223, 0	0.041268, 0	0.0046761, 0	0.0048957, 0	0.039539, 0	0.02425, 0	0.011405, 0	0.005373, 0	0.0095511, 0	0.012162, 0	0.011576, 0	0.0099266, 0	0.0031052, 0	0.01292, 0	0.0099761, 0	0.012113, 0	0.0077723, 0	0.0078493, 1	0.0050798, 0	0.007194, 0	0.0090467, 0	0.016761, 0	0.0089812, 0	0.017539, 0	0.0078746, 0	0.013475, 0	0.011234, 0	0.028886, 0	0.0088484, 0	0.024747, 0	0.0051198, 0	0.0091985, 0	0.019423, 0	0.0060767, 1	0.010396, 0	0.0083672, 0	0.0067421, 0	0.010277, 0	0.022863, 0	0.016479, 0	0.022382, 0	0.0059143, 0	0.031899, 0
NONHSAT072082	0.013568, 0	0.014022, 0	0.058295, 1	0.010259, 0	0.02813, 0	0.056639, 0	0.064793, 0	0.051116, 0	0.0075907, 0	0.0097222, 0	0.041588, 0	0.044825, 0	0.025058, 0	0.010149, 0	0.017654, 0	0.01654, 0	0.018004, 0	0.016475, 0	0.0082586, 0	0.027598, 0	0.021489, 0	0.018793, 0	0.015312, 0	0.016165, 1	0.011714, 0	0.010247, 0	0.020448, 0	0.0352, 0	0.014543, 0	0.03, 0	0.015693, 0	0.024082, 0	0.016435, 0	0.044254, 0	0.016236, 0	0.040107, 0	0.011489, 0	0.015892, 0	0.030556, 0	0.014074, 1	0.017749, 0	0.016808, 0	0.012425, 0	0.020121, 0	0.031816, 0	0.046877, 0	0.034546, 0	0.013825, 0	0.090971, 0
NONHSAT072363	0.0069962, 0	0.020578, 0	0.045699, 0	0.015779, 0	0.034334, 0	0.10051, 0	0.049951, 0	0.038768, 0	0.010005, 0	0.010415, 0	0.041968, 0	0.032882, 0	0.01522, 0	0.011804, 0	0.018881, 0	0.014584, 0	0.014518, 0	0.019187, 0	0.010544, 0	0.017431, 0	0.014582, 0	0.017297, 0	0.014648, 0	0.021876, 1	0.015783, 0	0.011164, 0	0.019812, 0	0.026165, 0	0.016753, 0	0.027512, 0	0.013707, 0	0.023328, 0	0.017975, 0	0.098088, 0	0.02658, 0	0.027872, 0	0.010276, 0	0.012521, 0	0.030583, 0	0.0093804, 1	0.015235, 0	0.014479, 0	0.011441, 1	0.016789, 0	0.022458, 0	0.035026, 0	0.02777, 0	0.013643, 0	0.033279, 1
NONHSAT072522	0.010073, 0	0.013452, 0	0.18471, 0	0.012366, 0	0.01992, 0	0.069363, 0	0.15027, 0	0.035465, 0	0.012574, 0	0.012686, 0	0.032439, 0	0.028283, 0	0.014382, 0	0.0087775, 0	0.015133, 0	0.01851, 0	0.017173, 0	0.010597, 0	0.011399, 0	0.014784, 0	0.012358, 0	0.017464, 0	0.013059, 1	0.012226, 0	0.011924, 0	0.011809, 0	0.01517, 0	0.020094, 0	0.015903, 0	0.024914, 0	0.017553, 0	0.019547, 0	0.018999, 0	0.043965, 0	0.015505, 0	0.037111, 0	0.0089044, 0	0.018119, 0	0.08856, 0	0.016433, 1	0.014524, 0	0.010631, 0	0.01796, 0	0.017893, 0	0.028806, 0	0.029069, 0	0.030905, 0	0.0092059, 0	0.040245, 0
NONHSAT072962	0.024251, 0	0.038108, 0	0.14897, 0	0.027953, 0	0.051226, 0	0.16046, 0	0.10377, 0	0.079917, 0	0.022408, 0	0.02173, 0	0.071267, 0	0.1008, 0	0.036659, 0	0.027404, 0	0.035878, 0	0.029753, 0	0.035127, 0	0.032446, 0	0.023999, 0	0.044831, 0	0.036634, 0	0.036094, 0	0.035436, 0	0.037217, 0	0.029725, 0	0.031548, 0	0.041161, 0	0.052509, 0	0.035285, 0	0.059606, 0	0.033702, 0	0.05156, 0	0.041673, 0	0.14378, 0	0.044899, 0	0.076655, 0	0.026528, 0	0.032996, 0	0.10922, 0	0.033099, 1	0.036271, 0	0.031054, 0	0.032632, 0	0.039051, 0	0.06331, 0	0.11026, 0	0.0675, 0	0.028818, 0	0.089306, 0
NONHSAT072980	0.0085916, 0	0.022804, 0	0.061729, 0	0.015374, 0	0.028672, 0	0.11292, 0	0.064733, 0	0.046953, 0	0.010267, 0	0.011553, 0	0.044298, 0	0.039685, 0	0.018743, 0	0.013107, 0	0.020891, 0	0.016725, 0	0.021613, 0	0.020821, 0	0.0096037, 0	0.025099, 0	0.016769, 0	0.021609, 0	0.015652, 1	0.024047, 0	0.017035, 0	0.012273, 0	0.025157, 0	0.033663, 0	0.021076, 0	0.036341, 0	0.017252, 0	0.029529, 0	0.024081, 0	0.11298, 0	0.031727, 0	0.043877, 0	0.010882, 0	0.017449, 0	0.036599, 0	0.011117, 1	0.020096, 0	0.015708, 0	0.012971, 1	0.018956, 0	0.036786, 0	0.030901, 0	0.042096, 0	0.013823, 0	0.048477, 0
NONHSAT072984	0.015734, 0	0.020809, 0	0.076827, 0	0.012798, 0	0.11095, 0	0.12801, 0	0.14091, 0	0.11902, 0	0.012508, 0	0.012861, 0	0.13262, 0	0.051195, 0	0.030341, 0	0.01762, 0	0.018627, 0	0.024707, 0	0.024834, 0	0.022547, 0	0.01878, 0	0.027498, 0	0.0197, 0	0.02302, 1	0.016959, 1	0.016065, 0	0.015375, 0	0.019104, 0	0.018829, 0	0.028596, 0	0.019843, 0	0.039695, 0	0.017901, 0	0.035295, 0	0.025088, 0	0.05629, 0	0.015698, 0	0.038485, 0	0.012338, 0	0.018515, 0	0.039338, 0	0.015037, 1	0.023245, 0	0.015527, 1	0.015296, 1	0.023638, 0	0.042962, 0	0.041551, 0	0.040338, 0	0.014529, 0	0.069009, 0
NONHSAT073620	0.0083427, 0	0.022094, 0	0.038109, 0	0.014661, 0	0.030724, 0	0.097738, 0	0.042838, 0	0.036082, 0	0.010598, 0	0.011443, 0	0.040498, 0	0.038932, 0	0.015288, 0	0.012451, 0	0.019441, 0	0.01338, 0	0.015014, 0	0.019309, 0	0.0099688, 0	0.017694, 0	0.014642, 0	0.018226, 1	0.015009, 0	0.021286, 1	0.016613, 0	0.011859, 0	0.019782, 0	0.027191, 0	0.016772, 0	0.028247, 0	0.015803, 0	0.024144, 0	0.017866, 0	0.098986, 0	0.028254, 0	0.028684, 0	0.0098319, 0	0.011933, 0	0.027718, 0	0.0095777, 0	0.015015, 0	0.012783, 1	0.011227, 0	0.014545, 0	0.022768, 0	0.031837, 0	0.029758, 0	0.012372, 0	0.034358, 1
NONHSAT073821	0.0068652, 0	0.015248, 0	0.054183, 0	0.0091986, 0	0.10185, 0	0.10907, 0	0.11955, 0	0.094008, 0	0.007983, 0	0.007334, 0	0.11891, 0	0.022223, 0	0.017954, 0	0.010163, 0	0.010634, 0	0.016537, 0	0.018131, 0	0.011759, 0	0.0077062, 0	0.019768, 0	0.010729, 0	0.014174, 0	0.0077192, 0	0.010219, 0	0.0075099, 0	0.012653, 0	0.013678, 0	0.012859, 0	0.01181, 0	0.028368, 0	0.01134, 0	0.018423, 0	0.017432, 0	0.035689, 0	0.011007, 0	0.028364, 0	0.0053626, 0	0.014059, 0	0.027096, 0	0.0088949, 1	0.01926, 0	0.0072298, 1	0.010238, 0	0.016069, 0	0.031068, 0	0.013864, 0	0.026003, 0	0.0071548, 0	0.032665, 0
NONHSAT073831	0.0057822, 0	0.019125, 0	0.040792, 1	0.013125, 0	0.023627, 0	0.093115, 0	0.037329, 0	0.028005, 0	0.0092292, 0	0.008209, 0	0.031498, 0	0.030408, 0	0.012969, 0	0.01107, 0	0.016819, 0	0.012206, 0	0.012302, 0	0.015542, 0	0.0084503, 0	0.015305, 0	0.011789, 0	0.015556, 0	0.011727, 1	0.019202, 1	0.014807, 0	0.010443, 0	0.017715, 0	0.020098, 0	0.016507, 0	0.025944, 0	0.011671, 0	0.022402, 0	0.017572, 0	0.0953, 0	0.025438, 0	0.027661, 0	0.0084994, 0	0.010479, 0	0.029303, 0	0.0082598, 1	0.013879, 0	0.011129, 0	0.010471, 0	0.012357, 0	0.022177, 0	0.034065, 0	0.027073, 0	0.010376, 0	0.027976, 0
NONHSAT073901	0.0055317, 0	0.0083438, 0	0.048538, 0	0.0051167, 0	0.030065, 0	0.054583, 0	0.058269, 0	0.038957, 0	0.0044231, 0	0.0050307, 0	0.041021, 0	0.020593, 0	0.012666, 0	0.008356, 0	0.0079835, 0	0.011379, 0	0.014534, 0	0.0072438, 0	0.0077512, 0	0.01524, 0	0.0080854, 0	0.011239, 0	0.0064965, 1	0.0076279, 1	0.0065879, 0	0.0094803, 0	0.0095971, 0	0.012557, 0	0.012182, 0	0.020018, 0	0.0074552, 0	0.017051, 1	0.014301, 0	0.031275, 0	0.0088115, 0	0.026657, 0	0.0056297, 0	0.011393, 0	0.024986, 0	0.0076856, 1	0.012239, 0	0.0070552, 0	0.0087215, 1	0.010622, 0	0.025145, 0	0.028198, 0	0.024257, 0	0.0063603, 0	0.037711, 0
NONHSAT074193	0.014926, 0	0.026059, 0	0.05009, 0	0.016959, 0	0.02743, 0	0.10524, 0	0.048976, 0	0.0371, 0	0.013252, 0	0.013729, 0	0.039253, 0	0.052955, 0	0.02725, 0	0.01564, 0	0.024747, 0	0.016233, 0	0.016424, 0	0.020954, 0	0.014007, 0	0.028029, 0	0.022696, 0	0.022253, 1	0.018723, 0	0.026453, 1	0.022513, 0	0.014469, 0	0.027502, 0	0.035007, 0	0.021203, 0	0.037672, 0	0.018948, 0	0.033165, 0	0.021211, 0	0.11013, 0	0.032775, 0	0.039178, 0	0.013207, 0	0.015479, 0	0.034921, 0	0.015883, 1	0.019875, 0	0.017092, 0	0.015587, 0	0.019693, 0	0.02767, 0	0.046174, 0	0.037038, 0	0.01687, 0	0.086003, 0
NONHSAT074544	0.0074371, 0	0.015133, 0	0.028563, 0	0.010879, 0	0.10261, 0	0.090329, 0	0.10023, 0	0.090921, 0	0.0081121, 0	0.0086619, 0	0.11515, 0	0.030789, 0	0.016227, 0	0.0088667, 0	0.012424, 0	0.016875, 0	0.014013, 0	0.016074, 0	0.0083456, 0	0.013845, 0	0.013217, 0	0.014535, 0	0.011391, 0	0.010427, 0	0.0063955, 0	0.011751, 0	0.010574, 0	0.0178, 0	0.0072755, 0	0.021167, 0	0.012016, 0	0.014239, 0	0.011766, 0	0.026489, 0	0.0082982, 0	0.015349, 0	0.0068392, 0	0.010328, 0	0.018058, 0	0.0077539, 1	0.014561, 0	0.010505, 0	0.0083992, 0	0.015511, 0	0.019326, 0	0.028971, 0	0.016301, 0	0.0094585, 0	0.025339, 0
NONHSAT074576	0.0083279, 0	0.016208, 0	0.046249, 0	0.010014, 0	0.098264, 0	0.096785, 0	0.11071, 0	0.090486, 0	0.0086211, 0	0.010218, 0	0.11384, 0	0.029901, 0	0.016832, 0	0.0093896, 0	0.012355, 0	0.015497, 0	0.016495, 0	0.014551, 0	0.0085965, 0	0.016278, 0	0.011639, 0	0.014488, 1	0.010491, 0	0.010548, 1	0.007609, 0	0.012333, 0	0.012297, 0	0.018297, 0	0.0089645, 0	0.024485, 0	0.014099, 0	0.016836, 0	0.013839, 0	0.033342, 0	0.011764, 0	0.020733, 0	0.0057521, 0	0.011941, 0	0.023479, 1	0.0086765, 1	0.015639, 0	0.0075974, 1	0.0096409, 0	0.015718, 0	0.023017, 0	0.019715, 0	0.021541, 0	0.0079515, 0	0.030989, 0
NONHSAT074679	0.0048754, 0	0.019394, 0	0.060417, 0	0.011405, 0	0.034167, 0	0.11659, 0	0.06469, 0	0.038601, 0	0.0089426, 0	0.0072759, 0	0.047416, 0	0.021514, 0	0.013721, 0	0.012245, 0	0.014498, 0	0.011958, 0	0.016548, 0	0.010943, 0	0.0074176, 0	0.020239, 0	0.008493, 0	0.014462, 0	0.007606, 0	0.018654, 0	0.014678, 0	0.011725, 0	0.019948, 0	0.014425, 0	0.019802, 0	0.032329, 0	0.010624, 0	0.025695, 0	0.02185, 0	0.10198, 0	0.027646, 0	0.037997, 0	0.0060826, 0	0.013833, 0	0.03846, 0	0.0088149, 0	0.018276, 0	0.0067088, 0	0.011833, 0	0.012496, 0	0.032069, 0	0.019241, 0	0.034387, 0	0.0076612, 0	0.032424, 0
NONHSAT074765	0.0059255, 0	0.010735, 0	0.12639, 0	0.0073719, 0	0.02533, 0	0.07457, 0	0.077432, 0	0.041959, 0	0.0059569, 0	0.0056487, 0	0.038589, 0	0.022304, 0	0.013622, 0	0.0071426, 0	0.012251, 0	0.011058, 0	0.01281, 0	0.0062476, 0	0.0059606, 0	0.014662, 0	0.0094633, 0	0.011124, 0	0.0078467, 0	0.010494, 0	0.007898, 0	0.0097911, 0	0.012754, 0	0.01687, 0	0.014258, 0	0.022526, 0	0.011521, 0	0.018223, 0	0.016752, 0	0.039415, 0	0.012172, 0	0.038712, 0	0.0063247, 0	0.012505, 0	0.084014, 0	0.013115, 1	0.012828, 0	0.0083605, 0	0.01461, 0	0.015587, 0	0.029127, 0	0.027922, 0	0.026725, 0	0.0059109, 0	0.036866, 0
NONHSAT074905	0.0044005, 0	0.0058895, 0	0.032226, 0	0.0045176, 0	0.018315, 0	0.034011, 0	0.036127, 0	0.030783, 0	0.0039418, 0	0.0036508, 0	0.025982, 0	0.019712, 0	0.0087728, 0	0.0041675, 0	0.0072678, 0	0.0085371, 0	0.0064978, 0	0.0092505, 0	0.0034793, 0	0.0078038, 0	0.0078168, 0	0.0083349, 1	0.006459, 1	0.0057602, 0	0.004466, 0	0.0047027, 0	0.0059572, 0	0.012437, 0	0.007837, 0	0.014497, 0	0.0051926, 0	0.012741, 0	0.009538, 0	0.02356, 0	0.0062895, 0	0.016437, 0	0.0040852, 0	0.0047804, 0	0.013739, 1	0.0041834, 1	0.0059773, 0	0.0070568, 1	0.0042778, 1	0.0071958, 0	0.016498, 0	0.016252, 0	0.015642, 0	0.004977, 0	0.027299, 0
NONHSAT074964	0.0060241, 0	0.019838, 0	0.045273, 0	0.014892, 0	0.030108, 0	0.098965, 0	0.046362, 0	0.035377, 0	0.0094047, 0	0.0095647, 0	0.036885, 0	0.031705, 0	0.013953, 0	0.011033, 0	0.018237, 0	0.013498, 0	0.013644, 0	0.018254, 0	0.0097755, 0	0.016112, 0	0.013495, 0	0.016524, 0	0.013711, 0	0.021292, 1	0.015106, 0	0.010528, 0	0.01896, 0	0.025421, 0	0.016529, 0	0.026737, 0	0.012687, 0	0.023117, 0	0.017558, 0	0.099306, 0	0.026687, 0	0.027696, 0	0.0093598, 0	0.01184, 0	0.029461, 0	0.0079616, 1	0.013435, 0	0.013644, 0	0.010821, 1	0.015744, 0	0.021817, 0	0.029306, 0	0.027552, 0	0.012699, 0	0.031558, 0
NONHSAT075169	0.019175, 0	0.02057, 0	0.078363, 0	0.013411, 0	0.028014, 0	0.0627, 0	0.068848, 0	0.047396, 0	0.016862, 0	0.013174, 0	0.038676, 0	0.080709, 0	0.026409, 0	0.019639, 0	0.020875, 0	0.020598, 0	0.019602, 0	0.019632, 0	0.019666, 0	0.027229, 0	0.025766, 0	0.024363, 0	0.025147, 0	0.018113, 0	0.018322, 0	0.025034, 0	0.022289, 0	0.030416, 0	0.020638, 0	0.031417, 0	0.019859, 0	0.032365, 0	0.023841, 0	0.05204, 0	0.020109, 0	0.042337, 0	0.01888, 0	0.020215, 0	0.047725, 0	0.021532, 1	0.020911, 0	0.019474, 1	0.020824, 0	0.022194, 0	0.037433, 0	0.087184, 0	0.04059, 0	0.018825, 0	0.054758, 0
NONHSAT075170	0.0044169, 0	0.0055259, 0	0.045121, 0	0.0045075, 0	0.015412, 0	0.032743, 0	0.045802, 0	0.029457, 0	0.0042586, 0	0.0041435, 0	0.023429, 0	0.019895, 0	0.0085395, 0	0.0038626, 0	0.007486, 0	0.009275, 0	0.0071055, 0	0.0089773, 0	0.0033785, 0	0.0078616, 0	0.0078372, 0	0.0088657, 0	0.0066827, 0	0.0056842, 0	0.0042417, 0	0.0047242, 0	0.0060533, 0	0.012808, 0	0.0081126, 0	0.014842, 0	0.0056479, 0	0.012702, 0	0.0099695, 0	0.022716, 0	0.006365, 0	0.017864, 0	0.0040967, 0	0.0056234, 0	0.01818, 0	0.0046178, 1	0.0061652, 0	0.0071809, 1	0.0049119, 0	0.0075438, 0	0.017459, 0	0.015353, 0	0.016787, 0	0.0050066, 0	0.029109, 0
NONHSAT075364	0.02056, 0	0.020351, 0	0.07167, 0	0.016366, 0	0.038652, 0	0.079712, 0	0.075423, 0	0.069075, 0	0.011267, 0	0.015831, 0	0.056436, 0	0.076414, 0	0.033743, 0	0.017435, 0	0.023259, 0	0.025294, 0	0.029046, 0	0.02354, 0	0.012253, 0	0.040071, 0	0.030489, 0	0.028272, 0	0.02568, 1	0.022013, 0	0.01738, 0	0.016981, 0	0.026153, 0	0.048179, 0	0.020831, 0	0.0432, 0	0.023841, 0	0.035013, 0	0.024785, 0	0.064491, 0	0.020334, 0	0.054223, 0	0.020384, 0	0.022074, 0	0.045074, 0	0.026344, 1	0.025298, 0	0.022584, 0	0.020818, 1	0.026729, 0	0.048189, 0	0.25784, 0	0.049916, 0	0.021416, 0	0.11587, 0
NONHSAT075636	0.0094255, 0	0.010861, 0	0.044499, 0	0.0096714, 0	0.030773, 0	0.053474, 0	0.055882, 0	0.048708, 0	0.005414, 0	0.0076329, 0	0.043226, 0	0.035092, 0	0.017197, 0	0.0084585, 0	0.013001, 0	0.016401, 0	0.019582, 0	0.016039, 0	0.0051481, 0	0.0237, 0	0.016581, 0	0.017063, 1	0.012898, 1	0.01232, 0	0.00827, 0	0.0085035, 0	0.015041, 0	0.028107, 0	0.011158, 0	0.024728, 0	0.012834, 0	0.017009, 0	0.014352, 0	0.04257, 0	0.012609, 0	0.033935, 0	0.0096855, 0	0.01524, 0	0.023653, 0	0.010974, 1	0.016034, 0	0.013824, 1	0.0085481, 1	0.015771, 0	0.031962, 0	0.036225, 0	0.032006, 0	0.010904, 0	0.050274, 0
NONHSAT075659	0.0092939, 0	0.024473, 0	0.057602, 0	0.015341, 0	0.039406, 0	0.11908, 0	0.066464, 0	0.051298, 0	0.012055, 0	0.012287, 0	0.055001, 0	0.042801, 0	0.018967, 0	0.014904, 0	0.021486, 0	0.01712, 0	0.020304, 0	0.02015, 0	0.010393, 0	0.023492, 0	0.016598, 0	0.02212, 0	0.015498, 0	0.023629, 0	0.018246, 0	0.015028, 0	0.023906, 0	0.029995, 0	0.021428, 0	0.035822, 0	0.01764, 0	0.030496, 0	0.023658, 0	0.11157, 0	0.032182, 0	0.042025, 0	0.010752, 0	0.016265, 0	0.035462, 0	0.011736, 1	0.020239, 0	0.013988, 0	0.013888, 0	0.017556, 0	0.035249, 0	0.031233, 0	0.041094, 0	0.013117, 0	0.045455, 0
NONHSAT075752	0.0066783, 0	0.0094241, 0	0.053051, 0	0.0060806, 0	0.01871, 0	0.051465, 0	0.055248, 0	0.042563, 0	0.0056457, 0	0.0067933, 0	0.033166, 0	0.03051, 0	0.013, 0	0.0067641, 0	0.011631, 0	0.012287, 0	0.012911, 0	0.013049, 0	0.004521, 0	0.014454, 0	0.011507, 0	0.013704, 0	0.0095718, 1	0.0095257, 0	0.0073197, 0	0.0078152, 0	0.011131, 0	0.022364, 0	0.012572, 0	0.022844, 0	0.010149, 0	0.019762, 0	0.015353, 0	0.040367, 0	0.012723, 0	0.030668, 0	0.0059124, 0	0.0098492, 0	0.022103, 0	0.0069706, 1	0.010753, 0	0.0096836, 1	0.0073319, 0	0.011508, 0	0.027977, 0	0.018849, 0	0.029275, 1	0.0070061, 0	0.044857, 1
NONHSAT075799	0.0094507, 0	0.010592, 0	0.057782, 0	0.0058686, 0	0.035879, 0	0.059398, 0	0.068243, 0	0.044678, 0	0.0063318, 0	0.0051048, 0	0.046674, 0	0.027633, 0	0.01778, 0	0.012531, 0	0.0096773, 0	0.012843, 0	0.015526, 0	0.0084754, 0	0.013319, 0	0.01961, 0	0.010474, 0	0.012988, 0	0.0080769, 0	0.0092319, 0	0.0099077, 0	0.012289, 0	0.01309, 0	0.014749, 0	0.015031, 0	0.021772, 0	0.0082968, 0	0.023189, 0	0.015326, 0	0.042309, 0	0.010586, 0	0.029629, 0	0.0071379, 0	0.012787, 0	0.029412, 0	0.0095248, 1	0.013767, 0	0.0076299, 0	0.0098533, 0	0.011167, 0	0.028239, 0	0.025855, 0	0.026266, 0	0.0086037, 0	0.049735, 0
NONHSAT075801	0.0061345, 0	0.0093171, 0	0.047111, 0	0.006151, 0	0.021434, 0	0.042371, 0	0.050123, 0	0.038849, 0	0.0049949, 0	0.0061558, 0	0.033522, 0	0.031223, 0	0.011992, 0	0.0063061, 0	0.01169, 0	0.012155, 0	0.013034, 0	0.011857, 0	0.003796, 0	0.014183, 0	0.011709, 0	0.013726, 0	0.0094695, 0	0.0093497, 0	0.0058801, 0	0.0077837, 0	0.010632, 0	0.022688, 0	0.0098984, 0	0.017912, 0	0.010534, 0	0.015379, 0	0.011224, 0	0.035978, 0	0.01158, 0	0.027714, 0	0.0058737, 0	0.009981, 0	0.021642, 0	0.0069117, 1	0.010532, 0	0.0092466, 0	0.0073744, 0	0.011018, 0	0.023963, 0	0.019364, 0	0.024942, 0	0.0069896, 0	0.037352, 0
NONHSAT075859	0.005554, 0	0.0070795, 0	0.026912, 0	0.0062434, 0	0.017341, 0	0.026804, 0	0.031754, 1	0.03079, 0	0.0040001, 0	0.0065785, 0	0.023307, 0	0.028529, 0	0.0095724, 0	0.0041531, 0	0.010649, 0	0.0092555, 0	0.007753, 0	0.012955, 0	0.004519, 0	0.0087697, 0	0.011679, 0	0.010756, 1	0.010261, 1	0.0089861, 1	0.0049285, 0	0.004934, 0	0.007624, 0	0.024191, 0	0.0051885, 0	0.011666, 0	0.0090673, 0	0.0099883, 0	0.0059582, 0	0.025176, 0	0.0081048, 0	0.014327, 0	0.0061455, 0	0.0064105, 0	0.010973, 1	0.0050022, 1	0.0055106, 0	0.010528, 1	0.0044877, 1	0.010845, 0	0.011173, 0	0.023218, 0	0.014612, 0	0.008396, 0	0.031633, 1
NONHSAT076209	0.0065323, 0	0.010597, 0	0.12951, 0	0.0074586, 0	0.020973, 0	0.07233, 0	0.074688, 0	0.039716, 0	0.0059457, 0	0.0056176, 0	0.033922, 0	0.023244, 0	0.014197, 0	0.0074627, 0	0.01254, 0	0.011149, 0	0.013019, 0	0.0064047, 0	0.0064388, 0	0.015401, 0	0.0099422, 0	0.011318, 0	0.0081686, 0	0.010683, 0	0.0083469, 0	0.0097948, 0	0.013146, 0	0.017642, 0	0.01477, 0	0.023001, 0	0.011691, 0	0.018941, 0	0.017076, 0	0.040331, 0	0.01235, 0	0.040024, 0	0.0067264, 0	0.012803, 0	0.086484, 0	0.013568, 1	0.012836, 0	0.0088678, 0	0.014833, 0	0.015783, 0	0.030005, 0	0.026737, 0	0.027652, 0	0.0062113, 0	0.039087, 0
NONHSAT076543	0.0063638, 0	0.0080127, 0	0.049872, 0	0.0067429, 0	0.02723, 0	0.04953, 0	0.056536, 0	0.048259, 0	0.0047628, 0	0.005004, 0	0.039235, 0	0.025743, 0	0.013644, 0	0.00684, 0	0.010784, 0	0.013019, 0	0.012686, 0	0.01271, 0	0.0054098, 0	0.015841, 0	0.012212, 0	0.012907, 0	0.0085996, 0	0.010318, 0	0.0058763, 0	0.0073306, 0	0.011009, 0	0.021492, 0	0.012472, 0	0.021786, 0	0.0078956, 0	0.018322, 0	0.01422, 0	0.036564, 0	0.01039, 0	0.029251, 0	0.006655, 0	0.010408, 0	0.021213, 0	0.0067729, 1	0.011396, 0	0.011024, 0	0.0072156, 0	0.013341, 0	0.028036, 0	0.020789, 0	0.025756, 0	0.0084528, 0	0.04602, 0
NONHSAT076663	0.011278, 0	0.010679, 0	0.062093, 0	0.006343, 0	0.019708, 0	0.055647, 0	0.057329, 0	0.046318, 0	0.0066838, 0	0.0067666, 0	0.033541, 0	0.03794, 0	0.019131, 0	0.010402, 0	0.012309, 0	0.012713, 0	0.013778, 0	0.013571, 0	0.01004, 0	0.018183, 0	0.013572, 0	0.014659, 0	0.011554, 0	0.0099981, 0	0.01138, 0	0.010307, 0	0.013212, 0	0.023888, 0	0.01508, 0	0.025329, 0	0.011221, 0	0.025426, 0	0.016808, 0	0.043853, 0	0.012923, 0	0.033237, 0	0.0077302, 0	0.010758, 0	0.031616, 0	0.0094882, 1	0.012031, 0	0.010817, 0	0.008807, 0	0.012801, 0	0.031009, 0	0.033415, 0	0.032166, 0	0.0088276, 0	0.054662, 0
NONHSAT076664	0.0044603, 0	0.0079825, 0	0.04623, 0	0.0052054, 0	0.021873, 0	0.0463, 0	0.048865, 0	0.035301, 0	0.0044634, 0	0.0044635, 0	0.031953, 0	0.025226, 0	0.010937, 0	0.005599, 0	0.0097146, 0	0.011329, 0	0.010998, 0	0.0092496, 0	0.0030177, 0	0.012473, 0	0.0096422, 0	0.011797, 1	0.0077174, 0	0.0080437, 0	0.0054761, 0	0.0072496, 0	0.0090471, 0	0.016571, 0	0.0094387, 0	0.016906, 0	0.0078786, 0	0.013732, 0	0.011294, 0	0.031808, 0	0.0094451, 0	0.025358, 0	0.0051771, 0	0.0086487, 0	0.022524, 0	0.0062861, 1	0.0098722, 0	0.0080957, 0	0.0071133, 1	0.0096254, 0	0.022511, 0	0.02526, 0	0.022339, 0	0.0056809, 0	0.030184, 1
NONHSAT076682	0.0085743, 0	0.010336, 0	0.12603, 0	0.0081397, 0	0.025056, 0	0.055879, 0	0.14703, 0	0.039062, 0	0.011012, 0	0.011286, 0	0.038549, 0	0.025526, 0	0.012679, 0	0.0082257, 0	0.010596, 0	0.018925, 0	0.01844, 0	0.0098118, 0	0.007913, 0	0.015649, 0	0.010258, 0	0.017385, 0	0.010908, 0	0.0084321, 0	0.0094989, 0	0.010814, 0	0.012525, 0	0.015944, 0	0.013474, 0	0.023017, 0	0.013155, 0	0.017491, 0	0.016974, 0	0.033583, 0	0.012533, 0	0.031196, 0	0.0067197, 0	0.017085, 0	0.038493, 0	0.011174, 1	0.014971, 0	0.0072582, 0	0.011922, 0	0.012693, 0	0.030279, 0	0.031308, 0	0.032574, 0	0.0068934, 0	0.037469, 0
NONHSAT076792	0.0068028, 0	0.011324, 0	0.12554, 0	0.0088215, 0	0.02577, 0	0.074401, 0	0.0763, 0	0.046877, 0	0.0064383, 0	0.0063193, 0	0.039603, 0	0.029287, 0	0.015233, 0	0.0073828, 0	0.014928, 0	0.013829, 0	0.013417, 0	0.010485, 0	0.0060257, 0	0.015488, 0	0.012744, 0	0.013862, 0	0.010296, 0	0.0121, 0	0.0082816, 0	0.0097931, 0	0.013455, 0	0.022395, 0	0.014802, 0	0.02405, 0	0.012496, 0	0.019466, 0	0.017285, 0	0.043258, 0	0.012777, 0	0.04044, 0	0.0078489, 0	0.01291, 0	0.081921, 0	0.013127, 1	0.013035, 0	0.011952, 0	0.014395, 0	0.017152, 0	0.030971, 0	0.02352, 0	0.028654, 0	0.0079203, 0	0.042137, 0
NONHSAT076793	0.0074855, 0	0.0079811, 0	0.05444, 0	0.0036846, 0	0.022858, 0	0.046107, 0	0.055682, 0	0.035043, 0	0.0047091, 0	0.0030753, 0	0.03289, 0	0.019927, 0	0.014161, 0	0.0083542, 0	0.0068702, 0	0.0087206, 0	0.011064, 0	0.0058107, 0	0.0079512, 0	0.015022, 0	0.0076482, 0	0.009105, 0	0.0056892, 0	0.0062666, 0	0.0077653, 0	0.0084721, 0	0.010514, 0	0.011283, 0	0.011671, 0	0.01765, 0	0.0067372, 0	0.018136, 0	0.012401, 0	0.031475, 0	0.0090122, 0	0.026224, 0	0.0043691, 0	0.0092991, 0	0.028241, 0	0.0070657, 1	0.011231, 0	0.0048747, 1	0.0074619, 0	0.0084759, 0	0.024481, 0	0.016198, 0	0.022692, 0	0.0050063, 0	0.033967, 0
NONHSAT076795	0.008533, 0	0.013169, 0	0.12459, 0	0.010572, 0	0.029394, 0	0.073162, 0	0.081143, 0	0.055308, 0	0.0071858, 0	0.0094006, 0	0.044295, 0	0.037489, 0	0.017323, 0	0.0083451, 0	0.018045, 0	0.015982, 0	0.017255, 0	0.015379, 0	0.0072873, 0	0.019125, 0	0.016931, 0	0.016984, 0	0.014106, 0	0.015151, 0	0.0091043, 0	0.010804, 0	0.016726, 0	0.033354, 0	0.014965, 0	0.025946, 0	0.016788, 0	0.020791, 0	0.018518, 0	0.046238, 0	0.01538, 0	0.043353, 0	0.010226, 0	0.016013, 0	0.08145, 0	0.014397, 1	0.014655, 0	0.016009, 1	0.015244, 0	0.021527, 0	0.03321, 0	0.025584, 0	0.032454, 0	0.011099, 0	0.050485, 0
NONHSAT077115	0.0094782, 0	0.022618, 0	0.056568, 0	0.015181, 0	0.043458, 0	0.12427, 0	0.06912, 0	0.050369, 0	0.0094525, 0	0.0089873, 0	0.058036, 0	0.031058, 0	0.020398, 0	0.014785, 0	0.016766, 0	0.016732, 0	0.024313, 0	0.01568, 0	0.0089978, 0	0.031361, 0	0.015279, 0	0.019317, 0	0.01234, 0	0.021241, 0	0.018101, 0	0.01253, 0	0.025458, 0	0.021969, 0	0.021408, 0	0.039906, 0	0.014799, 0	0.029132, 0	0.024959, 0	0.10937, 0	0.029271, 0	0.046487, 0	0.010108, 0	0.019336, 0	0.04045, 0	0.014077, 1	0.023811, 0	0.011408, 0	0.013764, 0	0.016961, 0	0.041958, 0	0.046414, 0	0.042918, 0	0.011871, 0	0.051827, 0
NONHSAT077129	0.007808, 0	0.0065915, 0	0.065795, 0	0.0034221, 0	0.019687, 0	0.051839, 0	0.059011, 0	0.038265, 0	0.0049471, 0	0.0032339, 0	0.030772, 0	0.017554, 0	0.014777, 0	0.0084223, 0	0.0067568, 0	0.0089621, 0	0.010698, 0	0.0057252, 0	0.0082954, 0	0.015507, 0	0.007184, 0	0.008627, 0	0.0051337, 0	0.0061954, 1	0.0083029, 0	0.0081251, 0	0.010415, 0	0.010508, 0	0.013616, 0	0.021747, 0	0.0058217, 0	0.021402, 0	0.015543, 0	0.030735, 0	0.0084047, 0	0.029552, 0	0.0047172, 0	0.009189, 0	0.034462, 0	0.0080732, 1	0.010518, 0	0.005137, 0	0.0078818, 0	0.0094186, 0	0.02844, 0	0.015431, 0	0.025947, 0	0.0047154, 0	0.043058, 0
NONHSAT077414	0.0082005, 0	0.013131, 0	0.1264, 0	0.0093728, 0	0.0231, 0	0.072303, 0	0.077196, 0	0.047255, 0	0.0074734, 0	0.0088473, 0	0.038009, 0	0.037553, 0	0.016166, 0	0.0079944, 0	0.017056, 0	0.01427, 0	0.014537, 0	0.012751, 0	0.007023, 0	0.015589, 0	0.014454, 0	0.01593, 0	0.012847, 0	0.013407, 0	0.0094318, 0	0.010812, 0	0.014569, 0	0.028714, 0	0.014467, 0	0.02377, 0	0.015679, 0	0.020498, 0	0.016664, 0	0.047371, 0	0.015164, 0	0.040942, 0	0.0084493, 0	0.013567, 0	0.081017, 0	0.013712, 0	0.012775, 0	0.013042, 0	0.014791, 0	0.018021, 0	0.029786, 0	0.027246, 0	0.030691, 0	0.009026, 0	0.04579, 0
NONHSAT077462	0.011809, 0	0.01138, 0	0.12593, 0	0.0098496, 0	0.021098, 0	0.060944, 0	0.066618, 1	0.04319, 0	0.0079621, 0	0.006912, 0	0.030841, 0	0.035802, 0	0.019272, 0	0.01018, 0	0.014541, 0	0.012321, 0	0.0097581, 0	0.012294, 0	0.013692, 0	0.013674, 0	0.014217, 0	0.012644, 0	0.013286, 0	0.010969, 0	0.011751, 0	0.011296, 0	0.01247, 0	0.022028, 0	0.015802, 0	0.022448, 0	0.012976, 0	0.023678, 0	0.016751, 0	0.035205, 0	0.010193, 0	0.032987, 0	0.0097284, 0	0.010519, 0	0.086368, 0	0.014634, 1	0.01001, 0	0.013371, 0	0.014661, 0	0.017066, 0	0.025502, 0	0.036661, 0	0.023777, 0	0.010369, 0	0.046381, 0
NONHSAT077466	0.01324, 0	0.013091, 0	0.12852, 0	0.011404, 0	0.022684, 0	0.060094, 0	0.069586, 1	0.034357, 0	0.0097514, 0	0.0085561, 0	0.029273, 0	0.028088, 0	0.019159, 1	0.012203, 0	0.014347, 0	0.011409, 0	0.011505, 0	0.0094665, 0	0.015937, 0	0.014908, 0	0.013112, 0	0.011988, 0	0.012766, 0	0.012085, 0	0.0138, 0	0.013159, 0	0.014452, 0	0.017687, 0	0.015871, 0	0.020123, 0	0.014803, 0	0.021266, 0	0.016319, 0	0.033219, 0	0.011826, 0	0.030437, 0	0.010882, 0	0.012993, 0	0.091675, 0	0.016888, 1	0.012452, 0	0.012008, 0	0.01706, 0	0.017671, 0	0.022382, 0	0.033959, 0	0.021057, 0	0.010967, 0	0.035999, 0
NONHSAT077932	0.0054885, 0	0.0068607, 0	0.02487, 0	0.0063931, 0	0.020123, 0	0.025496, 0	0.03503, 0	0.028896, 0	0.0045527, 0	0.0077109, 0	0.025132, 0	0.021554, 0	0.0076967, 0	0.0044743, 0	0.009055, 0	0.0081257, 0	0.0083981, 0	0.011014, 0	0.0049928, 0	0.0081409, 0	0.0095145, 0	0.0092841, 0	0.0090102, 0	0.0081653, 0	0.0047257, 0	0.0052089, 0	0.0071294, 0	0.019792, 0	0.0048485, 0	0.010249, 0	0.0092565, 0	0.008851, 0	0.0062451, 0	0.019047, 0	0.0078886, 0	0.011126, 0	0.0059506, 0	0.006826, 0	0.011054, 0	0.0054283, 1	0.0057179, 0	0.0084654, 0	0.0049951, 0	0.010272, 0	0.0093495, 0	0.028113, 0	0.012272, 0	0.0077121, 0	0.022856, 0
NONHSAT078100	0.0048605, 0	0.0072552, 0	0.030434, 0	0.0063889, 0	0.019475, 0	0.029737, 0	0.034094, 0	0.03112, 0	0.004089, 0	0.0066011, 0	0.025192, 0	0.027105, 1	0.0084591, 0	0.0039679, 0	0.010589, 0	0.0092728, 0	0.0077754, 0	0.012918, 0	0.0042192, 0	0.0077725, 0	0.011029, 0	0.010639, 1	0.0099537, 1	0.0089306, 0	0.0045834, 0	0.0049486, 0	0.0073034, 0	0.023406, 0	0.0050763, 0	0.010879, 0	0.0090833, 0	0.0098214, 1	0.0059904, 0	0.026472, 0	0.0083476, 0	0.013829, 0	0.0058755, 0	0.0064285, 0	0.01433, 1	0.0046701, 1	0.0053941, 0	0.010264, 1	0.0045252, 1	0.010708, 0	0.010711, 0	0.019777, 0	0.013978, 0	0.0080347, 0	0.026323, 0
NONHSAT078260	0.0088382, 0	0.0090052, 0	0.064647, 0	0.0072083, 0	0.02475, 0	0.057444, 0	0.066685, 0	0.042306, 0	0.0052079, 0	0.0049617, 0	0.038388, 0	0.021442, 0	0.016618, 0	0.0085819, 0	0.008173, 0	0.013808, 0	0.018304, 0	0.0088461, 0	0.0051737, 0	0.023848, 0	0.011442, 0	0.012627, 0	0.007833, 1	0.0083259, 0	0.0086785, 0	0.0077268, 0	0.014403, 0	0.014134, 0	0.014175, 0	0.028656, 0	0.0093574, 0	0.020238, 0	0.018229, 0	0.037528, 0	0.010725, 0	0.037847, 0	0.0070107, 0	0.014933, 0	0.034066, 0	0.011566, 1	0.016007, 0	0.0085206, 0	0.0094984, 0	0.012267, 0	0.036997, 0	0.030758, 0	0.033063, 0	0.0067395, 0	0.052975, 0
NONHSAT078261	0.0087336, 0	0.023806, 0	0.070926, 0	0.014837, 0	0.033863, 0	0.1185, 0	0.065814, 0	0.047957, 0	0.011399, 0	0.011535, 0	0.049171, 0	0.042999, 0	0.018492, 0	0.013901, 0	0.021387, 0	0.016337, 0	0.019267, 0	0.019051, 0	0.010001, 0	0.02268, 0	0.01601, 0	0.021298, 0	0.015015, 1	0.023278, 1	0.017764, 0	0.014348, 0	0.023354, 0	0.030189, 0	0.021235, 0	0.035302, 0	0.017358, 0	0.030167, 0	0.023176, 0	0.11283, 0	0.031673, 0	0.043381, 0	0.010111, 0	0.01586, 0	0.045782, 0	0.01184, 1	0.019295, 0	0.013575, 0	0.014284, 1	0.017578, 0	0.034909, 0	0.032828, 0	0.040572, 0	0.012387, 0	0.046902, 0
NONHSAT078782	0.036112, 0	0.037237, 0	0.22256, 0	0.028377, 0	0.059192, 0	0.11843, 0	0.19515, 1	0.087182, 0	0.029927, 0	0.032886, 0	0.074604, 0	0.14488, 0	0.049236, 1	0.032817, 0	0.040404, 0	0.041298, 0	0.03951, 0	0.036748, 0	0.037246, 0	0.045957, 0	0.047959, 0	0.046992, 0	0.049659, 1	0.033857, 1	0.032701, 0	0.039552, 0	0.038442, 0	0.068635, 0	0.032923, 0	0.056044, 0	0.044134, 0	0.052762, 0	0.037362, 0	0.089087, 0	0.033206, 0	0.068506, 0	0.035924, 0	0.038305, 0	0.12316, 0	0.045795, 1	0.035193, 0	0.036207, 0	0.042677, 0	0.045457, 0	0.055, 0	0.33772, 0	0.06451, 0	0.037579, 0	0.1382, 1
NONHSAT078941	0.0043945, 0	0.0057339, 0	0.030763, 0	0.0045957, 0	0.02015, 0	0.031754, 0	0.035302, 0	0.03218, 0	0.0038353, 0	0.0042738, 0	0.02757, 0	0.022026, 0	0.0085908, 0	0.004078, 0	0.0075716, 0	0.0087385, 0	0.0065102, 0	0.0095953, 0	0.0033985, 0	0.0072356, 0	0.0083883, 0	0.0086327, 0	0.007172, 1	0.0056843, 0	0.0039044, 0	0.0049316, 0	0.0053587, 0	0.013658, 0	0.0071979, 0	0.013646, 0	0.0058296, 0	0.011981, 0	0.0090547, 0	0.019815, 0	0.0054488, 0	0.015487, 0	0.0046518, 0	0.0046245, 0	0.014037, 0	0.0047356, 1	0.0056155, 0	0.0075076, 0	0.0046586, 0	0.0075215, 0	0.015492, 0	0.035506, 0	0.014662, 0	0.0054446, 0	0.027286, 1
NONHSAT079300	0.011888, 0	0.021741, 0	0.12807, 0	0.016, 0	0.11531, 0	0.14315, 0	0.14177, 0	0.10839, 0	0.011036, 0	0.011071, 0	0.13208, 0	0.037932, 0	0.025628, 0	0.015109, 0	0.01892, 0	0.020765, 0	0.022182, 0	0.016014, 0	0.017216, 0	0.023188, 0	0.016054, 0	0.017976, 0	0.013921, 1	0.016595, 0	0.012871, 0	0.018652, 0	0.018873, 0	0.021871, 0	0.019121, 0	0.036177, 0	0.01842, 0	0.027934, 1	0.02394, 0	0.053283, 0	0.014932, 0	0.039664, 0	0.010877, 0	0.018914, 0	0.094873, 0	0.018362, 0	0.022159, 0	0.014627, 0	0.020651, 0	0.025731, 0	0.03549, 0	0.039847, 0	0.029818, 0	0.013386, 0	0.053036, 0
NONHSAT079340	0.0060027, 0	0.0094433, 0	0.052823, 0	0.0061617, 0	0.024492, 0	0.04658, 0	0.058978, 0	0.041503, 0	0.0055532, 0	0.0073012, 0	0.036818, 0	0.033302, 0	0.011988, 0	0.0061746, 0	0.011932, 0	0.012709, 0	0.013189, 0	0.012224, 0	0.0038179, 0	0.013337, 0	0.011865, 0	0.014352, 0	0.01027, 1	0.009067, 0	0.0061751, 0	0.0083177, 0	0.010112, 0	0.023187, 0	0.0093738, 0	0.01816, 0	0.01122, 0	0.014923, 0	0.011613, 0	0.033553, 0	0.010933, 0	0.027055, 0	0.0061384, 0	0.010027, 0	0.023718, 0	0.0075375, 1	0.010363, 0	0.0093309, 0	0.0077607, 0	0.011444, 0	0.023436, 0	0.033604, 0	0.025495, 0	0.0070919, 0	0.036011, 0
NONHSAT079374	0.02404, 0	0.021645, 0	0.08941, 0	0.017074, 0	0.043404, 0	0.088622, 0	0.087947, 0	0.07525, 0	0.013078, 0	0.01688, 0	0.060576, 0	0.077793, 0	0.038999, 0	0.020388, 0	0.024744, 0	0.026835, 0	0.030157, 0	0.024349, 0	0.017088, 0	0.042643, 0	0.031423, 0	0.029295, 0	0.026969, 1	0.023212, 1	0.020943, 0	0.018472, 0	0.028623, 0	0.049662, 0	0.023225, 0	0.045504, 0	0.024911, 0	0.04062, 0	0.026617, 0	0.069354, 0	0.021149, 0	0.056989, 0	0.022229, 0	0.023541, 0	0.056438, 0	0.02923, 1	0.026643, 0	0.023437, 0	0.02302, 0	0.028906, 0	0.051685, 0	0.25885, 0	0.053387, 0	0.022656, 0	0.12416, 0
NONHSAT079548	0.026312, 0	0.043505, 0	0.15889, 0	0.030871, 0	0.12488, 0	0.21821, 0	0.17196, 0	0.1355, 0	0.020401, 0	0.02521, 0	0.1521, 0	0.094399, 0	0.049693, 0	0.02816, 0	0.038558, 0	0.036319, 0	0.0426, 0	0.034785, 0	0.022753, 0	0.055127, 0	0.038697, 0	0.040276, 1	0.03606, 1	0.039367, 0	0.031061, 0	0.028975, 0	0.044736, 0	0.061701, 0	0.034247, 0	0.069889, 0	0.038402, 0	0.053956, 1	0.041033, 0	0.14813, 0	0.043321, 0	0.079711, 0	0.026067, 0	0.034259, 0	0.11761, 1	0.037362, 1	0.041794, 0	0.030515, 1	0.034623, 1	0.043372, 0	0.066479, 0	0.27175, 0	0.067684, 0	0.029516, 1	0.13125, 1
NONHSAT079549	0.030165, 0	0.044025, 0	0.16763, 0	0.031194, 0	0.13002, 0	0.23267, 0	0.17931, 0	0.14443, 0	0.020315, 0	0.021964, 0	0.1593, 0	0.084091, 0	0.055655, 0	0.031309, 0	0.037864, 0	0.035725, 0	0.042152, 0	0.034677, 0	0.031913, 0	0.057769, 0	0.037464, 0	0.038643, 1	0.032661, 1	0.039494, 0	0.03533, 0	0.030406, 0	0.046816, 0	0.055061, 0	0.040616, 0	0.075656, 0	0.035214, 0	0.062747, 1	0.044978, 0	0.15587, 0	0.044009, 0	0.082524, 0	0.023811, 0	0.035772, 0	0.1217, 1	0.034157, 1	0.043568, 0	0.031899, 1	0.032991, 1	0.044501, 0	0.070675, 0	0.10379, 0	0.070656, 0	0.030004, 1	0.14665, 1
NONHSAT079552	0.039327, 0	0.054637, 0	0.23619, 0	0.040589, 0	0.13727, 0	0.24025, 0	0.2727, 0	0.15299, 0	0.036107, 0	0.035998, 0	0.16889, 0	0.12825, 0	0.060284, 0	0.038951, 0	0.04892, 0	0.050579, 0	0.052918, 0	0.045221, 0	0.037653, 0	0.065669, 0	0.05168, 0	0.053998, 1	0.049102, 1	0.047972, 0	0.042299, 0	0.044275, 0	0.057575, 0	0.067758, 0	0.045887, 0	0.087685, 0	0.049526, 0	0.069869, 1	0.055873, 0	0.16587, 0	0.055891, 0	0.096415, 0	0.034779, 0	0.050111, 0	0.13099, 1	0.047783, 1	0.054697, 0	0.040777, 1	0.046119, 1	0.056188, 0	0.084217, 0	0.14128, 0	0.089809, 0	0.03996, 1	0.15361, 1
NONHSAT079654	0.018671, 0	0.036202, 0	0.095452, 0	0.025253, 0	0.12521, 0	0.2014, 0	0.15798, 0	0.12983, 0	0.016975, 0	0.018754, 0	0.15151, 0	0.064492, 0	0.036269, 0	0.024496, 0	0.028807, 0	0.032254, 0	0.038426, 0	0.032651, 0	0.021969, 0	0.043245, 0	0.02787, 0	0.03359, 1	0.024762, 1	0.032207, 1	0.025624, 0	0.025051, 0	0.034779, 0	0.041517, 0	0.030799, 0	0.060776, 0	0.026976, 0	0.046593, 1	0.037732, 0	0.13725, 0	0.037802, 0	0.059976, 0	0.017755, 0	0.029527, 0	0.058388, 0	0.0215, 1	0.03741, 0	0.023983, 1	0.022516, 1	0.03377, 0	0.059973, 0	0.067235, 0	0.059689, 0	0.022742, 0	0.0849, 1
NONHSAT079674	0.0046443, 0	0.0058193, 0	0.038282, 0	0.0060075, 0	0.026235, 0	0.037418, 0	0.04645, 0	0.040234, 0	0.0039831, 0	0.0049671, 0	0.033776, 0	0.021335, 0	0.0093801, 0	0.0038334, 0	0.0088179, 0	0.010032, 0	0.0073844, 0	0.012033, 0	0.0042995, 0	0.0084695, 0	0.010062, 0	0.0094853, 0	0.0081107, 0	0.0078006, 0	0.0038781, 0	0.0045293, 0	0.0066713, 0	0.018316, 0	0.0072747, 0	0.014814, 0	0.0063115, 0	0.012647, 0	0.009264, 0	0.02257, 0	0.0061136, 0	0.016282, 0	0.005362, 0	0.0062585, 0	0.016318, 0	0.0046372, 1	0.0064052, 0	0.0098872, 1	0.0045936, 0	0.011061, 0	0.015979, 0	0.018934, 0	0.015389, 1	0.0074715, 0	0.031939, 1
NONHSAT079748	0.0059948, 0	0.020422, 0	0.075296, 0	0.012562, 0	0.031732, 0	0.11644, 0	0.073527, 0	0.038785, 0	0.0099757, 0	0.0086919, 0	0.044659, 0	0.025442, 0	0.014882, 0	0.012599, 0	0.016152, 0	0.013547, 0	0.017686, 0	0.012625, 0	0.0087486, 0	0.020567, 0	0.010127, 0	0.016479, 1	0.0097658, 1	0.01973, 1	0.015816, 0	0.012471, 0	0.02087, 0	0.017983, 0	0.020752, 0	0.033213, 0	0.012529, 0	0.027217, 1	0.022562, 0	0.10392, 0	0.0286, 0	0.039687, 0	0.007036, 0	0.015117, 0	0.044525, 0	0.010142, 1	0.018438, 0	0.0085945, 1	0.013223, 0	0.014074, 0	0.03321, 0	0.022247, 0	0.03637, 0	0.0089947, 0	0.035971, 0
NONHSAT080206	0.024343, 0	0.028803, 0	0.085739, 1	0.022192, 0	0.12333, 0	0.15001, 0	0.15663, 0	0.13311, 0	0.015137, 0	0.018068, 0	0.14943, 0	0.064942, 1	0.043987, 0	0.0223, 0	0.026175, 0	0.03311, 0	0.035894, 0	0.029992, 0	0.020982, 0	0.046384, 0	0.033227, 0	0.031422, 0	0.024909, 1	0.025798, 1	0.021714, 0	0.022764, 0	0.032399, 0	0.043273, 0	0.025942, 1	0.056655, 0	0.025989, 0	0.042691, 1	0.032556, 0	0.075563, 0	0.024251, 0	0.057269, 0	0.019923, 0	0.028772, 0	0.048787, 1	0.024601, 1	0.035485, 0	0.026176, 0	0.02197, 1	0.035124, 0	0.056254, 0	0.068932, 0	0.053426, 0	0.0234, 1	0.12529, 1
NONHSAT080219	0.0064732, 0	0.01066, 0	0.10748, 0	0.0093279, 0	0.024882, 0	0.05832, 0	0.058835, 0	0.03767, 0	0.0062795, 0	0.0066073, 0	0.033475, 0	0.028432, 0	0.012745, 0	0.0060499, 0	0.014177, 0	0.011258, 0	0.0091101, 0	0.010261, 0	0.0068707, 0	0.010164, 0	0.012013, 0	0.011506, 0	0.010505, 0	0.011022, 0	0.007245, 0	0.0084228, 0	0.01069, 0	0.021042, 0	0.010691, 0	0.016752, 0	0.01212, 0	0.014435, 0	0.011967, 0	0.033199, 0	0.0099522, 0	0.028425, 0	0.0076899, 0	0.0094555, 0	0.075909, 0	0.012044, 0	0.0088122, 0	0.011601, 0	0.012992, 0	0.015411, 0	0.019084, 0	0.024654, 0	0.018312, 0	0.0080913, 0	0.03166, 0
NONHSAT080828	0.020058, 0	0.021318, 0	0.041426, 0	0.021216, 0	0.044138, 0	0.051191, 0	0.059418, 0	0.043529, 0	0.019525, 0	0.02054, 0	0.048979, 0	0.028366, 0	0.022655, 0	0.021319, 0	0.021566, 0	0.022255, 0	0.022613, 0	0.022578, 0	0.020935, 0	0.024262, 0	0.022561, 0	0.023536, 0	0.020249, 0	0.021652, 0	0.020098, 0	0.021783, 0	0.021883, 0	0.022156, 0	0.021412, 0	0.025482, 0	0.021975, 0	0.023652, 0	0.023275, 0	0.031803, 0	0.0207, 0	0.026609, 0	0.021237, 0	0.022162, 0	0.031385, 0	0.020305, 0	0.024705, 0	0.020726, 0	0.020959, 0	0.023371, 0	0.02702, 0	0.032514, 0	0.026965, 0	0.020952, 0	0.028815, 0
NONHSAT081046	0.01091, 0	0.0087414, 0	0.039926, 1	0.0069381, 0	0.020563, 0	0.037822, 0	0.039193, 0	0.031683, 0	0.00771, 0	0.0061189, 0	0.026621, 0	0.017174, 1	0.015101, 0	0.010502, 0	0.0082735, 0	0.0088168, 0	0.0091456, 0	0.009257, 0	0.01226, 1	0.013651, 0	0.0091772, 0	0.0088383, 0	0.0079569, 1	0.0078226, 1	0.01087, 0	0.009468, 0	0.010035, 0	0.0098355, 0	0.013232, 1	0.018176, 0	0.0078289, 0	0.019865, 1	0.014348, 0	0.023157, 0	0.0088044, 0	0.019083, 0	0.0077216, 0	0.0084267, 0	0.025512, 0	0.0091785, 1	0.010442, 0	0.0077536, 0	0.0086116, 1	0.010051, 0	0.020656, 0	0.02039, 0	0.019052, 0	0.007741, 0	0.031542, 1
NONHSAT081217	0.0062193, 0	0.010541, 0	0.13439, 0	0.0075027, 0	0.01897, 0	0.073118, 0	0.081466, 0	0.037764, 0	0.0064724, 0	0.0057468, 0	0.032206, 0	0.021718, 0	0.013561, 0	0.0071255, 0	0.012342, 0	0.011399, 0	0.012784, 0	0.0063286, 0	0.0063723, 0	0.014804, 0	0.0093151, 0	0.011336, 0	0.0077319, 0	0.010768, 0	0.0084582, 0	0.0094712, 0	0.013214, 0	0.016534, 0	0.015074, 0	0.023344, 0	0.011381, 0	0.019046, 0	0.017489, 0	0.042472, 0	0.012924, 0	0.039709, 0	0.0062346, 0	0.012908, 0	0.08521, 0	0.012971, 1	0.012721, 0	0.0084834, 0	0.014681, 1	0.015398, 0	0.029962, 0	0.018044, 0	0.027997, 0	0.0059599, 0	0.038591, 0
NONHSAT081240	0.0080165, 0	0.022651, 0	0.12982, 0	0.016374, 0	0.021425, 0	0.12124, 0	0.067383, 0	0.032648, 0	0.011198, 0	0.010302, 0	0.034426, 0	0.029745, 0	0.016881, 0	0.013177, 0	0.020408, 0	0.012802, 0	0.015684, 0	0.013102, 0	0.012205, 0	0.019061, 0	0.01168, 0	0.016037, 1	0.012737, 1	0.022379, 1	0.017494, 0	0.013535, 0	0.022242, 0	0.022102, 0	0.022972, 1	0.033313, 0	0.016575, 0	0.029451, 0	0.024326, 0	0.10753, 0	0.029925, 0	0.044369, 0	0.0093863, 0	0.015124, 0	0.096576, 1	0.015886, 1	0.017315, 0	0.011788, 1	0.019078, 1	0.01942, 0	0.030424, 0	0.038909, 0	0.034066, 0	0.010398, 0	0.039843, 1
NONHSAT081259	0.006404, 0	0.0093248, 0	0.12596, 0	0.0067285, 0	0.017719, 0	0.070207, 0	0.072522, 0	0.042155, 0	0.0056735, 0	0.0051477, 0	0.032524, 0	0.020127, 0	0.013882, 0	0.0069742, 0	0.011597, 0	0.010768, 0	0.012003, 0	0.0070114, 0	0.0062223, 0	0.014622, 0	0.0092797, 0	0.010378, 0	0.0071521, 0	0.0098473, 0	0.0078189, 0	0.0087883, 0	0.01232, 0	0.01652, 0	0.016168, 0	0.025222, 0	0.010111, 0	0.021362, 0	0.019079, 0	0.03866, 0	0.011737, 0	0.0405, 0	0.0059763, 0	0.011768, 0	0.080732, 0	0.012238, 1	0.012118, 0	0.0088432, 0	0.01367, 1	0.015326, 0	0.032348, 0	0.015632, 0	0.028803, 1	0.0057429, 0	0.044563, 0
NONHSAT081608	0.0054239, 0	0.0069208, 0	0.066925, 0	0.004096, 0	0.024175, 0	0.054487, 0	0.071626, 0	0.04098, 0	0.0049438, 0	0.0042565, 0	0.037466, 0	0.015006, 0	0.011682, 0	0.0061569, 0	0.0067209, 0	0.01011, 0	0.011956, 0	0.0065274, 0	0.0046077, 0	0.014033, 0	0.0065449, 0	0.0093957, 0	0.0048795, 0	0.006077, 0	0.0061044, 0	0.0070284, 0	0.0096261, 0	0.010388, 0	0.012479, 0	0.022252, 0	0.0065459, 0	0.018273, 0	0.015749, 0	0.029737, 0	0.0091386, 0	0.029302, 0	0.003615, 0	0.0098394, 0	0.029182, 0	0.0069132, 1	0.011232, 0	0.0050341, 0	0.0074351, 0	0.0094419, 0	0.028479, 0	0.010932, 0	0.026284, 0	0.0038947, 0	0.037931, 0
NONHSAT081842	0.010358, 0	0.013395, 0	0.18001, 0	0.012578, 0	0.02286, 0	0.066442, 0	0.14889, 0	0.036227, 0	0.012736, 0	0.013143, 0	0.03462, 0	0.028184, 0	0.014311, 0	0.0090246, 0	0.015115, 0	0.018674, 0	0.017232, 0	0.010794, 0	0.01189, 0	0.014639, 0	0.012733, 0	0.017429, 1	0.013285, 0	0.012132, 0	0.011723, 0	0.012184, 0	0.014822, 0	0.019971, 0	0.015301, 0	0.023781, 0	0.017739, 0	0.018561, 0	0.018412, 0	0.039514, 0	0.014669, 0	0.035223, 0	0.0093488, 0	0.018194, 0	0.086636, 0	0.016658, 1	0.014575, 0	0.010964, 1	0.018083, 0	0.018167, 0	0.027456, 0	0.030171, 0	0.029374, 0	0.0096241, 0	0.038117, 0
NONHSAT082006	0.0047037, 0	0.0060357, 0	0.038, 0	0.0046708, 0	0.020447, 0	0.036297, 0	0.040198, 0	0.033634, 0	0.0039917, 0	0.0038876, 0	0.02889, 0	0.021069, 0	0.00959, 0	0.0044291, 0	0.0077968, 0	0.0092086, 0	0.0072017, 0	0.0094111, 0	0.0038317, 0	0.0085801, 0	0.0084523, 0	0.0087691, 0	0.0068184, 0	0.0059948, 0	0.0044508, 0	0.0051965, 0	0.0062733, 0	0.013289, 0	0.0084134, 0	0.015438, 0	0.0056523, 0	0.013406, 0	0.010238, 0	0.0229, 0	0.0061709, 0	0.018126, 0	0.004526, 0	0.0054611, 0	0.017838, 0	0.0049394, 1	0.006664, 0	0.0076941, 0	0.0051539, 0	0.0081925, 0	0.017772, 0	0.020446, 0	0.016551, 0	0.0054184, 0	0.03111, 0
NONHSAT082239	0.0086799, 0	0.008323, 0	0.10527, 0	0.0080726, 0	0.022248, 0	0.041592, 0	0.13135, 0	0.033458, 0	0.010671, 0	0.010906, 0	0.032757, 0	0.019846, 0	0.010118, 0	0.0067992, 0	0.0084261, 0	0.016345, 0	0.01404, 0	0.010314, 0	0.0087224, 0	0.011109, 0	0.0086852, 0	0.014296, 1	0.009859, 0	0.0064274, 0	0.0083366, 0	0.0085979, 0	0.0094896, 0	0.011703, 0	0.011532, 0	0.020016, 0	0.010886, 0	0.015783, 0	0.015013, 0	0.024125, 0	0.0095299, 0	0.021013, 0	0.0056847, 0	0.01343, 0	0.025352, 0	0.0089791, 1	0.011181, 0	0.0068648, 1	0.0094386, 0	0.010448, 0	0.023125, 0	0.019952, 0	0.024727, 0	0.0068064, 0	0.03306, 0
NONHSAT082246	0.014232, 0	0.01427, 0	0.052535, 0	0.010627, 0	0.032476, 0	0.063049, 0	0.062022, 0	0.049805, 0	0.0072676, 0	0.0078472, 0	0.046342, 0	0.041752, 0	0.027273, 0	0.011363, 0	0.014908, 0	0.017698, 0	0.019878, 0	0.013232, 0	0.0074979, 0	0.032548, 0	0.020927, 0	0.018221, 0	0.013779, 0	0.014276, 0	0.012725, 0	0.010382, 0	0.020974, 0	0.026735, 0	0.015139, 0	0.033398, 0	0.013641, 0	0.024025, 0	0.017146, 0	0.045501, 0	0.014339, 0	0.043265, 0	0.011138, 0	0.01743, 0	0.031001, 0	0.017051, 1	0.02056, 0	0.015422, 0	0.012451, 0	0.017642, 0	0.036931, 0	0.048644, 0	0.036295, 0	0.012733, 0	0.091781, 0
NONHSAT082319	0.0061914, 0	0.0089778, 0	0.11961, 0	0.0098507, 0	0.016785, 0	0.052563, 0	0.063747, 0	0.029801, 0	0.0062491, 0	0.0072721, 0	0.022531, 0	0.017917, 0	0.011096, 0	0.0055702, 0	0.012971, 0	0.0097784, 0	0.0088729, 0	0.0085685, 0	0.0080631, 0	0.0097119, 0	0.010392, 0	0.0094431, 1	0.0093905, 0	0.011851, 0	0.0071114, 0	0.0073189, 0	0.011129, 0	0.019926, 0	0.010835, 0	0.015274, 0	0.011781, 0	0.013501, 0	0.012228, 0	0.030775, 0	0.010042, 0	0.026711, 0	0.0078522, 0	0.010903, 0	0.080646, 0	0.012382, 1	0.0083952, 0	0.011396, 1	0.013473, 0	0.017294, 0	0.016809, 0	0.020221, 0	0.016292, 0	0.0087621, 0	0.028686, 0
NONHSAT082353	0.0098197, 0	0.011276, 0	0.11951, 0	0.011052, 0	0.028319, 0	0.047598, 0	0.13655, 0	0.036765, 0	0.012361, 0	0.012709, 0	0.037236, 0	0.032164, 0	0.012544, 0	0.0078838, 0	0.013768, 0	0.020115, 0	0.015622, 0	0.014531, 0	0.0094003, 0	0.012014, 0	0.013262, 0	0.019026, 0	0.014473, 0	0.010419, 1	0.0098089, 0	0.010917, 0	0.011651, 0	0.019961, 0	0.011042, 0	0.019049, 0	0.014628, 0	0.014739, 0	0.013761, 0	0.031856, 0	0.011822, 0	0.023663, 0	0.0088859, 0	0.015512, 0	0.039362, 1	0.011597, 1	0.012675, 0	0.011323, 0	0.0123, 0	0.014162, 0	0.022071, 0	0.027128, 0	0.025518, 0	0.0099431, 0	0.031503, 0
NONHSAT082933	0.021917, 0	0.026106, 0	0.14747, 0	0.020913, 0	0.11678, 0	0.13817, 0	0.23298, 0	0.12545, 0	0.01985, 0	0.020634, 0	0.14144, 0	0.058051, 0	0.037389, 0	0.018952, 0	0.025238, 0	0.035151, 0	0.031229, 0	0.02722, 0	0.019433, 0	0.036654, 0	0.0291, 0	0.031751, 1	0.02398, 1	0.022492, 0	0.019634, 0	0.022008, 0	0.028638, 0	0.038321, 0	0.024075, 0	0.05039, 0	0.02542, 0	0.038245, 0	0.030492, 0	0.060085, 0	0.022447, 0	0.050698, 0	0.016581, 0	0.028317, 0	0.04914, 0	0.022697, 1	0.032037, 0	0.022349, 0	0.02199, 1	0.033042, 0	0.050089, 0	0.049207, 0	0.050177, 0	0.020633, 0	0.11174, 0
NONHSAT082967	0.015961, 0	0.018677, 0	0.043368, 0	0.013045, 0	0.026345, 0	0.034702, 0	0.0528, 0	0.035105, 0	0.016395, 0	0.016093, 0	0.031947, 0	0.074616, 0	0.017072, 0	0.01539, 0	0.018587, 0	0.016843, 0	0.016888, 0	0.019195, 0	0.015526, 0	0.019393, 0	0.02278, 0	0.021289, 0	0.024005, 0	0.015673, 0	0.013637, 0	0.022321, 0	0.017077, 0	0.028358, 0	0.013228, 0	0.021721, 0	0.020689, 0	0.021124, 0	0.016725, 0	0.031763, 0	0.018054, 0	0.025485, 0	0.017308, 0	0.017072, 0	0.02451, 0	0.018581, 1	0.016068, 0	0.016018, 0	0.017707, 0	0.018942, 0	0.022654, 0	0.077974, 0	0.028541, 0	0.017007, 0	0.033874, 0
NONHSAT083038	0.0079864, 0	0.0089572, 0	0.021333, 0	0.0078977, 0	0.025735, 0	0.034163, 0	0.033948, 0	0.034042, 0	0.0041024, 0	0.0063628, 0	0.033007, 0	0.030484, 0	0.012252, 0	0.0063627, 0	0.010057, 0	0.011866, 0	0.013815, 0	0.012837, 0	0.0037545, 0	0.016352, 0	0.013281, 0	0.012646, 0	0.011097, 1	0.0080682, 0	0.0064884, 0	0.0056559, 1	0.010359, 0	0.021046, 0	0.0060221, 0	0.016211, 0	0.01077, 0	0.010264, 1	0.0078734, 0	0.027262, 0	0.0078337, 0	0.019974, 0	0.0074114, 0	0.009994, 0	0.01446, 0	0.0088697, 1	0.010534, 0	0.010338, 0	0.0056036, 1	0.0099709, 0	0.019169, 0	0.04562, 0	0.019712, 1	0.0084872, 0	0.034283, 0
NONHSAT083046	0.0064165, 0	0.007471, 0	0.022806, 0	0.0068663, 0	0.025701, 0	0.035118, 0	0.035133, 0	0.031497, 0	0.0031626, 0	0.0039969, 0	0.032526, 0	0.022734, 0	0.011377, 0	0.0056102, 0	0.0080425, 0	0.011367, 0	0.012578, 0	0.010211, 0	0.0029399, 0	0.015686, 0	0.011241, 0	0.011099, 0	0.0086387, 1	0.0068051, 0	0.0053874, 0	0.0046747, 1	0.0094583, 0	0.015269, 0	0.0059991, 0	0.015631, 0	0.0079781, 0	0.009059, 1	0.007908, 0	0.022868, 0	0.0062509, 0	0.019589, 0	0.0064303, 0	0.0096418, 0	0.014534, 0	0.0078111, 1	0.010642, 0	0.0089472, 0	0.0050048, 1	0.0088272, 0	0.019202, 0	0.030593, 0	0.017889, 1	0.0070984, 0	0.030481, 0
NONHSAT083172	0.0089808, 0	0.01111, 0	0.11615, 0	0.0089713, 0	0.030074, 0	0.052699, 0	0.14773, 0	0.040902, 0	0.01151, 0	0.011685, 0	0.04335, 0	0.025712, 0	0.012429, 0	0.0088561, 0	0.010985, 0	0.019901, 0	0.01964, 0	0.010497, 0	0.0080737, 0	0.01681, 0	0.010982, 0	0.018378, 0	0.010926, 0	0.0092311, 0	0.0090984, 0	0.011251, 0	0.013258, 0	0.016372, 0	0.013396, 0	0.022324, 0	0.013695, 0	0.017049, 0	0.016392, 0	0.0342, 0	0.01319, 0	0.030267, 0	0.007149, 0	0.017986, 0	0.030971, 0	0.010998, 1	0.016116, 0	0.0074561, 1	0.011869, 0	0.01266, 0	0.030443, 0	0.032692, 0	0.031863, 0	0.0076859, 0	0.036429, 0
NONHSAT083208	0.0073812, 0	0.012037, 0	0.13288, 0	0.0092634, 0	0.020994, 0	0.072033, 0	0.080953, 0	0.041789, 0	0.0076156, 0	0.0073605, 0	0.034022, 0	0.032147, 0	0.015461, 0	0.0078903, 0	0.015757, 0	0.014407, 0	0.013562, 0	0.010515, 0	0.0067761, 0	0.015218, 0	0.013438, 0	0.014755, 1	0.011365, 0	0.012791, 1	0.0092326, 0	0.010643, 0	0.014153, 0	0.023258, 0	0.014966, 0	0.023499, 0	0.013426, 0	0.019692, 0	0.017093, 0	0.045128, 0	0.013792, 0	0.040687, 0	0.0084384, 0	0.013467, 0	0.08343, 1	0.014029, 1	0.013044, 0	0.01248, 1	0.015325, 0	0.017341, 0	0.030028, 0	0.027075, 0	0.029307, 0	0.0085076, 0	0.042256, 1
NONHSAT083214	0.013771, 0	0.014711, 0	0.067199, 0	0.010879, 0	0.026637, 0	0.061883, 0	0.067318, 0	0.050048, 0	0.0087908, 0	0.010402, 0	0.040111, 0	0.046807, 0	0.024667, 0	0.010379, 0	0.018442, 0	0.01649, 0	0.016258, 0	0.016762, 0	0.0090306, 0	0.025105, 0	0.021611, 0	0.018811, 0	0.016185, 0	0.01682, 0	0.012699, 0	0.010915, 0	0.02017, 0	0.03544, 0	0.014941, 0	0.029505, 0	0.015804, 0	0.025697, 0	0.016146, 0	0.049272, 0	0.017438, 0	0.039499, 0	0.011591, 0	0.015069, 0	0.03464, 0	0.014441, 1	0.016861, 0	0.017009, 0	0.013283, 0	0.020595, 0	0.029476, 0	0.039439, 0	0.03402, 0	0.014172, 0	0.088881, 0
NONHSAT083226	0.015579, 0	0.025835, 0	0.14275, 0	0.018581, 0	0.036223, 0	0.12706, 0	0.16197, 0	0.055355, 0	0.0188, 0	0.019544, 0	0.052565, 0	0.046589, 0	0.023957, 0	0.019032, 0	0.024189, 0	0.025567, 0	0.027151, 0	0.022605, 0	0.019662, 0	0.029363, 0	0.019082, 0	0.028255, 0	0.020308, 0	0.025953, 0	0.024263, 0	0.018775, 0	0.029029, 0	0.035335, 0	0.025981, 0	0.041454, 0	0.022591, 0	0.038308, 0	0.028448, 0	0.12016, 0	0.035389, 0	0.047811, 0	0.014511, 0	0.024752, 0	0.054124, 0	0.01788, 1	0.023582, 0	0.015225, 1	0.018732, 0	0.022957, 0	0.042691, 0	0.042511, 0	0.052313, 0	0.016883, 0	0.065289, 0
NONHSAT083698	0.013404, 0	0.022148, 0	0.064274, 0	0.015691, 0	0.12074, 0	0.12762, 0	0.14102, 1	0.11037, 0	0.013749, 0	0.013837, 0	0.1387, 0	0.03388, 1	0.025864, 0	0.018749, 0	0.017015, 0	0.024847, 0	0.026965, 0	0.018578, 0	0.01759, 0	0.027078, 0	0.017449, 0	0.02181, 1	0.013943, 0	0.016439, 1	0.013846, 0	0.020959, 0	0.018711, 0	0.017506, 0	0.019694, 1	0.036556, 0	0.017084, 0	0.026552, 0	0.025388, 0	0.045029, 0	0.015761, 0	0.034956, 0	0.012748, 0	0.02177, 0	0.035646, 0	0.015423, 1	0.0273, 0	0.014205, 0	0.017687, 0	0.023238, 0	0.039138, 0	0.028555, 0	0.034013, 0	0.014663, 0	0.046709, 0
NONHSAT083763	0.0091543, 0	0.029277, 0	0.073313, 0	0.019369, 0	0.11323, 0	0.1822, 0	0.13346, 0	0.10569, 0	0.013342, 0	0.013004, 0	0.13333, 0	0.034059, 0	0.024281, 0	0.017224, 0	0.021403, 0	0.021598, 0	0.025388, 0	0.021449, 0	0.014068, 0	0.029711, 0	0.016346, 0	0.022416, 1	0.014195, 0	0.025978, 0	0.01865, 0	0.018136, 0	0.027265, 0	0.025455, 0	0.023143, 0	0.045661, 0	0.018202, 0	0.033376, 0	0.028812, 0	0.11803, 0	0.032226, 0	0.043877, 0	0.010034, 0	0.020643, 0	0.045591, 1	0.012832, 1	0.02766, 0	0.01369, 1	0.01656, 0	0.025111, 0	0.042113, 0	0.029192, 0	0.041773, 0	0.014665, 0	0.046136, 0
NONHSAT083767	0.013271, 0	0.032552, 0	0.075933, 0	0.021364, 0	0.11323, 0	0.18581, 0	0.13518, 0	0.11795, 0	0.015706, 0	0.01648, 0	0.13751, 0	0.051837, 0	0.028931, 0	0.019344, 0	0.026264, 0	0.025208, 0	0.027795, 0	0.028623, 0	0.016232, 0	0.032271, 0	0.022097, 0	0.027532, 1	0.019901, 0	0.029198, 0	0.021309, 0	0.020606, 0	0.030054, 0	0.03709, 0	0.026491, 0	0.051584, 0	0.022661, 0	0.040732, 0	0.032482, 0	0.12656, 0	0.036023, 0	0.049909, 0	0.013109, 0	0.021642, 0	0.044153, 1	0.014877, 1	0.028961, 0	0.018869, 1	0.017947, 0	0.028417, 0	0.048106, 0	0.039561, 0	0.049311, 0	0.018271, 0	0.066697, 0
NONHSAT084422	0.0032331, 0	0.0050619, 0	0.027424, 0	0.0055716, 0	0.019445, 0	0.023802, 0	0.03086, 0	0.02721, 0	0.0031098, 0	0.0047208, 0	0.022621, 0	0.020145, 0	0.0068353, 1	0.0026018, 0	0.0084551, 0	0.0083247, 0	0.0054282, 0	0.010489, 0	0.0034158, 0	0.0053381, 0	0.0092204, 0	0.0083246, 1	0.0080856, 0	0.0073065, 1	0.0028883, 0	0.0036039, 0	0.0050683, 0	0.018072, 0	0.003506, 0	0.0077977, 0	0.0061875, 0	0.0064097, 0	0.0042508, 0	0.017242, 0	0.0048847, 0	0.0096783, 0	0.0050885, 0	0.0048197, 0	0.012519, 0	0.0036838, 1	0.0040304, 0	0.0092385, 0	0.003762, 1	0.0094929, 0	0.0077296, 0	0.020388, 0	0.0089745, 0	0.0070293, 0	0.018979, 0
NONHSAT084423	0.0069979, 0	0.011572, 0	0.12216, 0	0.0090621, 0	0.031131, 0	0.072673, 0	0.077117, 0	0.049678, 0	0.0065545, 0	0.0061886, 0	0.044481, 0	0.02955, 0	0.016154, 1	0.0077003, 0	0.015239, 0	0.014531, 0	0.015297, 0	0.010829, 0	0.0060881, 0	0.017507, 0	0.013422, 0	0.014358, 1	0.010429, 0	0.012235, 1	0.0077374, 0	0.010192, 0	0.014455, 0	0.022738, 0	0.01473, 0	0.024629, 0	0.013248, 0	0.018446, 0	0.018084, 0	0.038809, 0	0.012094, 0	0.041626, 0	0.0086418, 0	0.014079, 0	0.083226, 0	0.01383, 1	0.014416, 0	0.012714, 0	0.015058, 1	0.017875, 0	0.032971, 0	0.021169, 0	0.029166, 0	0.0081293, 0	0.041237, 0
NONHSAT084495	0.012171, 0	0.016847, 0	0.054149, 0	0.010922, 0	0.10223, 0	0.1027, 0	0.11703, 0	0.091087, 0	0.0098771, 0	0.0082366, 0	0.11568, 0	0.027795, 0	0.022161, 0	0.01354, 0	0.011004, 0	0.015881, 0	0.016464, 0	0.013199, 0	0.01489, 0	0.019279, 0	0.012049, 0	0.013891, 0	0.010395, 0	0.010207, 0	0.011479, 0	0.014933, 0	0.013919, 0	0.012206, 0	0.012412, 0	0.026715, 0	0.012759, 0	0.021543, 0	0.016725, 0	0.032517, 0	0.010365, 0	0.021176, 0	0.0075022, 0	0.013041, 0	0.030542, 0	0.010739, 1	0.018274, 0	0.0080038, 0	0.011262, 0	0.01644, 0	0.025374, 0	0.025946, 0	0.021732, 0	0.0096282, 0	0.034709, 0
NONHSAT084514	0.011141, 0	0.013609, 0	0.18125, 0	0.012838, 0	0.030981, 0	0.069778, 0	0.1564, 0	0.044077, 0	0.012885, 0	0.013486, 0	0.04356, 0	0.0298, 0	0.016003, 0	0.0094465, 0	0.015467, 0	0.019721, 0	0.017929, 0	0.011718, 0	0.012486, 0	0.015724, 0	0.01366, 0	0.018075, 1	0.013896, 0	0.012155, 0	0.011817, 0	0.012666, 0	0.015102, 0	0.02107, 0	0.015423, 0	0.025073, 0	0.018181, 0	0.019409, 0	0.018728, 0	0.036773, 0	0.013891, 0	0.035829, 0	0.0097106, 0	0.018765, 0	0.086756, 0	0.017167, 1	0.015414, 0	0.011566, 1	0.018377, 0	0.019307, 0	0.028659, 0	0.032152, 0	0.029957, 1	0.01023, 0	0.043276, 1
NONHSAT084534	0.0069781, 0	0.014364, 0	0.041009, 0	0.011279, 0	0.09935, 0	0.089671, 0	0.10674, 0	0.091952, 0	0.0078861, 0	0.0091615, 0	0.11126, 0	0.03031, 0	0.016549, 0	0.0081448, 0	0.013308, 0	0.017643, 0	0.014474, 0	0.017152, 0	0.0085397, 0	0.0141, 0	0.014019, 0	0.014902, 1	0.011978, 0	0.011903, 0	0.00615, 0	0.010967, 0	0.011068, 0	0.021718, 0	0.0072667, 0	0.02124, 0	0.012322, 0	0.014519, 0	0.01173, 0	0.028593, 0	0.0088012, 0	0.016785, 0	0.0072391, 0	0.011118, 0	0.018358, 0	0.0075155, 1	0.014228, 0	0.011982, 1	0.0085036, 0	0.017987, 0	0.019632, 0	0.025494, 0	0.017123, 0	0.010731, 0	0.029099, 1
NONHSAT084609	0.0086024, 0	0.009694, 0	0.03332, 1	0.0093242, 0	0.032992, 0	0.043091, 0	0.045585, 0	0.038006, 0	0.0054364, 0	0.0063652, 0	0.040243, 0	0.027178, 0	0.01451, 0	0.0075514, 0	0.010171, 0	0.014088, 0	0.015465, 0	0.012414, 0	0.0052124, 0	0.018522, 0	0.013773, 0	0.013669, 0	0.010609, 1	0.0091011, 1	0.0073511, 0	0.0076377, 0	0.011399, 0	0.017412, 0	0.0084965, 0	0.019182, 0	0.010191, 0	0.011949, 0	0.0112, 0	0.028951, 0	0.0084531, 0	0.023433, 0	0.0087569, 0	0.01176, 0	0.02077, 0	0.010305, 1	0.013492, 0	0.011321, 1	0.0074555, 1	0.011776, 0	0.023764, 0	0.03677, 0	0.021715, 1	0.009093, 0	0.034995, 0
NONHSAT084621	0.0068793, 0	0.010364, 0	0.13132, 1	0.0072789, 0	0.018944, 0	0.075269, 0	0.079497, 0	0.042635, 0	0.006527, 0	0.0058909, 0	0.033823, 0	0.022563, 0	0.014286, 0	0.0077275, 0	0.011937, 0	0.011287, 0	0.013128, 0	0.0070121, 0	0.0068354, 0	0.015662, 0	0.0095181, 0	0.011146, 0	0.0077919, 1	0.010474, 1	0.0087112, 0	0.009663, 0	0.013229, 0	0.016477, 0	0.016977, 0	0.026619, 0	0.011049, 0	0.022482, 0	0.020094, 0	0.043339, 0	0.012972, 0	0.041885, 0	0.0063698, 0	0.012644, 0	0.082745, 0	0.013182, 1	0.01302, 0	0.0086067, 1	0.014515, 1	0.015601, 0	0.033728, 0	0.028598, 0	0.030658, 1	0.0061154, 0	0.044872, 0
NONHSAT084827	0.028248, 0	0.033086, 0	0.15936, 1	0.024434, 0	0.12178, 0	0.1697, 0	0.17246, 0	0.14186, 0	0.018651, 0	0.022896, 0	0.14653, 0	0.090859, 0	0.05081, 0	0.025815, 0	0.033733, 0	0.035859, 0	0.038659, 0	0.030841, 0	0.023579, 0	0.050899, 0	0.03753, 0	0.035516, 1	0.033653, 1	0.030456, 0	0.025778, 0	0.02677, 0	0.036712, 0	0.057677, 0	0.029489, 0	0.061411, 0	0.034222, 0	0.051891, 1	0.036107, 0	0.087829, 0	0.027059, 0	0.072035, 0	0.026979, 0	0.030841, 0	0.11081, 0	0.038462, 1	0.036501, 0	0.028768, 0	0.033499, 1	0.043014, 0	0.065802, 0	0.27009, 0	0.06324, 1	0.027358, 1	0.13909, 1
NONHSAT084833	0.0052328, 0	0.0071304, 0	0.02844, 1	0.0063472, 0	0.019536, 0	0.029014, 0	0.034879, 0	0.032538, 0	0.0040109, 0	0.0065349, 0	0.025953, 0	0.028012, 0	0.0091883, 0	0.0042715, 0	0.010484, 0	0.0097165, 0	0.0085959, 0	0.013036, 0	0.0041959, 0	0.0091621, 0	0.011515, 0	0.011056, 1	0.010092, 1	0.0088373, 0	0.004697, 0	0.0050784, 0	0.007663, 0	0.023798, 0	0.0053557, 0	0.012108, 0	0.0090912, 0	0.0098666, 1	0.0064766, 0	0.02561, 0	0.0081509, 0	0.015272, 0	0.006151, 0	0.0069235, 0	0.011929, 0	0.0050769, 1	0.0060756, 0	0.010318, 0	0.0045456, 1	0.010807, 0	0.012555, 0	0.026386, 0	0.015536, 1	0.0082014, 1	0.028927, 1
NONHSAT084838	0.0051537, 0	0.0073658, 0	0.053637, 1	0.0064671, 0	0.026109, 0	0.045781, 0	0.058993, 0	0.042952, 0	0.0045868, 0	0.0057314, 0	0.036093, 0	0.026543, 0	0.01168, 0	0.0053562, 0	0.010987, 0	0.012685, 0	0.011814, 0	0.012105, 0	0.0041708, 0	0.01319, 0	0.011759, 0	0.012966, 1	0.0092037, 1	0.0097598, 0	0.0051706, 0	0.0071004, 0	0.0095453, 0	0.022254, 0	0.0091531, 0	0.017498, 0	0.0086358, 0	0.014161, 1	0.01113, 0	0.030199, 0	0.0090662, 0	0.025412, 0	0.0064922, 0	0.0099203, 0	0.023967, 0	0.0066412, 1	0.00988, 0	0.010618, 0	0.0071421, 1	0.013087, 0	0.022557, 0	0.025523, 0	0.022839, 1	0.0080406, 1	0.035839, 1
NONHSAT084887	0.017062, 0	0.017177, 0	0.067203, 0	0.012308, 0	0.031175, 0	0.067323, 0	0.076752, 0	0.059966, 0	0.0086597, 0	0.010423, 0	0.049616, 0	0.048581, 0	0.029509, 0	0.01314, 0	0.01908, 0	0.020129, 0	0.02347, 0	0.018743, 0	0.0099845, 0	0.034722, 0	0.024349, 0	0.021711, 0	0.016958, 0	0.018873, 0	0.014397, 0	0.011577, 0	0.02514, 0	0.037212, 0	0.019337, 0	0.03838, 0	0.017569, 0	0.029637, 0	0.020631, 0	0.052829, 0	0.020044, 0	0.049926, 0	0.012799, 0	0.019948, 0	0.034344, 0	0.017609, 1	0.022583, 0	0.01842, 0	0.014128, 0	0.022101, 0	0.041692, 0	0.053605, 0	0.042641, 0	0.016055, 0	0.10713, 0
NONHSAT086823	0.0060796, 0	0.013862, 0	0.033781, 0	0.010546, 0	0.10345, 0	0.094586, 0	0.10536, 1	0.090747, 0	0.0072097, 0	0.0082679, 0	0.11497, 0	0.020001, 0	0.015152, 0	0.0082759, 0	0.010717, 0	0.015136, 0	0.013917, 0	0.014076, 0	0.0085578, 0	0.014278, 0	0.010958, 0	0.012056, 0	0.0088743, 0	0.010841, 0	0.0057418, 0	0.010373, 0	0.010895, 0	0.015428, 0	0.0072956, 0	0.021247, 0	0.010765, 0	0.013735, 0	0.012161, 0	0.027269, 0	0.0083486, 0	0.014609, 0	0.0058417, 0	0.011143, 0	0.016534, 0	0.0067988, 1	0.014662, 0	0.0089341, 0	0.0080167, 0	0.01697, 0	0.018584, 0	0.01941, 0	0.015176, 0	0.0090832, 0	0.023837, 0
NONHSAT086890	0.0056171, 0	0.019883, 0	0.066958, 0	0.011823, 0	0.032368, 0	0.11467, 0	0.066965, 0	0.038369, 0	0.009368, 0	0.0078751, 0	0.045513, 0	0.023623, 0	0.014649, 0	0.012446, 0	0.01532, 0	0.012645, 0	0.017241, 0	0.01181, 0	0.0080216, 0	0.020752, 0	0.0093297, 0	0.015557, 1	0.0087978, 1	0.019177, 1	0.015352, 0	0.012046, 0	0.020654, 0	0.016439, 0	0.020059, 0	0.032403, 0	0.011798, 0	0.02619, 1	0.021807, 0	0.10167, 0	0.027775, 0	0.039064, 0	0.0065722, 0	0.014608, 0	0.042261, 0	0.0096946, 1	0.01852, 0	0.0075134, 1	0.012544, 1	0.013337, 0	0.032803, 0	0.021515, 0	0.035339, 1	0.0083008, 0	0.034374, 0
NONHSAT087070	0.014723, 0	0.026297, 0	0.14788, 1	0.017256, 0	0.032372, 0	0.14492, 0	0.088472, 0	0.053433, 0	0.01453, 0	0.011927, 0	0.04937, 0	0.035604, 0	0.026515, 0	0.020085, 1	0.023061, 0	0.016685, 0	0.021435, 0	0.015812, 0	0.019287, 0	0.028356, 0	0.015523, 0	0.019627, 0	0.014957, 1	0.025813, 1	0.024177, 0	0.019003, 1	0.026567, 0	0.024149, 0	0.031378, 1	0.044778, 0	0.018601, 0	0.043416, 1	0.033419, 0	0.12048, 0	0.033979, 0	0.057909, 0	0.013415, 0	0.020142, 0	0.10661, 1	0.020532, 1	0.024141, 0	0.01463, 1	0.022944, 0	0.023794, 0	0.047247, 0	0.035834, 0	0.04739, 0	0.014031, 0	0.061772, 1
NONHSAT087418	0.0076535, 0	0.021278, 0	0.052391, 0	0.013963, 0	0.039427, 0	0.11908, 0	0.057723, 1	0.042032, 0	0.0099562, 0	0.0092918, 0	0.05076, 0	0.028555, 0	0.016106, 0	0.014609, 0	0.016129, 0	0.013515, 0	0.016894, 0	0.015816, 0	0.01382, 0	0.019314, 0	0.011014, 0	0.01551, 0	0.010957, 0	0.019806, 0	0.016974, 0	0.013038, 0	0.019586, 0	0.017112, 0	0.022113, 0	0.034412, 0	0.011808, 0	0.029862, 0	0.023878, 0	0.10573, 0	0.027331, 0	0.032302, 0	0.0087376, 0	0.013607, 0	0.037924, 0	0.010105, 1	0.017465, 0	0.011155, 0	0.01282, 0	0.014482, 0	0.029422, 0	0.034221, 0	0.032303, 0	0.011677, 0	0.041262, 0
NONHSAT087512	0.0090675, 0	0.0095188, 0	0.10634, 0	0.0094492, 0	0.027256, 0	0.041345, 0	0.13638, 0	0.030994, 0	0.010638, 0	0.011273, 0	0.036009, 0	0.019207, 0	0.010717, 0	0.0076618, 0	0.0090158, 0	0.017818, 0	0.017934, 0	0.010046, 0	0.0081174, 0	0.015407, 0	0.010036, 0	0.015989, 0	0.0099891, 0	0.0072885, 0	0.0087957, 0	0.0092004, 0	0.011664, 0	0.012225, 0	0.010535, 0	0.019762, 0	0.01296, 0	0.012108, 0	0.014383, 0	0.023488, 0	0.010161, 0	0.022546, 0	0.0070876, 0	0.016558, 0	0.03033, 0	0.010536, 1	0.014021, 0	0.007185, 0	0.010736, 1	0.011132, 0	0.02429, 0	0.020633, 0	0.025543, 0	0.0074753, 0	0.029752, 0
NONHSAT087529	0.0095833, 0	0.012026, 0	0.048001, 0	0.010241, 0	0.039521, 0	0.061096, 0	0.066884, 0	0.056006, 0	0.0060456, 0	0.0084719, 0	0.05278, 0	0.036344, 0	0.017686, 0	0.0089609, 0	0.013553, 0	0.017134, 0	0.020609, 0	0.016554, 0	0.0054477, 0	0.024273, 0	0.016923, 0	0.017798, 0	0.013531, 0	0.012672, 0	0.0085854, 0	0.0092195, 0	0.015693, 0	0.028885, 0	0.011411, 0	0.025627, 0	0.0138, 0	0.01745, 0	0.014793, 0	0.043502, 0	0.013058, 0	0.034497, 0	0.00952, 0	0.016011, 0	0.025008, 0	0.01164, 1	0.016933, 0	0.014095, 0	0.008968, 0	0.016643, 0	0.032859, 0	0.040792, 0	0.032651, 0	0.011414, 0	0.050997, 0
NONHSAT087600	0.004403, 0	0.0078427, 0	0.048976, 0	0.0044002, 0	0.023573, 0	0.058685, 0	0.058607, 1	0.038316, 0	0.0045849, 0	0.0037546, 0	0.036591, 0	0.01379, 0	0.010648, 0	0.0063866, 0	0.0064815, 0	0.0092784, 0	0.012051, 0	0.0065843, 0	0.0036615, 0	0.014279, 0	0.0059343, 0	0.0091725, 0	0.0042212, 0	0.0069478, 0	0.006406, 0	0.0067757, 0	0.010118, 0	0.0092273, 0	0.012798, 0	0.02267, 0	0.0059576, 0	0.018148, 0	0.01618, 0	0.037574, 0	0.010868, 0	0.028545, 0	0.0034729, 0	0.0093711, 0	0.021082, 0	0.0059657, 1	0.011608, 0	0.0044226, 0	0.0067613, 0	0.0085178, 0	0.028378, 0	0.017145, 0	0.026341, 0	0.0036395, 0	0.034188, 0
NONHSAT087761	0.010637, 0	0.023869, 0	0.13771, 0	0.018315, 0	0.032803, 0	0.12265, 0	0.15659, 1	0.046156, 0	0.01576, 0	0.016358, 0	0.048957, 0	0.033367, 0	0.018617, 0	0.015362, 0	0.020775, 0	0.024099, 0	0.027433, 0	0.01956, 0	0.013723, 0	0.027988, 0	0.016002, 0	0.025512, 1	0.016372, 1	0.024234, 1	0.020338, 0	0.015528, 0	0.027137, 0	0.027863, 0	0.024651, 0	0.040681, 0	0.020128, 0	0.030898, 1	0.028937, 0	0.11408, 0	0.033832, 0	0.047185, 0	0.011773, 0	0.025127, 0	0.051309, 1	0.014721, 1	0.024339, 0	0.014002, 1	0.017542, 1	0.021248, 0	0.042749, 0	0.032676, 0	0.048801, 0	0.01427, 0	0.051419, 1
NONHSAT087772	0.0082036, 0	0.021836, 0	0.070942, 0	0.013129, 0	0.024722, 0	0.11823, 0	0.064595, 1	0.043752, 0	0.010095, 0	0.010237, 0	0.04204, 0	0.031698, 0	0.017098, 0	0.01329, 0	0.017509, 0	0.013233, 0	0.019298, 0	0.016051, 0	0.009478, 0	0.023425, 0	0.012348, 0	0.017798, 1	0.011509, 1	0.020743, 1	0.017598, 0	0.012151, 0	0.023156, 0	0.023997, 0	0.023132, 0	0.03838, 0	0.014853, 0	0.032917, 1	0.026423, 0	0.11403, 0	0.0317, 0	0.04532, 0	0.0078665, 0	0.01543, 0	0.042266, 1	0.010716, 1	0.019085, 0	0.010233, 1	0.012728, 1	0.015063, 0	0.038959, 0	0.024883, 0	0.043241, 0	0.0099555, 0	0.050669, 1
NONHSAT087778	0.0047577, 0	0.0071586, 0	0.05493, 0	0.0040975, 0	0.021368, 0	0.053378, 0	0.058682, 1	0.037472, 0	0.0042145, 0	0.0034854, 0	0.034086, 0	0.012537, 0	0.011144, 0	0.0066025, 0	0.0064574, 0	0.0096759, 0	0.01341, 0	0.0062618, 0	0.0039845, 0	0.016179, 0	0.0065114, 0	0.0090855, 1	0.0041872, 1	0.0065011, 1	0.0061115, 0	0.0067801, 0	0.010654, 0	0.0095192, 0	0.013239, 0	0.02327, 0	0.0063649, 0	0.01782, 1	0.017289, 0	0.032419, 0	0.009959, 0	0.030802, 0	0.0040364, 0	0.01061, 0	0.026997, 1	0.0067043, 1	0.012369, 0	0.0051603, 1	0.0074908, 1	0.0092305, 0	0.030671, 0	0.0091229, 0	0.027182, 0	0.0037124, 0	0.036844, 1
NONHSAT087871	0.0039358, 0	0.0073379, 0	0.050853, 0	0.005677, 0	0.028395, 0	0.0515, 0	0.060816, 0	0.039757, 0	0.0042439, 0	0.0051123, 0	0.037904, 0	0.018127, 0	0.0099929, 0	0.0053242, 0	0.0085737, 0	0.010518, 0	0.011881, 0	0.0088283, 0	0.0037023, 0	0.013115, 0	0.0086939, 0	0.010728, 0	0.0065586, 0	0.0089581, 1	0.005101, 0	0.0067516, 0	0.0096139, 0	0.016841, 0	0.0091736, 0	0.017224, 0	0.0075296, 0	0.013351, 0	0.011558, 0	0.03135, 0	0.0096603, 0	0.024332, 0	0.0052059, 0	0.010078, 0	0.023626, 0	0.0063718, 1	0.010435, 0	0.0074228, 1	0.0070664, 0	0.011752, 0	0.021886, 0	0.026477, 0	0.021912, 0	0.0062421, 0	0.029593, 0
NONHSAT087925	0.010158, 0	0.013372, 0	0.1986, 0	0.0126, 0	0.023597, 0	0.079157, 0	0.16718, 0	0.047056, 0	0.01255, 0	0.013644, 0	0.03875, 0	0.03067, 0	0.016213, 0	0.0089248, 0	0.017097, 0	0.021432, 0	0.019973, 0	0.012835, 0	0.011159, 0	0.018018, 0	0.01451, 0	0.019604, 0	0.014623, 0	0.014714, 0	0.011712, 0	0.012387, 0	0.01736, 0	0.027055, 0	0.01733, 0	0.028207, 0	0.018354, 0	0.022164, 0	0.021173, 0	0.048852, 0	0.017062, 0	0.043582, 0	0.010069, 0	0.021014, 0	0.091008, 0	0.016999, 1	0.016656, 0	0.013378, 0	0.018632, 0	0.022207, 0	0.034477, 0	0.026607, 0	0.036891, 0	0.010954, 0	0.050211, 0
NONHSAT088334	0.0060716, 0	0.0091005, 0	0.05119, 0	0.0071236, 0	0.022039, 0	0.042883, 0	0.053221, 0	0.041939, 0	0.0050571, 0	0.0070701, 0	0.033155, 0	0.031607, 0	0.01216, 0	0.0061249, 0	0.012627, 0	0.012704, 0	0.013027, 0	0.013647, 0	0.0046418, 0	0.014167, 0	0.013042, 0	0.014258, 1	0.010533, 0	0.011146, 0	0.0058699, 0	0.0075755, 0	0.011185, 0	0.026918, 0	0.00994, 0	0.017923, 0	0.010929, 0	0.015017, 0	0.011222, 0	0.037604, 0	0.011953, 0	0.027484, 0	0.0068628, 0	0.010657, 0	0.023062, 0	0.0070076, 1	0.010237, 0	0.011377, 0	0.0075046, 0	0.01358, 0	0.023204, 0	0.022012, 0	0.024698, 0	0.0088222, 0	0.039852, 0
NONHSAT088370	0.014089, 0	0.025161, 0	0.084651, 0	0.01675, 0	0.043397, 0	0.13414, 0	0.086292, 0	0.063981, 0	0.01321, 0	0.013514, 0	0.059903, 0	0.052205, 0	0.02646, 0	0.020305, 0	0.023786, 0	0.020549, 0	0.02378, 0	0.02409, 0	0.02007, 0	0.030458, 0	0.020977, 0	0.025082, 1	0.018837, 1	0.026343, 1	0.022621, 0	0.018825, 0	0.028122, 0	0.037155, 0	0.027586, 0	0.042946, 0	0.018241, 0	0.041455, 1	0.029129, 0	0.1238, 0	0.032553, 0	0.049432, 0	0.01415, 0	0.019985, 0	0.049012, 0	0.015247, 1	0.021919, 0	0.018374, 1	0.015888, 1	0.021978, 0	0.042559, 0	0.048689, 0	0.04753, 0	0.018728, 0	0.079828, 1
NONHSAT088514	0.015158, 0	0.018477, 0	0.063414, 0	0.012404, 0	0.025636, 0	0.053998, 0	0.063088, 0	0.04291, 0	0.015293, 0	0.012863, 0	0.035671, 0	0.073823, 0	0.021063, 0	0.015979, 0	0.0195, 0	0.01975, 0	0.0184, 0	0.018569, 0	0.013894, 0	0.023843, 0	0.023919, 0	0.02309, 0	0.022946, 0	0.016783, 0	0.014278, 0	0.022184, 0	0.019766, 0	0.028646, 0	0.017581, 0	0.028081, 0	0.018277, 0	0.026584, 0	0.021503, 0	0.045076, 0	0.018729, 0	0.038959, 0	0.016985, 0	0.018663, 0	0.034111, 0	0.018961, 1	0.019123, 0	0.018233, 0	0.018711, 0	0.020142, 0	0.034171, 0	0.079246, 0	0.037186, 0	0.016881, 0	0.04824, 0
NONHSAT088657	0.0046679, 0	0.0077533, 0	0.045286, 0	0.0046287, 0	0.021347, 0	0.045334, 0	0.051718, 0	0.031926, 0	0.0042484, 0	0.0038063, 0	0.031361, 0	0.018424, 0	0.011099, 0	0.0065925, 0	0.0071685, 0	0.010438, 0	0.014071, 0	0.0065398, 0	0.0028146, 0	0.017049, 0	0.0085825, 0	0.01039, 0	0.0059119, 0	0.0070062, 0	0.0056876, 0	0.0072506, 0	0.011195, 0	0.011978, 0	0.010292, 0	0.019385, 0	0.0076302, 0	0.013235, 0	0.013563, 0	0.028822, 0	0.0095266, 0	0.028621, 0	0.0050689, 0	0.01162, 0	0.023784, 0	0.0076009, 0	0.012572, 0	0.0062792, 0	0.0076415, 0	0.0091298, 0	0.026853, 0	0.024905, 0	0.024738, 0	0.0047977, 0	0.031655, 0
NONHSAT088941	0.0069376, 0	0.011527, 0	0.057298, 0	0.0079972, 0	0.033654, 0	0.059742, 0	0.067441, 0	0.043877, 0	0.0071803, 0	0.0095723, 0	0.044944, 0	0.042735, 0	0.013435, 0	0.010017, 0	0.011473, 0	0.015374, 0	0.01834, 0	0.010303, 0	0.0052541, 0	0.017821, 0	0.012918, 0	0.017068, 0	0.013168, 0	0.010553, 1	0.0073861, 0	0.012187, 0	0.011164, 0	0.022169, 0	0.011553, 0	0.021521, 0	0.013879, 0	0.017126, 0	0.015545, 0	0.036761, 0	0.011008, 0	0.030489, 0	0.010819, 0	0.012549, 0	0.032052, 0	0.014351, 1	0.014361, 0	0.0084204, 0	0.013798, 1	0.012639, 0	0.028848, 0	0.21894, 0	0.028839, 0	0.0093586, 0	0.036302, 0
NONHSAT089170	0.012, 0	0.015376, 0	0.069965, 0	0.012894, 0	0.035337, 0	0.073774, 0	0.067781, 0	0.059923, 0	0.009265, 0	0.01431, 0	0.049984, 0	0.062984, 0	0.020488, 0	0.014867, 0	0.019342, 0	0.021544, 0	0.023528, 0	0.02144, 0	0.012639, 0	0.022913, 0	0.021641, 0	0.024484, 0	0.020605, 0	0.017339, 1	0.011912, 0	0.015771, 0	0.01563, 0	0.040308, 0	0.018206, 0	0.03041, 0	0.01864, 0	0.028435, 0	0.021893, 0	0.05791, 0	0.015662, 0	0.039699, 0	0.016671, 0	0.016647, 0	0.041532, 0	0.017614, 1	0.016851, 0	0.018485, 0	0.016711, 0	0.020681, 0	0.03667, 0	0.23565, 0	0.038813, 0	0.017511, 0	0.066424, 1
NONHSAT089265	0.0059087, 0	0.0096695, 0	0.038457, 0	0.007318, 0	0.021934, 0	0.041916, 0	0.040172, 0	0.027536, 0	0.0061337, 0	0.0085768, 0	0.027916, 0	0.038694, 0	0.0093692, 0	0.0082982, 0	0.0094507, 0	0.011309, 0	0.013262, 0	0.0088051, 0	0.0048654, 0	0.012181, 0	0.010776, 0	0.013449, 0	0.012091, 0	0.0089766, 0	0.0061444, 0	0.009505, 0	0.0080446, 0	0.018686, 0	0.0082699, 0	0.015011, 0	0.011722, 0	0.012774, 0	0.011012, 0	0.031135, 0	0.0086341, 0	0.019446, 0	0.0099661, 0	0.0083323, 0	0.025297, 0	0.012511, 1	0.0096786, 0	0.007152, 0	0.011383, 0	0.0094435, 0	0.018547, 0	0.22632, 0	0.019353, 0	0.0085689, 0	0.025172, 0
NONHSAT089367	0.0052178, 0	0.0079038, 0	0.055438, 0	0.0047075, 0	0.019697, 0	0.045297, 0	0.056786, 0	0.035472, 0	0.0046063, 0	0.0060337, 0	0.031639, 0	0.022623, 0	0.010385, 0	0.0056848, 0	0.009057, 0	0.0099184, 0	0.012636, 0	0.008604, 0	0.0035564, 0	0.013098, 0	0.0084643, 0	0.011157, 0	0.0069983, 1	0.0073928, 0	0.0056923, 0	0.0072887, 0	0.0097242, 0	0.01758, 0	0.0096524, 0	0.017978, 0	0.0094645, 0	0.014326, 0	0.012111, 0	0.030692, 0	0.010537, 0	0.027112, 0	0.0043678, 0	0.0099492, 0	0.026339, 0	0.0069598, 1	0.010154, 0	0.0063331, 0	0.0073008, 0	0.0099576, 0	0.023449, 0	0.014838, 0	0.024869, 0	0.004914, 0	0.032817, 0
NONHSAT089495	0.0057597, 0	0.0085181, 0	0.052753, 0	0.0068173, 0	0.020155, 0	0.042926, 0	0.05864, 0	0.03953, 0	0.0052884, 0	0.0075849, 0	0.031025, 0	0.030813, 0	0.011371, 0	0.0054389, 0	0.012188, 0	0.012904, 0	0.012761, 0	0.013694, 0	0.0042038, 0	0.013094, 0	0.012483, 0	0.014365, 0	0.010681, 0	0.010477, 0	0.0059423, 0	0.0072228, 0	0.010456, 0	0.026232, 0	0.0089886, 0	0.01741, 0	0.010833, 0	0.014449, 0	0.010943, 0	0.035248, 0	0.011457, 0	0.025722, 0	0.0065923, 0	0.010511, 0	0.02067, 0	0.0065818, 1	0.0096287, 0	0.010984, 0	0.0070072, 0	0.013006, 0	0.021713, 0	0.019999, 0	0.024777, 0	0.0084352, 0	0.037153, 0
NONHSAT089678	0.013725, 0	0.013932, 0	0.12516, 0	0.011951, 0	0.023365, 0	0.064892, 0	0.069477, 0	0.037286, 0	0.0090216, 0	0.0088293, 0	0.032782, 0	0.032214, 0	0.023414, 0	0.010275, 0	0.016863, 0	0.01243, 0	0.012297, 0	0.0090877, 0	0.011226, 0	0.020943, 0	0.017559, 0	0.013266, 0	0.012484, 0	0.014712, 0	0.012672, 0	0.010702, 0	0.018543, 0	0.023455, 0	0.015909, 0	0.026209, 0	0.01541, 0	0.022286, 0	0.016236, 0	0.036414, 0	0.013673, 0	0.038801, 0	0.01127, 0	0.014327, 0	0.089153, 0	0.019237, 1	0.015093, 0	0.014231, 0	0.018782, 0	0.020901, 0	0.024621, 0	0.039256, 0	0.024435, 0	0.011622, 0	0.077788, 0
NONHSAT089873	0.0063105, 0	0.010422, 0	0.12039, 0	0.0093843, 0	0.022591, 0	0.059448, 0	0.067434, 0	0.036645, 0	0.0065536, 0	0.0065214, 0	0.031562, 0	0.027328, 0	0.012905, 0	0.0059463, 0	0.014109, 0	0.011902, 0	0.0096424, 0	0.0096899, 0	0.0068003, 0	0.010314, 0	0.011714, 0	0.011804, 0	0.010482, 0	0.010944, 0	0.0073493, 0	0.0085752, 0	0.01102, 0	0.020152, 0	0.011585, 0	0.017682, 0	0.012039, 0	0.015118, 0	0.013081, 0	0.034016, 0	0.010101, 0	0.030513, 0	0.0075912, 0	0.010096, 0	0.08075, 0	0.012438, 1	0.0092384, 0	0.011454, 0	0.013699, 0	0.015623, 0	0.021098, 0	0.024126, 0	0.019902, 0	0.0078973, 0	0.032498, 0
NONHSAT090006	0.0058243, 0	0.0090691, 0	0.046346, 0	0.0069226, 0	0.023596, 0	0.04196, 0	0.053895, 0	0.042005, 0	0.0051206, 0	0.0070876, 0	0.034647, 0	0.031531, 0	0.011839, 0	0.0058837, 0	0.012336, 0	0.012675, 0	0.012807, 0	0.013586, 0	0.0043712, 0	0.013846, 0	0.012811, 0	0.014224, 1	0.01047, 1	0.010877, 0	0.0056786, 0	0.0075021, 0	0.010877, 0	0.026383, 0	0.0092791, 0	0.017264, 0	0.010751, 0	0.01432, 0	0.010622, 0	0.035872, 0	0.011765, 0	0.026065, 0	0.0065333, 0	0.010367, 0	0.018714, 0	0.0064938, 1	0.0101, 0	0.010968, 0	0.007063, 0	0.013112, 0	0.02221, 0	0.020441, 0	0.02402, 0	0.0086358, 0	0.03767, 0
NONHSAT090178	0.0046358, 0	0.0076856, 0	0.051646, 0	0.0065946, 0	0.027351, 0	0.044429, 0	0.06183, 0	0.042304, 0	0.0047547, 0	0.0055151, 0	0.037241, 0	0.025014, 0	0.011035, 0	0.0052398, 0	0.010634, 0	0.012961, 0	0.012092, 0	0.011653, 0	0.0037837, 0	0.013339, 0	0.011378, 0	0.013009, 1	0.0087494, 0	0.0098282, 0	0.0046634, 0	0.0068977, 0	0.0098718, 0	0.021183, 0	0.0091719, 0	0.017029, 0	0.0083657, 0	0.013162, 0	0.010708, 0	0.03222, 0	0.0096776, 0	0.025106, 0	0.006061, 0	0.010141, 0	0.020355, 1	0.0060766, 1	0.010281, 0	0.010271, 1	0.0069048, 1	0.012503, 0	0.022566, 0	0.018799, 0	0.022151, 0	0.0078703, 1	0.033643, 1
NONHSAT090407	0.0053328, 0	0.0066953, 0	0.055846, 0	0.0043099, 0	0.020981, 0	0.050303, 0	0.060342, 0	0.0388, 0	0.0043702, 0	0.0041497, 0	0.033643, 0	0.016843, 0	0.011596, 0	0.0061379, 0	0.0069964, 0	0.010263, 0	0.012228, 0	0.0073073, 0	0.0040423, 0	0.014545, 0	0.0074615, 0	0.0098698, 1	0.0053751, 0	0.0065356, 0	0.0058205, 0	0.0067358, 0	0.0095374, 0	0.011945, 0	0.01224, 0	0.021987, 0	0.0065022, 0	0.017782, 0	0.01536, 0	0.029903, 0	0.009055, 0	0.029026, 0	0.0042447, 0	0.0097387, 0	0.024289, 0	0.0068453, 1	0.011153, 0	0.0059548, 0	0.0070912, 0	0.0095107, 0	0.028327, 0	0.021482, 0	0.026268, 0	0.0045123, 0	0.039665, 0
NONHSAT090759	0.0096456, 0	0.018452, 0	0.048615, 0	0.011502, 0	0.10591, 0	0.10913, 0	0.11544, 0	0.098147, 0	0.009454, 0	0.011167, 0	0.12243, 0	0.035385, 0	0.019038, 0	0.011137, 0	0.013835, 0	0.016844, 0	0.018147, 0	0.016597, 0	0.010446, 0	0.018445, 0	0.013303, 0	0.016058, 0	0.012346, 0	0.012217, 1	0.0092968, 0	0.013995, 0	0.014194, 0	0.020581, 0	0.010848, 0	0.027963, 0	0.015484, 0	0.020079, 0	0.015985, 0	0.042173, 0	0.01377, 0	0.023337, 0	0.0070475, 0	0.01324, 0	0.027677, 1	0.010304, 1	0.017394, 0	0.0090251, 0	0.010953, 0	0.017455, 0	0.025812, 0	0.037727, 0	0.024154, 0	0.0096286, 0	0.036029, 0
NONHSAT090901	0.0050029, 0	0.0092921, 0	0.046852, 0	0.0062857, 0	0.033087, 0	0.054999, 0	0.056695, 0	0.04415, 0	0.004754, 0	0.0046188, 0	0.044214, 0	0.02511, 0	0.012694, 0	0.0065987, 0	0.010425, 0	0.012927, 0	0.01433, 0	0.010427, 0	0.0032159, 0	0.016401, 0	0.010933, 0	0.013006, 0	0.0080949, 0	0.0089512, 0	0.0057671, 0	0.0078808, 0	0.011276, 0	0.017403, 0	0.010479, 0	0.020304, 0	0.0091311, 0	0.014255, 0	0.013693, 0	0.033482, 0	0.01011, 0	0.029111, 0	0.0062996, 0	0.01106, 0	0.026189, 0	0.0076625, 1	0.012869, 0	0.0092295, 0	0.008077, 0	0.011388, 0	0.027388, 0	0.025151, 0	0.025203, 0	0.0064334, 0	0.032093, 0
NONHSAT091143	0.0082833, 0	0.022711, 0	0.14106, 0	0.014828, 0	0.026373, 0	0.13227, 0	0.08593, 0	0.042854, 0	0.010774, 0	0.0097861, 0	0.042215, 0	0.029782, 0	0.018765, 0	0.013583, 0	0.019772, 0	0.014119, 0	0.018587, 0	0.012372, 0	0.011432, 0	0.022705, 0	0.012593, 0	0.017146, 0	0.012345, 0	0.022373, 0	0.018197, 0	0.014083, 0	0.024266, 0	0.023134, 0	0.024534, 0	0.037326, 0	0.016455, 0	0.032243, 0	0.026769, 0	0.11279, 0	0.031111, 0	0.052216, 0	0.0093842, 0	0.017687, 0	0.097326, 0	0.015862, 1	0.019804, 0	0.0118, 0	0.018982, 0	0.01983, 0	0.039212, 0	0.029856, 0	0.040777, 0	0.010483, 0	0.047109, 1
NONHSAT091152	0.010895, 0	0.014006, 0	0.19435, 0	0.011691, 0	0.023818, 0	0.079731, 0	0.16257, 1	0.04453, 0	0.013026, 0	0.012933, 0	0.039656, 0	0.029987, 0	0.016579, 0	0.010186, 0	0.015988, 0	0.020609, 0	0.019898, 0	0.010914, 0	0.01144, 0	0.01824, 0	0.013216, 0	0.019153, 0	0.013217, 0	0.013058, 1	0.012689, 0	0.013252, 0	0.016947, 0	0.021729, 0	0.018394, 0	0.028949, 0	0.017985, 0	0.022854, 0	0.02188, 0	0.047612, 0	0.016869, 0	0.044275, 0	0.0094361, 0	0.020516, 0	0.091466, 0	0.017474, 1	0.017369, 0	0.011051, 0	0.019063, 0	0.019562, 0	0.036117, 0	0.025031, 0	0.03765, 0	0.0092269, 0	0.047413, 1
NONHSAT091271	0.0056872, 0	0.020052, 0	0.075418, 0	0.012218, 0	0.024349, 0	0.11286, 0	0.067476, 0	0.03222, 0	0.0099033, 0	0.0082918, 0	0.037031, 0	0.024424, 0	0.014363, 0	0.0126, 0	0.015876, 0	0.013009, 0	0.017096, 0	0.011905, 0	0.0082013, 0	0.020483, 0	0.010069, 0	0.016106, 1	0.0094202, 0	0.019779, 0	0.016011, 0	0.012021, 0	0.021211, 0	0.017425, 0	0.020675, 0	0.032362, 0	0.01226, 0	0.026841, 0	0.022283, 0	0.10537, 0	0.02884, 0	0.040273, 0	0.007171, 0	0.014956, 0	0.045216, 0	0.010485, 1	0.018359, 0	0.0083417, 0	0.01323, 0	0.013419, 0	0.032937, 0	0.030137, 0	0.036469, 0	0.0089636, 0	0.03494, 0
NONHSAT091278	0.015743, 0	0.019965, 0	0.048022, 0	0.014285, 0	0.028374, 0	0.042998, 0	0.050889, 0	0.03436, 0	0.016313, 0	0.017275, 0	0.033266, 0	0.087381, 0	0.018167, 0	0.017833, 0	0.018883, 0	0.019646, 0	0.020179, 0	0.018922, 0	0.015277, 0	0.02143, 0	0.02467, 0	0.024442, 0	0.028001, 0	0.016917, 0	0.013775, 0	0.024014, 0	0.017171, 0	0.031202, 0	0.013976, 0	0.022739, 0	0.022352, 0	0.021646, 0	0.018918, 0	0.036597, 0	0.01621, 0	0.027752, 0	0.021274, 0	0.017679, 0	0.033394, 0	0.024109, 1	0.017619, 0	0.01681, 1	0.022242, 0	0.019306, 0	0.025599, 0	0.28685, 0	0.029358, 0	0.019761, 0	0.036163, 0
NONHSAT091419	0.0051623, 0	0.01995, 0	0.066603, 0	0.011871, 0	0.038655, 0	0.11926, 0	0.071936, 0	0.043591, 0	0.0090352, 0	0.0077739, 0	0.052464, 0	0.022981, 0	0.014554, 0	0.012099, 0	0.015005, 0	0.012717, 0	0.017325, 0	0.01173, 0	0.0078508, 0	0.020649, 0	0.0094244, 0	0.015251, 1	0.008487, 0	0.019005, 0	0.014855, 0	0.011866, 0	0.020382, 0	0.016341, 0	0.019623, 0	0.032871, 0	0.011742, 0	0.026037, 0	0.022251, 0	0.10148, 0	0.027567, 0	0.03858, 0	0.006539, 0	0.01442, 0	0.041493, 0	0.0093001, 1	0.01854, 0	0.0074873, 1	0.012293, 0	0.013704, 0	0.032788, 0	0.022442, 0	0.035049, 0	0.0080683, 0	0.034242, 0
NONHSAT091509	0.014828, 0	0.02527, 0	0.074211, 0	0.01603, 0	0.043516, 0	0.12921, 0	0.08106, 0	0.056439, 0	0.011887, 0	0.011842, 0	0.059175, 0	0.041739, 0	0.026711, 0	0.018434, 0	0.01946, 0	0.018037, 0	0.026728, 0	0.018608, 0	0.015097, 0	0.034549, 0	0.017668, 0	0.022012, 0	0.015914, 0	0.022776, 0	0.02281, 0	0.01542, 0	0.028717, 0	0.027877, 0	0.024149, 0	0.043186, 0	0.018517, 0	0.036654, 0	0.027147, 0	0.11769, 0	0.032224, 0	0.050319, 0	0.012002, 0	0.021169, 0	0.049586, 0	0.016881, 1	0.024859, 0	0.013224, 0	0.015486, 0	0.018987, 0	0.045995, 0	0.048139, 0	0.049166, 0	0.013831, 0	0.06285, 0
NONHSAT091524	0.015744, 0	0.025978, 0	0.073805, 0	0.017245, 0	0.028269, 0	0.12375, 0	0.068919, 0	0.05519, 0	0.012493, 0	0.013284, 0	0.046656, 0	0.051939, 0	0.029794, 0	0.016551, 0	0.024877, 0	0.018447, 0	0.020645, 0	0.022718, 0	0.014053, 0	0.032795, 0	0.023318, 0	0.0237, 0	0.018838, 1	0.027758, 0	0.022579, 0	0.014834, 0	0.030583, 0	0.039809, 0	0.026462, 0	0.046291, 0	0.019077, 0	0.041159, 0	0.027786, 0	0.12096, 0	0.03495, 0	0.053143, 0	0.013452, 0	0.01849, 0	0.043065, 0	0.016297, 1	0.023275, 0	0.019477, 0	0.016688, 0	0.023905, 0	0.041421, 0	0.046026, 0	0.048603, 0	0.017788, 0	0.10557, 0
NONHSAT091589	0.016708, 0	0.016045, 0	0.20407, 0	0.012689, 0	0.033242, 0	0.096777, 0	0.17091, 0	0.058068, 0	0.015598, 0	0.014181, 0	0.051153, 0	0.040223, 0	0.024827, 0	0.016583, 0	0.018243, 0	0.024078, 0	0.023873, 0	0.013867, 0	0.020642, 0	0.023991, 0	0.016082, 0	0.021711, 0	0.016044, 0	0.015127, 0	0.018072, 0	0.018386, 0	0.019336, 0	0.022913, 0	0.025389, 0	0.037496, 0	0.018705, 0	0.035081, 0	0.028752, 0	0.057052, 0	0.017498, 0	0.050004, 0	0.013667, 0	0.023375, 0	0.10109, 0	0.021765, 1	0.021023, 0	0.014044, 0	0.023171, 0	0.023368, 0	0.045654, 0	0.042271, 0	0.045701, 0	0.012975, 0	0.068756, 0
NONHSAT092040	0.01586, 0	0.014686, 0	0.1197, 0	0.012151, 0	0.03412, 0	0.056878, 0	0.14299, 0	0.041117, 0	0.015725, 0	0.017047, 0	0.04339, 0	0.041201, 0	0.019099, 1	0.015092, 0	0.015873, 0	0.022413, 0	0.021268, 0	0.016649, 0	0.01945, 0	0.019089, 0	0.015749, 0	0.021542, 0	0.017016, 1	0.012567, 1	0.015889, 0	0.016323, 0	0.015352, 0	0.023828, 0	0.016066, 0	0.023591, 0	0.018079, 0	0.024596, 0	0.017708, 0	0.040307, 0	0.01433, 0	0.025902, 0	0.012446, 0	0.019213, 0	0.037818, 0	0.016212, 1	0.015467, 0	0.012174, 0	0.015432, 1	0.016324, 0	0.027197, 0	0.03966, 0	0.032145, 0	0.013453, 0	0.050963, 0
NONHSAT092080	0.0056446, 0	0.0086001, 0	0.11442, 0	0.0065537, 0	0.016464, 0	0.061627, 0	0.05877, 0	0.033326, 0	0.0052041, 0	0.0046619, 0	0.026931, 0	0.015093, 0	0.011216, 0	0.0058919, 0	0.0097898, 0	0.0073531, 0	0.0080428, 0	0.0054564, 0	0.0067673, 0	0.0098736, 0	0.0070382, 0	0.007015, 1	0.0062026, 0	0.0084726, 0	0.0070805, 0	0.0069908, 0	0.010185, 0	0.012481, 0	0.013347, 0	0.019854, 0	0.0087832, 0	0.017866, 0	0.015386, 0	0.033829, 0	0.0097937, 0	0.030592, 0	0.0050239, 0	0.0087604, 0	0.078598, 0	0.010963, 1	0.0086549, 0	0.0073594, 0	0.012029, 0	0.013096, 0	0.023315, 0	0.015256, 0	0.020024, 0	0.0050687, 0	0.033796, 1
NONHSAT092146	0.0049676, 0	0.0074139, 0	0.027682, 0	0.0064131, 0	0.018604, 0	0.030874, 0	0.033934, 0	0.031456, 0	0.0041976, 0	0.0066237, 0	0.025028, 0	0.027941, 0	0.0086427, 0	0.0042066, 0	0.010599, 0	0.0095592, 0	0.0082586, 0	0.013189, 0	0.0041351, 0	0.0085129, 0	0.011178, 0	0.011017, 0	0.009998, 0	0.0091392, 0	0.0048014, 0	0.0050793, 0	0.0076112, 0	0.02347, 0	0.0056201, 0	0.012053, 0	0.0089996, 0	0.010797, 0	0.0067086, 0	0.028741, 0	0.0088654, 0	0.014855, 0	0.0059282, 0	0.0066138, 0	0.01125, 0	0.0046585, 1	0.005817, 0	0.010208, 1	0.0045046, 0	0.010572, 0	0.012059, 0	0.022224, 0	0.015477, 0	0.0081259, 0	0.02839, 0
NONHSAT092227	0.0044514, 0	0.0071463, 0	0.046954, 0	0.0048021, 0	0.022516, 0	0.042488, 0	0.057195, 0	0.036601, 0	0.004635, 0	0.004699, 0	0.033164, 0	0.023739, 0	0.010648, 0	0.0050966, 0	0.0089634, 0	0.011901, 0	0.011346, 0	0.0092771, 0	0.0027092, 0	0.012421, 0	0.0094379, 0	0.011818, 0	0.0075471, 0	0.0070955, 0	0.0048438, 0	0.0068647, 0	0.0085594, 0	0.015687, 0	0.0089726, 0	0.017104, 0	0.0074758, 0	0.013242, 0	0.01121, 0	0.027425, 0	0.008495, 0	0.024845, 0	0.0047741, 0	0.0089786, 0	0.018009, 0	0.0057407, 1	0.0097987, 0	0.0078825, 0	0.0063404, 0	0.0092933, 0	0.023052, 0	0.015869, 0	0.022689, 0	0.0053994, 0	0.030986, 0
NONHSAT092438	0.009436, 0	0.012075, 0	0.056831, 0	0.0097945, 0	0.027934, 0	0.062836, 0	0.058585, 0	0.04327, 0	0.0059664, 0	0.0063566, 0	0.03958, 0	0.034031, 0	0.018018, 0	0.009696, 0	0.012767, 0	0.016312, 0	0.019386, 0	0.013072, 0	0.0053725, 0	0.024921, 0	0.015617, 0	0.016714, 0	0.011915, 0	0.012158, 0	0.010127, 0	0.0091459, 0	0.016097, 0	0.022731, 0	0.013381, 0	0.027118, 0	0.01235, 0	0.019106, 0	0.016262, 0	0.049995, 0	0.013602, 0	0.037548, 0	0.0095234, 0	0.015469, 0	0.033808, 0	0.012723, 1	0.016713, 0	0.012203, 0	0.010619, 0	0.014205, 0	0.034721, 0	0.058151, 0	0.033268, 0	0.0097984, 0	0.051212, 0
NONHSAT092691	0.0091284, 0	0.022938, 0	0.071546, 0	0.014016, 0	0.02544, 0	0.11661, 0	0.064319, 0	0.046773, 0	0.011377, 0	0.011268, 0	0.042966, 0	0.041213, 0	0.018515, 0	0.013733, 0	0.020298, 0	0.015854, 0	0.018864, 0	0.019189, 0	0.0097447, 0	0.022744, 0	0.015269, 0	0.020621, 0	0.014421, 1	0.022368, 0	0.01799, 0	0.013544, 0	0.023121, 0	0.028888, 0	0.023309, 0	0.038328, 0	0.016275, 0	0.033587, 0	0.025837, 0	0.11398, 0	0.031916, 0	0.045471, 0	0.0095949, 0	0.015168, 0	0.041547, 0	0.011209, 1	0.018773, 0	0.013231, 0	0.013441, 0	0.016482, 0	0.038493, 0	0.031378, 0	0.043495, 0	0.01179, 0	0.054064, 0
NONHSAT092772	0.028043, 0	0.028866, 0	0.14423, 0	0.022923, 0	0.044022, 0	0.098125, 0	0.10074, 0	0.07365, 0	0.019427, 0	0.020034, 0	0.061259, 0	0.10104, 0	0.041511, 0	0.023012, 0	0.032122, 0	0.029541, 0	0.031235, 0	0.027055, 0	0.021533, 0	0.045665, 0	0.040221, 0	0.033208, 0	0.034421, 0	0.02929, 0	0.023899, 0	0.027751, 0	0.036071, 0	0.052785, 0	0.02661, 0	0.050125, 0	0.031538, 0	0.041948, 0	0.031602, 0	0.074174, 0	0.029146, 0	0.069828, 0	0.02725, 0	0.031692, 0	0.10019, 0	0.035451, 1	0.032056, 0	0.031333, 0	0.03155, 0	0.038813, 0	0.053925, 0	0.11001, 0	0.056908, 1	0.027541, 0	0.11898, 0
NONHSAT092855	0.0056027, 0	0.0092505, 0	0.050816, 0	0.0051005, 0	0.026631, 0	0.051849, 0	0.059026, 0	0.039591, 0	0.0050289, 0	0.0065838, 0	0.038909, 0	0.025412, 0	0.011319, 0	0.0066654, 0	0.009392, 0	0.010231, 0	0.013558, 0	0.0087867, 0	0.0041093, 0	0.014016, 0	0.008842, 0	0.01182, 0	0.0076098, 0	0.007939, 0	0.0063869, 0	0.0083461, 0	0.010315, 0	0.017802, 0	0.0099614, 0	0.018789, 0	0.010194, 0	0.015173, 0	0.012587, 0	0.033645, 0	0.011253, 0	0.027193, 0	0.0048599, 0	0.010189, 0	0.025049, 0	0.0077216, 1	0.01118, 0	0.006007, 0	0.0079346, 0	0.010195, 0	0.023905, 0	0.0364, 0	0.025481, 0	0.0052831, 0	0.0333, 0
NONHSAT092997	0.012221, 0	0.024052, 0	0.14504, 0	0.014804, 0	0.028901, 0	0.14238, 0	0.084201, 0	0.051439, 0	0.012582, 0	0.0095778, 0	0.045565, 0	0.033597, 0	0.024655, 0	0.017093, 0	0.021186, 0	0.014224, 0	0.018708, 0	0.013679, 0	0.016924, 0	0.025641, 0	0.013539, 0	0.017038, 0	0.013511, 0	0.023835, 0	0.022038, 0	0.015963, 0	0.02614, 0	0.023281, 0	0.0289, 0	0.042459, 0	0.016297, 0	0.041469, 0	0.030697, 0	0.1196, 0	0.032054, 0	0.055799, 0	0.010724, 0	0.017453, 0	0.10374, 0	0.017804, 1	0.020877, 0	0.012673, 0	0.020504, 0	0.021607, 0	0.044783, 0	0.034155, 0	0.045042, 0	0.011646, 0	0.060199, 1
NONHSAT093003	0.0077866, 0	0.0073846, 0	0.031409, 0	0.0053356, 0	0.025669, 0	0.03597, 0	0.036589, 0	0.033914, 0	0.0052708, 0	0.0043143, 0	0.030141, 0	0.025597, 0	0.013505, 0	0.0075678, 0	0.0091674, 0	0.0097963, 0	0.0077342, 0	0.010118, 0	0.0082831, 0	0.011626, 0	0.010486, 0	0.0099538, 1	0.0085163, 0	0.0074874, 0	0.007552, 0	0.0072267, 0	0.0083383, 0	0.015441, 0	0.0077501, 0	0.013401, 0	0.0067699, 0	0.014553, 0	0.0081969, 0	0.02521, 0	0.0063681, 0	0.016055, 0	0.006754, 0	0.0064371, 0	0.018369, 0	0.0068905, 1	0.0073761, 0	0.0082915, 1	0.0057371, 0	0.0091023, 0	0.015972, 0	0.022636, 0	0.016154, 0	0.0072831, 0	0.029937, 0
NONHSAT093004	0.016712, 0	0.014019, 0	0.058951, 0	0.0094286, 0	0.026696, 0	0.05681, 0	0.061859, 0	0.051845, 0	0.0083082, 0	0.0089871, 0	0.039118, 0	0.049124, 0	0.02889, 0	0.012541, 0	0.017024, 0	0.015227, 0	0.01516, 0	0.016278, 0	0.013105, 0	0.026729, 0	0.021548, 0	0.017981, 0	0.016373, 0	0.015358, 0	0.014858, 0	0.011862, 0	0.01995, 0	0.034706, 0	0.015447, 0	0.028865, 0	0.014698, 0	0.028372, 0	0.015314, 0	0.045031, 0	0.015159, 0	0.037494, 0	0.011504, 0	0.013998, 0	0.030793, 0	0.014106, 1	0.016322, 0	0.016239, 0	0.011929, 0	0.019363, 0	0.029247, 0	0.04209, 0	0.033278, 0	0.014323, 0	0.095034, 0
NONHSAT093153	0.074181, 1	0.074385, 1	0.086931, 0	0.077641, 1	0.082008, 1	0.10668, 1	0.091512, 0	0.087564, 0	0.073852, 0	0.074113, 1	0.093218, 0	0.082631, 0	0.077018, 0	0.079576, 0	0.076548, 0	0.074157, 1	0.073705, 0	0.078059, 1	0.075251, 0	0.082765, 1	0.075391, 0	0.076468, 0	0.073094, 0	0.079785, 1	0.072957, 0	0.075906, 0	0.075781, 0	0.072798, 1	0.075334, 0	0.077361, 1	0.077787, 0	0.078212, 0	0.077401, 1	0.087445, 1	0.075572, 0	0.080261, 0	0.078791, 1	0.075487, 0	0.088378, 0	0.073342, 1	0.083436, 0	0.077458, 0	0.073892, 0	0.07679, 1	0.078499, 0	0.079244, 0	0.083926, 0	0.076738, 0	0.07469, 0
NONHSAT093167	0.0061094, 0	0.007033, 0	0.027682, 0	0.0060901, 0	0.02826, 0	0.037792, 0	0.041679, 0	0.03117, 0	0.0033013, 0	0.0037368, 0	0.034885, 0	0.016322, 0	0.010875, 0	0.0056758, 0	0.0058995, 0	0.0096674, 0	0.012913, 0	0.0071755, 0	0.0031229, 0	0.016363, 0	0.0089581, 0	0.0089647, 0	0.0065157, 0	0.0056353, 0	0.0053842, 0	0.0047059, 0	0.0096613, 0	0.010757, 0	0.0063361, 0	0.016245, 0	0.0073263, 0	0.0093479, 0	0.0087838, 0	0.021809, 0	0.0060241, 0	0.020047, 0	0.0052897, 0	0.010019, 0	0.017445, 0	0.0081638, 1	0.011062, 0	0.0063554, 0	0.0054888, 0	0.0081894, 0	0.020228, 0	0.030948, 0	0.01783, 0	0.0056504, 0	0.029061, 0
NONHSAT093388	0.0058117, 0	0.0088914, 0	0.039949, 0	0.0055083, 0	0.01923, 0	0.038802, 0	0.046071, 0	0.03698, 0	0.0048705, 0	0.0059309, 0	0.0312, 0	0.030644, 0	0.011287, 0	0.0059923, 0	0.011062, 0	0.011506, 0	0.012202, 0	0.011428, 0	0.0034517, 0	0.013237, 0	0.011011, 0	0.013198, 0	0.0090188, 0	0.0086827, 0	0.005624, 0	0.0075166, 0	0.0099117, 0	0.02163, 0	0.0095097, 0	0.017093, 0	0.0099222, 0	0.015142, 0	0.010777, 0	0.03471, 0	0.011201, 0	0.026231, 0	0.0053571, 0	0.0090732, 0	0.01608, 0	0.0059967, 1	0.0097854, 0	0.0085231, 0	0.0065926, 0	0.0099345, 0	0.023053, 0	0.018103, 0	0.024286, 0	0.0064075, 0	0.035372, 0
NONHSAT093392	0.010546, 0	0.0096542, 0	0.062893, 0	0.0066639, 0	0.020139, 0	0.057833, 0	0.060596, 0	0.04598, 0	0.0065083, 0	0.0073507, 0	0.032451, 0	0.029516, 0	0.017858, 0	0.010202, 0	0.01126, 0	0.011632, 0	0.01411, 0	0.012779, 0	0.010964, 0	0.0184, 0	0.012044, 0	0.013062, 0	0.010032, 0	0.011145, 0	0.011189, 0	0.0094651, 0	0.013746, 0	0.023529, 0	0.015212, 0	0.025265, 0	0.010268, 0	0.025666, 0	0.017119, 0	0.045755, 0	0.013495, 0	0.03213, 0	0.0076745, 0	0.01165, 0	0.030979, 0	0.0092082, 1	0.012038, 0	0.010229, 0	0.0086936, 0	0.014319, 0	0.03024, 0	0.027758, 0	0.031939, 0	0.0092162, 0	0.053278, 0
NONHSAT093906	0.0076612, 0	0.022522, 0	0.065806, 0	0.015208, 0	0.034595, 0	0.11795, 0	0.066946, 0	0.044127, 0	0.011605, 0	0.010039, 0	0.048104, 0	0.035292, 0	0.017632, 0	0.014215, 0	0.019898, 0	0.016965, 0	0.018599, 0	0.017603, 0	0.0099648, 0	0.022492, 0	0.015049, 0	0.020346, 0	0.013275, 0	0.022858, 0	0.01757, 0	0.014098, 0	0.02277, 0	0.024338, 0	0.021785, 0	0.034618, 0	0.014741, 0	0.02902, 0	0.023794, 0	0.11004, 0	0.030368, 0	0.041582, 0	0.010268, 0	0.015906, 0	0.040268, 0	0.011405, 1	0.02006, 0	0.01343, 0	0.014176, 0	0.016554, 0	0.034975, 0	0.028604, 0	0.038812, 0	0.01234, 0	0.040658, 0
NONHSAT093966	0.0048838, 0	0.0059596, 0	0.056541, 0	0.0034905, 0	0.015898, 0	0.046995, 0	0.057237, 0	0.034271, 0	0.0041377, 0	0.0035405, 0	0.028154, 0	0.013714, 0	0.010587, 0	0.0056536, 0	0.0060959, 0	0.008937, 0	0.010919, 0	0.0060439, 0	0.0039456, 0	0.013312, 0	0.0060923, 0	0.0085773, 0	0.0043395, 0	0.0058373, 0	0.0056662, 0	0.0062242, 0	0.0089343, 0	0.010084, 0	0.01204, 0	0.020896, 0	0.0056102, 0	0.017486, 0	0.014897, 0	0.029031, 0	0.008901, 0	0.028035, 0	0.0033939, 0	0.0088836, 0	0.024041, 0	0.0059495, 1	0.010124, 0	0.0048048, 0	0.0065222, 0	0.0084304, 0	0.027108, 0	0.009688, 0	0.025303, 0	0.0035756, 0	0.036629, 0
NONHSAT094182	0.0074562, 0	0.015495, 0	0.070305, 0	0.0095915, 0	0.10023, 0	0.11037, 0	0.12924, 1	0.093817, 0	0.0086354, 0	0.0079771, 0	0.11764, 0	0.023386, 0	0.018679, 0	0.010512, 0	0.01124, 0	0.01732, 0	0.018561, 0	0.011621, 0	0.0087366, 0	0.019941, 0	0.011065, 0	0.014761, 1	0.0083731, 0	0.010476, 1	0.0080634, 0	0.013291, 0	0.014033, 0	0.01326, 0	0.01267, 0	0.029261, 0	0.012111, 0	0.019522, 0	0.018325, 0	0.036036, 0	0.011248, 0	0.030164, 0	0.0057047, 0	0.014901, 0	0.035232, 0	0.0099822, 1	0.019639, 0	0.0076582, 1	0.011573, 0	0.016944, 0	0.031992, 0	0.015817, 0	0.02701, 0	0.0075178, 0	0.03549, 0
NONHSAT094312	0.011159, 0	0.013485, 0	0.12903, 0	0.01175, 0	0.031334, 0	0.061988, 0	0.15014, 0	0.053721, 0	0.012446, 0	0.01501, 0	0.046673, 0	0.042385, 0	0.016634, 0	0.0090022, 0	0.016983, 0	0.023018, 0	0.021352, 0	0.018361, 0	0.0096643, 0	0.01841, 0	0.017184, 0	0.022813, 1	0.017375, 0	0.013752, 0	0.011134, 0	0.012252, 0	0.016021, 0	0.032483, 0	0.014147, 0	0.026167, 0	0.018239, 0	0.021085, 0	0.017673, 0	0.044954, 0	0.016392, 0	0.035112, 0	0.010251, 0	0.019274, 0	0.040478, 0	0.012776, 1	0.015912, 0	0.014428, 0	0.013344, 0	0.019142, 0	0.032006, 0	0.031626, 0	0.037182, 0	0.01227, 0	0.052291, 0
NONHSAT094370	0.0093131, 0	0.013169, 0	0.12585, 0	0.010482, 0	0.040579, 0	0.086328, 0	0.092726, 0	0.054405, 0	0.0067566, 0	0.0067073, 0	0.05576, 0	0.025204, 0	0.019023, 0	0.0097212, 0	0.012894, 0	0.015704, 0	0.020157, 0	0.0088571, 0	0.0068841, 0	0.024866, 0	0.013485, 0	0.014427, 1	0.0099757, 0	0.011857, 0	0.010316, 0	0.010617, 0	0.017703, 0	0.018647, 0	0.015651, 0	0.030283, 0	0.014085, 0	0.020234, 0	0.019892, 0	0.045767, 0	0.013231, 0	0.046198, 0	0.0088584, 0	0.018322, 0	0.084954, 0	0.017164, 1	0.019165, 0	0.010857, 0	0.015941, 0	0.018597, 0	0.038938, 0	0.033199, 0	0.033833, 0	0.0081872, 0	0.049513, 0
NONHSAT094455	0.0068088, 0	0.011836, 0	0.13377, 0	0.0085708, 0	0.026466, 0	0.07938, 0	0.083476, 0	0.043702, 0	0.0066697, 0	0.0063124, 0	0.039908, 0	0.025508, 0	0.014983, 0	0.0079616, 0	0.013542, 0	0.012589, 0	0.014292, 0	0.0075924, 0	0.0067879, 0	0.016476, 0	0.010944, 0	0.012704, 0	0.0091009, 0	0.011813, 0	0.0089631, 0	0.01039, 0	0.014222, 0	0.018831, 0	0.015233, 0	0.024429, 0	0.012599, 0	0.01947, 0	0.017794, 0	0.044876, 0	0.013426, 0	0.041155, 0	0.0073449, 0	0.013913, 0	0.088037, 0	0.014236, 1	0.014025, 0	0.0097218, 0	0.015518, 0	0.016866, 0	0.03113, 0	0.031491, 0	0.028977, 0	0.0071033, 0	0.040276, 0
NONHSAT094546	0.0095452, 0	0.012251, 0	0.053657, 0	0.0092606, 0	0.040005, 0	0.068019, 0	0.065679, 1	0.061918, 0	0.0066342, 0	0.0088235, 0	0.055468, 0	0.038969, 0	0.019012, 0	0.010537, 0	0.014875, 0	0.01705, 0	0.019556, 0	0.017933, 0	0.010264, 0	0.020765, 0	0.0161, 0	0.017885, 1	0.01326, 1	0.013541, 1	0.0087804, 0	0.01124, 0	0.015078, 0	0.029308, 0	0.016291, 0	0.029291, 0	0.012761, 0	0.024835, 1	0.019962, 0	0.045114, 0	0.013035, 0	0.035919, 0	0.010304, 0	0.014759, 0	0.028373, 1	0.010372, 1	0.015843, 0	0.015622, 1	0.010733, 1	0.018076, 0	0.034639, 0	0.032038, 0	0.034157, 0	0.012458, 0	0.056474, 1
NONHSAT094555	0.003893, 0	0.0066729, 0	0.039457, 0	0.0053075, 0	0.024472, 0	0.041573, 0	0.050755, 1	0.037935, 0	0.0033734, 0	0.0038935, 0	0.034055, 0	0.014806, 0	0.0099191, 0	0.0053974, 0	0.0079524, 0	0.010387, 0	0.013366, 0	0.0084948, 0	0.0031572, 0	0.015862, 0	0.008985, 0	0.010343, 1	0.0056054, 1	0.00878, 1	0.0041171, 0	0.0058481, 0	0.010667, 0	0.016309, 0	0.0098079, 0	0.018087, 0	0.0069724, 0	0.012586, 1	0.012475, 0	0.02988, 0	0.0094898, 0	0.026633, 0	0.0053174, 0	0.01097, 0	0.018088, 1	0.005625, 1	0.011621, 0	0.0077785, 1	0.006391, 1	0.011388, 0	0.025339, 0	0.009253, 0	0.022731, 0	0.0061055, 0	0.03063, 1
NONHSAT094617	0.0076493, 0	0.01003, 0	0.11984, 0	0.0079532, 0	0.025438, 0	0.069018, 0	0.064268, 0	0.040673, 0	0.0058174, 0	0.0059183, 0	0.036181, 0	0.022794, 0	0.014572, 0	0.0089145, 0	0.011682, 0	0.010466, 0	0.011585, 0	0.0075063, 0	0.011414, 0	0.012802, 0	0.0097698, 0	0.0097254, 1	0.0085261, 0	0.0098508, 1	0.0085427, 0	0.010073, 0	0.01099, 0	0.015074, 0	0.016, 0	0.022821, 0	0.0099927, 0	0.021267, 0	0.017789, 0	0.036296, 0	0.0092131, 0	0.033241, 0	0.0075394, 0	0.011396, 0	0.085145, 1	0.013364, 1	0.010904, 0	0.010496, 1	0.014538, 1	0.015968, 0	0.026296, 0	0.02727, 0	0.022714, 0	0.0081642, 0	0.044136, 1
NONHSAT094687	0.012772, 0	0.021458, 0	0.059451, 0	0.015726, 0	0.10899, 0	0.126, 0	0.12537, 0	0.11072, 0	0.0099502, 0	0.012291, 0	0.12878, 0	0.045836, 0	0.026145, 0	0.013736, 0	0.01846, 0	0.023857, 0	0.027895, 0	0.022688, 0	0.010347, 0	0.031839, 0	0.021043, 0	0.022992, 1	0.017482, 0	0.017786, 0	0.012056, 0	0.015424, 0	0.02142, 0	0.032759, 0	0.014763, 0	0.037636, 0	0.019506, 0	0.024391, 0	0.021217, 0	0.062724, 0	0.01837, 0	0.040654, 0	0.011488, 0	0.020828, 0	0.033518, 0	0.015115, 1	0.026161, 0	0.016708, 0	0.012964, 0	0.024526, 0	0.042103, 0	0.045942, 0	0.038727, 0	0.014827, 0	0.058216, 0
NONHSAT094799	0.0062123, 0	0.011364, 0	0.13644, 0	0.0079681, 0	0.019651, 0	0.077103, 0	0.085145, 0	0.037294, 0	0.0069659, 0	0.0062092, 0	0.032921, 0	0.021824, 0	0.013597, 0	0.0074874, 0	0.012765, 0	0.011603, 0	0.013279, 0	0.0065912, 0	0.0065367, 0	0.015011, 0	0.0094345, 0	0.01181, 1	0.0079455, 0	0.011393, 1	0.0090384, 0	0.0097304, 0	0.014073, 0	0.016715, 0	0.015378, 0	0.023902, 0	0.011866, 0	0.019528, 0	0.017894, 0	0.04729, 0	0.014229, 0	0.040399, 0	0.0063027, 0	0.013321, 0	0.085604, 1	0.01312, 1	0.01324, 0	0.0083613, 0	0.014933, 0	0.015444, 0	0.030057, 0	0.017333, 0	0.028807, 0	0.0062257, 0	0.037715, 0
NONHSAT095521	0.01421, 0	0.019324, 0	0.063222, 1	0.012458, 0	0.11357, 0	0.12146, 0	0.1341, 0	0.12189, 0	0.011491, 0	0.012057, 0	0.13438, 0	0.044103, 0	0.02852, 0	0.015073, 0	0.017945, 0	0.022755, 0	0.023902, 0	0.022787, 0	0.015037, 0	0.028117, 0	0.01916, 0	0.021772, 0	0.015835, 1	0.016274, 0	0.013036, 0	0.016326, 0	0.020264, 0	0.031279, 0	0.017422, 0	0.037974, 0	0.017368, 0	0.031442, 0	0.023804, 0	0.048983, 0	0.015253, 0	0.038083, 0	0.011879, 0	0.017699, 0	0.031337, 0	0.01341, 1	0.022633, 0	0.015394, 0	0.012838, 0	0.023948, 0	0.042943, 0	0.031142, 0	0.03818, 0	0.0144, 1	0.06172, 0
NONHSAT095570	0.00487, 0	0.0057556, 0	0.05701, 0	0.0032713, 0	0.016204, 0	0.046199, 0	0.056646, 0	0.034222, 0	0.0040307, 0	0.0034467, 0	0.028316, 0	0.013666, 0	0.010574, 0	0.0056235, 0	0.0059547, 0	0.0086662, 0	0.010617, 0	0.0056507, 0	0.0040369, 0	0.012935, 0	0.0058281, 0	0.0083204, 0	0.0041109, 0	0.0055303, 0	0.0055143, 0	0.0062518, 0	0.0086144, 0	0.0097589, 0	0.011854, 0	0.020396, 0	0.0055083, 0	0.017242, 0	0.014596, 0	0.027318, 0	0.008428, 0	0.027607, 0	0.0032867, 0	0.0086501, 0	0.025068, 0	0.0060011, 1	0.0098961, 0	0.0045823, 0	0.0065545, 0	0.0083219, 0	0.02664, 0	0.011869, 0	0.024667, 0	0.003404, 0	0.036346, 0
NONHSAT095714	0.013728, 0	0.017234, 0	0.19543, 0	0.01511, 0	0.034076, 0	0.08781, 0	0.17157, 0	0.062472, 0	0.014439, 0	0.016903, 0	0.052276, 0	0.047613, 0	0.021208, 0	0.01129, 0	0.021878, 0	0.025288, 0	0.023291, 0	0.019512, 0	0.013481, 0	0.021034, 0	0.019973, 0	0.024947, 1	0.019952, 0	0.017757, 1	0.014402, 0	0.015039, 0	0.020196, 0	0.037968, 0	0.018962, 0	0.0324, 0	0.023025, 0	0.026924, 0	0.022656, 0	0.057986, 0	0.020055, 0	0.047476, 0	0.012858, 0	0.022585, 0	0.089679, 0	0.018989, 1	0.018669, 0	0.017935, 0	0.020031, 0	0.025442, 0	0.038167, 0	0.037088, 0	0.042408, 0	0.014637, 0	0.063793, 0
NONHSAT095738	0.0079019, 0	0.010625, 0	0.061356, 0	0.0079833, 0	0.026856, 0	0.054065, 0	0.064936, 0	0.046958, 0	0.0063818, 0	0.0083034, 0	0.038763, 0	0.035566, 0	0.015189, 0	0.0073272, 0	0.013904, 0	0.014063, 0	0.014151, 0	0.014816, 0	0.0062797, 0	0.016213, 0	0.014571, 0	0.015524, 0	0.012348, 1	0.012252, 0	0.0081456, 0	0.0088771, 0	0.013119, 0	0.028529, 0	0.011057, 0	0.021088, 0	0.012341, 0	0.018486, 0	0.013093, 0	0.041196, 0	0.013131, 0	0.029927, 0	0.0080245, 0	0.011854, 0	0.028777, 0	0.0088371, 1	0.011739, 0	0.012616, 0	0.0089706, 0	0.015428, 0	0.025017, 0	0.025802, 0	0.02784, 0	0.010042, 0	0.047325, 0
NONHSAT095799	0.0050715, 0	0.0070858, 0	0.057683, 0	0.0042499, 0	0.018431, 0	0.052567, 0	0.057262, 0	0.036188, 0	0.0044707, 0	0.0039234, 0	0.030839, 0	0.015985, 0	0.011131, 0	0.0063127, 0	0.0071543, 0	0.0094679, 0	0.011545, 0	0.0069234, 0	0.0044699, 0	0.013814, 0	0.0067398, 0	0.0093961, 1	0.0049694, 1	0.0068594, 0	0.0063432, 0	0.0068551, 0	0.0096543, 0	0.0113, 0	0.012764, 0	0.021776, 0	0.0063284, 0	0.018351, 1	0.015621, 0	0.034136, 0	0.010025, 0	0.02895, 0	0.00398, 0	0.009276, 0	0.026811, 0	0.0064868, 1	0.010751, 0	0.0054716, 1	0.007204, 1	0.0091626, 0	0.027772, 0	0.015363, 0	0.026104, 0	0.0042273, 0	0.037103, 1
[truncated: 420 more rows]
[truncated: 46 more columns]

## Sheet: SFPEL
	9606.ENSP00000162749	9606.ENSP00000199448	9606.ENSP00000216038	9606.ENSP00000216797	9606.ENSP00000216832	9606.ENSP00000219479	9606.ENSP00000221419	9606.ENSP00000221801	9606.ENSP00000222390	9606.ENSP00000226574	9606.ENSP00000229390	9606.ENSP00000238112	9606.ENSP00000240316	9606.ENSP00000253108	9606.ENSP00000258149	9606.ENSP00000260356	9606.ENSP00000262487	9606.ENSP00000262715	9606.ENSP00000263209	9606.ENSP00000264036	9606.ENSP00000265773	9606.ENSP00000266022	9606.ENSP00000266679	9606.ENSP00000266987	9606.ENSP00000269305	9606.ENSP00000269349	9606.ENSP00000274625	9606.ENSP00000278616	9606.ENSP00000292476	9606.ENSP00000293288	9606.ENSP00000298717	9606.ENSP00000300291	9606.ENSP00000301633	9606.ENSP00000302564	9606.ENSP00000309749	9606.ENSP00000311032	9606.ENSP00000318966	9606.ENSP00000320147	9606.ENSP00000325376	9606.ENSP00000325377	9606.ENSP00000326981	9606.ENSP00000328848	9606.ENSP00000332444	9606.ENSP00000333633	9606.ENSP00000336762	9606.ENSP00000336783	9606.ENSP00000340176	9606.ENSP00000340329	9606.ENSP00000341826
[truncated: 1,074 more rows]
[truncated: 46 more columns]
