# Supplementary material for: Projection-Based Neighborhood Non-Negative Matrix Factorization for lncRNA-Protein Interaction Prediction
Source: Front Genet. 2019 Nov 20;10:1148. doi: 10.3389/fgene.2019.01148 (PMC6880730; doi:10.3389/fgene.2019.01148)
Supplement: S1 File — Eps format for all pictures in the manuscript. [file DataSheet_1.zip]

Archive with 9 entries (8 files):
- code and data/
- code and data/DATA1.mat
- code and data/DATA2.mat
- code and data/Data and code description.txt
- code and data/PMDKN_opt.asv
- code and data/PMDKN_opt.m
- code and data/five_cross.m
- code and data/main_cv.m
- code and data/mianZ.m
