# Supplementary material for: Projection-Based Neighborhood Non-Negative Matrix Factorization for lncRNA-Protein Interaction Prediction
Source: Front Genet. 2019 Nov 20;10:1148. doi: 10.3389/fgene.2019.01148 (PMC6880730; doi:10.3389/fgene.2019.01148)
Supplement: S1 File — Eps format for all pictures in the manuscript. [file DataSheet_1.zip › code and data/Data and code description.txt]

Data description£º
DATA1.mat   Benchmark data set 1, reference from ¡°Zhang W, Yue X, Tang G, Wu W, Huang F, Zhang X: SFPEL-LPI: Sequence-based feature projection ensemble learning for predicting LncRNA-protein interactions. PLOS COMPUT BIOL 2018, 14(12):e1006616.¡±
DATA2.mat   Benchmark data set 2£¬ 
