# Supplementary material for: Projection-Based Neighborhood Non-Negative Matrix Factorization for lncRNA-Protein Interaction Prediction
Source: Front Genet. 2019 Nov 20;10:1148. doi: 10.3389/fgene.2019.01148 (PMC6880730; doi:10.3389/fgene.2019.01148)
Supplement: S1 File — Eps format for all pictures in the manuscript. [file DataSheet_1.zip › code and data/PMDKN_opt.m]

%Projection multinetwork matrix decomposition and kenel neighbor
function scores = PMDKN_opt(DATA,train_set,test_data,option)

% SU = DATA.SU;
% SV = DATA.SV;
% FU = DATA.FU;
% FV = DATA.FV;
SU = single(DATA.SU);
SV = single(DATA.SV);
for i=1:length(DATA.FU)
    FU{i} =  single(DATA.FU{i});
end
for i=1:length(DATA.FV)
    FV{i} =  single(DATA.FV{i});
end


%%
Y = complete_opt(train_set,SU,SV);
% Y = train_set;
%U similarity KSNF
KSNS_U = KSNS_opt(Y,SU);
S_U = DCA_opt({KSNS_U,SU});
%V similarity KSNF
KSNS_V = KSNS_opt(Y',SV);
S_V = DCA_opt({KSNS_V,SV});

%
SU = neighbor_opt(S_U);
SV = neighbor_opt(S_V);


cfix = option(6);
index = find(Y~=0);

C = gpuArray.ones(size(train_set));
C(index) = cfix;

% [U,V] = TNMF_optimization(train_set,option,SU,SV,C,FU,FV);   %%%%%

[U,V] = TNMF_optimization(Y,option,SU,SV,C,FU,FV);

U = gather(U);
V = gather(V);

scores = predict_scores(train_set,S_U,S_V,U,V,test_data);

end


function X = neighbor_opt(S)
K1 = 0.3;
[m, n] = size(S);
K1 = floor(K1*m);
X = gpuArray.zeros(m, n);
for i = 1:m
    [~,b] = sort(S(i,:),'descend');
    ii = b(1:min(K1,n));     
    X(i,ii) = S(i, ii);
end
end


function [U,V] = TNMF_optimization(Y,option,SU,SV,C,FU,FV)
option = single(option);
r = option(5);
% r = 50;
Y = single(Y);

SU = single(SU);
SU = (SU+SU')/2;
SV = single(SV);
SV = (SV+SV')/2;
DU = diag(sum(SU));
DV = diag(sum(SV));


max_iter = 200;

[N,M] = size(Y);

rand('state',1);
U = rand(N,r);  U = single(U);
rand('state',1);
V = rand(M,r);  V = single(V);

N = length(FU);
TU = cell(1,N);

for i=1:N
    rand('state',1);
    M = size(FU{i},2);
    TUU = rand(r,M);  TU{i} = single(TUU);
end

N = length(FV);
TV = cell(1,N);
for i=1:N
    rand('state',1);
    M = size(FV{i},2);
    TVV = rand(r,M);  TV{i} = single(TVV);
end
ar = updata_ab(FU,TU,U,option);    
beta = updata_ab(FV,TV,V,option); 


last_objv = objv_opt(C,Y,U,V,ar,FU,TU,beta,FV,TV,SU,SV,option);   

objvz  = [];
objvz = [objvz,last_objv];
for t =  1:max_iter
    %%%%update U
    U = updata_UV(C,Y,U,V,FU,TU,DU,SU,ar,option);
    %%%%update V
    V = updata_UV(C',Y',V,U,FV,TV,DV,SV,beta,option);
    %%%%% update PU
    TU = updata_TUV(U,FU,TU,ar,option);
    %%%%%update PV
    TV = updata_TUV(V,FV,TV,beta,option);
    %%%%%update ar
    ar = updata_ab(FU,TU,U,option);
    %%%%%update beta
    beta = updata_ab(FV,TV,V,option);
    %objv
    curr_objv = objv_opt(C,Y,U,V,ar,FU,TU,beta,FV,TV,SU,SV,option);   
    delta_objv = (curr_objv-last_objv)/abs(last_objv);   
    if abs(delta_objv) < 1e-5
        break;
    end
    last_objv = curr_objv;
    objvz = [objvz,last_objv];
end
end

function objv = objv_opt(C,A,U,V,ar,FU,TU,beta,FV,TV,SU,SV,option)
yita = option(1);
lata = option(2);   
gama = option(3);   
miu = option(4);    

LU = diag(sum(SU))- SU;
LV = diag(sum(SV))- SV;


objv1 = 1/2*norm(C.*(A-U*V'),'fro')^2;


N = length(FU);
fana = gpuArray.zeros(1,N);
for i=1:N
    fana(i) = norm(FU{i}*TU{i}'-U,'fro')^2;
end

N = length(FV);
fanb = gpuArray.zeros(1,N);
for i=1:N
    fanb(i) = norm(FV{i}*TV{i}'-V,'fro')^2;
end

objv2 = ar.^yita*fana' + beta.^yita*fanb';


objv3 = gama/2 * norm(U,'fro')^2+ gama/2 * norm(V,'fro')^2+...
    lata/2 * trace(U'*LU*U) + lata/2 * trace(V'*LV*V);


objv4 = 0;
N = length(FU);
for i=1:N
    objv4 = objv4 + miu/2*sum(sum(TU{i},2).^2);   
end
N = length(FV);
for i=1:N
    objv4 = objv4 + miu/2*sum(sum(TV{i},2).^2);  %
end

objv = objv1+objv2+objv3+objv4;


end


%%%%%%%%%%%
function U = updata_UV(C,A,U,V,FU,TU,DU,SU,ar,option)

yita = option(1);
lata = option(2);   
gama = option(3);   

C = C.^2;
FZ = (C.*A)*V + lata*SU*U;  
FM =  (C.*(U*V'))*V + lata*DU*U +  gama*U;     
N = length(FU);    
for i=1:N
    FZ = FZ+ ar(i)^yita*FU{i}*TU{i}';
    FM = FM + ar(i)^yita*U;
    
end
FM(find(FM==0)) = 10^(-10);   
U = (FZ./FM).*U;


end


function TU = updata_TUV(U,FU,TU,ar,option)
N = length(FU);   
miu = option(4);
yita = option(1);
for i=1:N
    M = size(TU{i},2);
    FZ = ar(i)^yita * U'*FU{i} ;
    FM = ar(i)^yita * TU{i}*FU{i}'*FU{i}  + miu*TU{i}*ones(M,1)*ones(1,M);
    FM(find(FM==0)) = 10^(-10);  
    TU{i} = FZ./FM.* TU{i};
end

end


function ar = updata_ab(FU,TU,U,option)
N = length(FU);

yita = option(1);

fan = gpuArray.zeros(1,N);
for i=1:N
    fan(i) = norm(FU{i}*TU{i}'-U,'fro')^2;
end

fan1 = (1./fan).^(1/(yita-1));

ar = fan1/sum(fan1);
if sum(isnan(ar))>0   
    ar = 1/length(ar)*gpuArray.zeros(1,N);
end

end


function scores = predict_scores(train_set,dsMat,tsMat,U,V,test_data)


nump = 0.1;

[x, y] = find(train_set > 0);                              
train_u = unique(x);      
train_v = unique(y);        

K21 = max([5,floor(nump*length(train_u))]);
K22 = max([5,floor(nump*length(train_v))]);


dinx = train_u;
US = dsMat(:, dinx);   
tinx = train_v;
VS = tsMat(:, tinx);   
Nt = size(test_data,1);     

scores = zeros(Nt,1);
for tt = 1:Nt
    d = test_data(tt,1);  
    t = test_data(tt,2);
    if sum(ismember(d,train_u))==1        
        if sum(ismember(t,train_v))==1  
            val = sum(U(d,:).*V(t,:));   
        else    
            [~,index] = sort(VS(t,:),'descend');
            jj = index(1:K22);    
            val = sum(U(d,:).*(VS(t,jj)*V(tinx(jj), :)))/sum(VS(t, jj));   
        end
    else  
        if sum(ismember(t,train_v))==1   
            [~,index] = sort(US(d,:),'descend');
            ii = index(1:K21);  
            val = sum((US(d,ii)*U(dinx(ii), :)).*V(t,:))/sum(US(d, ii));
        else  
            [~,index] = sort(US(d,:),'descend');
            ii = index(1:K21);    
            
            [~,index] = sort(VS(t,:),'descend');
            jj = index(1:K22);   
            
            v1 =  US(d,ii)*U( dinx(ii), :)./sum(US(d, ii));   
            v2 = VS(t,jj)*V(tinx(jj), :)./sum(VS(t, jj));     
            val = sum(v1.*v2);
        end
    end
    scores(tt) = val;
end
end

%%%%%%%%%%%%%%%%%%%%%%%%%%%%%%%%%%%%%%%%%%%%%%%%%%%%%%%%%%%   KSNS
function S = KSNS_opt(X,sim)
N = size(X,1);
neighbor_num = floor(0.3*N);  
neighbor_num = single(neighbor_num);
X = gpuArray(single(X));
sim = gpuArray(single(sim));
feature_matrix = X;
nearst_neighbor_matrix = KSNS_neighbors(sim,neighbor_num);
S = jisuanW_opt(feature_matrix,nearst_neighbor_matrix);
% class(S)
S = double(gather(S));
end

function nearst_neighbor_matrix=KSNS_neighbors(sim,neighbor_num)
%%%%nearst_neighbor_matrix��  represent Neighbor matrix
N = size(sim,1);
D = sim+diag(inf*ones(1,N));
[~, si]=sort(D,2,'ascend');
nearst_neighbor_matrix=gpuArray.zeros(N,N);
index=si(:,1:neighbor_num);
for i=1:N
    nearst_neighbor_matrix(i,index(i,:))=1;
end
end

%The iterative process of this algorithm
function [W,objv] = jisuanW_opt(feature_matrix,nearst_neighbor_matrix)
lata1 = 1;  lata2 = 1;
X = gpuArray(single(feature_matrix'));  % each column of X represents a sample, and each behavior is an indicator
[~,N] = size(X);    % N represents the number of samples
C = gpuArray(single(nearst_neighbor_matrix'));
rand('state',1);
W = rand(N,N);
W = W- diag(diag(W));
W = W./repmat(sum(W),N,1);
G  =jisuan_Kel(X);
G(isnan(G))=0;
G = G/max(G(:));
WC1 = W'*G*W-2*W*G+G;
WC = sum(diag(WC1))/2;
wucha = WC + norm(W.*(1-C),'fro')^2*lata1/2 +  norm(W,'fro')^2*lata2/2;
objv = wucha;
jingdu = 0.0001;
error = jingdu*(1+lata1+lata2);   %Iteration error threshold
we = 1;      %Initial value of error
gen=1;
while  gen<100 && we>error
    %gen
    FZ = G+lata1*C.*W;
    FM = G*W+lata1*W+lata2*W;
    W = FZ./(FM+eps).*W;
    WC1 = W'*G*W-2*W*G+G;
    WC = sum(diag(WC1))/2;
    wucha = WC + norm(W.*(1-C),'fro')^2*lata1/2 +  norm(W,'fro')^2*lata2/2;
    we = abs(wucha-objv(end));
    objv = [objv,wucha];
    gen = gen+1;
end
W=W';
W = matrix_normalize(W);
end

function W = matrix_normalize(W)
K = 10;
W(isnan(W))=0;
W(1:(size(W,1)+1):end)=0;
GW = gpuArray(single(W));
for round=1:K
    SW = sum(GW,2);
    ind = find(SW>0);
    SW(ind) = 1./sqrt(SW(ind));
    D1 = diag(SW);
    GW=D1*GW*D1;
end
W = gather(GW);
end

function K  =jisuan_Kel(X)
%X Columns represent samples, and rows represent features
X = X';
sA = (sum(X.^2, 2));
sB = (sum(X.^2, 2));
K = exp(bsxfun(@minus,bsxfun(@minus,2*X*X', sA), sB')/mean(sA));
end


function S_S = DCA_opt(S)


N = size(S{1},1);
d = floor(N*0.3);


Ns = length(S);              
option.maxiter = 20;
option.reset_prob = 0.5;
for i=1:Ns
    A = S{i};
    tA = run_diffusion(A, option);
    if i==1
        QA = tA;
    else
        QA = [QA,tA];
    end
end

alpha = 1/size(QA,1);
QA = log(QA+alpha)-log(alpha);
QA = QA*QA';

QA = sparse(QA);
[U,S] = svds(QA,d);
LA = U;
S_F = LA*sqrt(sqrt(S));
S_S = abs(cos_opt(S_F));

end

function W = cos_opt(X)

W = X*X';
DX = sqrt(diag(W))*sqrt(diag(W))';
W = W./DX;

end

function [Q] = run_diffusion(A, option)
n = size(A, 1);
A = gpuArray(single(A));

n = size(A, 1);
renorm = @(M) bsxfun(@rdivide, M, sum(M)); 

A = A + diag(sum(A) == 0); % Add self-edges to isolated nodes
P = renorm(A); 
reset = gpuArray.eye(n);  
Q = reset;
for i = 1:option.maxiter 
    Q_new = option.reset_prob * reset + (1 - option.reset_prob) * P * Q;
    delta = norm(Q - Q_new, 'fro');
    %         fprintf('Iter %d. Frobenius norm: %f\n', i, delta);
    Q = Q_new;
    if delta < 1e-6
        %             fprintf('Converged.\n');
        break
    end
end
Q = bsxfun(@rdivide, Q, sum(Q)); 
Q = double(gather(Q));
end


%%%%complete of interaction matrix
function Y = complete_opt(Y0,sim_U,sim_V)
ind_dis0 = find(sum(Y0')==0);            
ind_met0 = find(sum(Y0)==0);            
[Nu,Nv] = size(Y0);
ar = 0.9;
%%
sim_U(1:(Nu+1):end) = 0;     
sim_V(1:(Nv+1):end) = 0;
sim_U(ind_dis0,ind_dis0) = 0; 
sim_V(ind_met0,ind_met0) = 0; 

prop = 0.1;
Yu = complete_opt0(ar,prop,Y0,sim_U);
Yv = complete_opt0(ar,prop,Y0',sim_V);
Y = (Yu+Yv')/2;
Y = max(Y,Y0);

end
function Y = complete_opt0(ar,prop,Y0,sim)
%
N = size(Y0,1);
% K = round(prop*N);
% if K<5
%     K = 5;
% elseif K>20
%     K = 20;
% end
K = 10;
[Nu,Nv] = size(Y0);
Y = zeros(Nu,Nv);
ar = ar.^(0:K-1);
[~,ind] = sort(sim,2,'descend');
for i=1:Nu
    near_ind = ind(i,1:K);
    Y(i,:) = (ar.*sim(i,near_ind))*Y0(near_ind,:)/sum(sim(i,near_ind));
end
end
