# Supplementary material for: Projection-Based Neighborhood Non-Negative Matrix Factorization for lncRNA-Protein Interaction Prediction
Source: Front Genet. 2019 Nov 20;10:1148. doi: 10.3389/fgene.2019.01148 (PMC6880730; doi:10.3389/fgene.2019.01148)
Supplement: S1 File — Eps format for all pictures in the manuscript. [file DataSheet_1.zip › code and data/five_cross.m]

function result = five_cross(DATA,cv_data,option)
interaction = DATA.interaction;
cv = length(cv_data);
result = 0;

for k=1:cv
    %     fprintf('begin to implement the cross validation:rounU =%d/%d\n', k, cv);
    %%%%%%%%%%%%%%%%%%%%%%%%%
    train_set = interaction.*cv_data{k}{1};   
    %%%%PMDKN
    scores = PMDKN_opt(DATA,train_set,cv_data{k}{2},option);
    
    %Result Evaluation
    result0 = model_evaluate(scores,cv_data{k}{3});
    
    result = result + result0;
%     result/k
    
end
result = result/cv;


end


%%%Result Evaluation
function [result,AUCxy,AUPRxy] = model_evaluate(score,label) %% evaulate our prediction

%%%%
sort_predict_score=unique(sort(score));
score_num = length(sort_predict_score);
Nstep = min(score_num,9999);
threshold=sort_predict_score(ceil(score_num*(1:Nstep)/(Nstep+1)));

threshold=threshold';
threshold = threshold(end:-1:1);
threshold_num=length(threshold);
TN=zeros(threshold_num,1);
TP=zeros(threshold_num,1);
FN=zeros(threshold_num,1);
FP=zeros(threshold_num,1);

for i=1:threshold_num
    tp_index=logical(score>=threshold(i) & label==1);
    TP(i,1)=sum(tp_index);
    
    tn_index=logical(score<threshold(i) & label==0);
    TN(i,1)=sum(tn_index);
    
    fp_index=logical(score>=threshold(i) & label==0);
    FP(i,1)=sum(fp_index);
    
    fn_index=logical(score<threshold(i) & label==1);
    FN(i,1)=sum(fn_index);
end


%%%%%computer AUPR
SEN=TP./(TP+FN);
PRECISION=TP./(TP+FP);
recall=SEN;
x=recall;
y=PRECISION;
[x,index]=sort(x);
y=y(index,:);
x = [0;x];  y = [1;y];
x(end+1,1)=1;  y(end+1,1)=0;
AUPR=0.5*x(1)*(1+y(1));
for i=1:threshold_num
    AUPR=AUPR+(y(i)+y(i+1))*(x(i+1)-x(i))/2;
end
AUPRxy = [x,y];

%%%computer AUC
AUC_x = FP./(TN+FP);      %FPR
AUC_y = TP./(TP+FN);      %tpR
[AUC_x,ind] = sort(AUC_x);
AUC_y = AUC_y(ind);
AUC_x = [0;AUC_x];
AUC_y = [0;AUC_y];
AUC_x = [AUC_x;1];
AUC_y = [AUC_y;1];

AUC = 0.5*AUC_x(1)*AUC_y(1)+sum((AUC_x(2:end)-AUC_x(1:end-1)).*(AUC_y(2:end)+AUC_y(1:end-1))/2);

AUCxy = [AUC_x(:),AUC_y(:)];

%%%%%¼ÆËãÆäËûÖ¸±ê
temp_sen=TP./(TP+FN);   
recall = temp_sen;
temp_precision=TP./(TP+FP); 
temp_f1=2*recall.*temp_precision./(recall+temp_precision);
[~,index]=max(temp_f1);
f1=temp_f1(index);
result=[AUPR,AUC,f1];

end
