# Supplementary material for: Projection-Based Neighborhood Non-Negative Matrix Factorization for lncRNA-Protein Interaction Prediction
Source: Front Genet. 2019 Nov 20;10:1148. doi: 10.3389/fgene.2019.01148 (PMC6880730; doi:10.3389/fgene.2019.01148)
Supplement: S1 File — Eps format for all pictures in the manuscript. [file DataSheet_1.zip › code and data/main_cv.m]

function main_cv(cv_flag,DATA,name)

          %yita      lata      gama     miu        r      deta      
option = [5.0000    1.0000    1.0000   100.0000  100.0000   2];

%%
seeds = [7771,4659,22,8367,1812];
cv = 5;  
[N,NCW] = size(option);
result = zeros(N,NCW+3);
parfor i = 1:N
    i
    jieguo = cv_seed(DATA,seeds,cv_flag,cv,option(i,:));
    jieguo = [option(i,:),jieguo];
    result(i,:) = jieguo;
end
result

if cv_flag==1
    if strcmp('DATA1',name) == 1
        result_PMDKN_cva_DATA1= result;
        save result_PMDKN_cva_DATA1 result_PMDKN_cva_DATA1;
    else
        result_PMDKN_cva_DATA2 = result;
        save result_PMDKN_cva_DATA2 result_PMDKN_cva_DATA2;
    end
elseif cv_flag==2
    if strcmp('DATA1',name) == 1
        result_PMDKN_cvu_DATA1 = result;
        save result_PMDKN_cvu_DATA1 result_PMDKN_cvu_DATA1;
    else
        result_PMDKN_cvu_DATA2 = result;
        save result_PMDKN_cvu_DATA2 result_PMDKN_cvu_DATA2;
    end
elseif cv_flag==3
    if strcmp('DATA1',name) == 1
        result_PMDKN_cvv_DATA1= result;
        save result_PMDKN_cvv_DATA1 result_PMDKN_cvv_DATA1;
    else
        result_PMDKN_cvv_DATA2= result;
        save result_PMDKN_cvv_DATA2 result_PMDKN_cvv_DATA2;
    end
end


end


function result = cv_seed(DATA,seeds,cv_flag,nF,option)
Ns = length(seeds);

result = 0;
for i=1:Ns
    cv_data = cross_validation(DATA.interaction,seeds(i),cv_flag,nF);
    result0 = five_cross(DATA,cv_data,option);
    result = result + result0;
end
result = result/Ns;
[option,result]
end


function cv_data = cross_validation(intMat,seeds,cv_flag,cv)
Ns = length(seeds);
cv_data = cell(Ns,cv);  
for i= 1:Ns
    [Nu,Nv] = size(intMat);      [Nx1,Ny1] = find(intMat==1);  Nuv = length(Nx1);
    rand('state',seeds(i))
    if cv_flag == 1
        index = randperm(Nuv)';
    elseif cv_flag == 2
        index = randperm(Nu)';
    elseif cv_flag == 3
        index = randperm(Nv)';
    end
    step = floor(length(index)/cv);   %
    for j = 1:cv  
        if j < cv
            ii = index((j-1)*step+1:j*step);
        else
            ii = index((j-1)*step+1:end);
        end
        if cv_flag == 1  
            test_data = [Nx1(ii),Ny1(ii)];  
            [indx0,indy0] = find(intMat==0); 
            test_data = [test_data;[indx0,indy0]];   
        elseif cv_flag == 2  
            test_data=[];
            for k=1:length(ii)
                test_data = [test_data;[ii(k)*ones(Nv,1),[1:Nv]']];
            end
        elseif cv_flag==3     
            test_data=[];
            for k=1:length(ii)
                test_data = [test_data;[[1:Nu]',ii(k)*ones(Nu,1)]];
            end
        end
        test_label = [];
        W = ones(size(intMat));
        for s=1:size(test_data,1)
            test_label = [test_label;intMat(test_data(s,1),test_data(s,2))];
            W(test_data(s,1),test_data(s,2)) = 0;
        end
        cv_data{i,j} = {W, test_data, test_label};
    end
end
end
