# Supplementary material for: Projection-Based Neighborhood Non-Negative Matrix Factorization for lncRNA-Protein Interaction Prediction
Source: Front Genet. 2019 Nov 20;10:1148. doi: 10.3389/fgene.2019.01148 (PMC6880730; doi:10.3389/fgene.2019.01148)
Supplement: S1 File — Eps format for all pictures in the manuscript. [file DataSheet_1.zip › code and data/mianZ.m]

clc
clear
%%%%%%%%%%%%%%%%%%%%%%%%%%%%%%%%%%%%%DATA1
load('DATA1.mat');

%%CVa
cv_flag = 1;
main_cv(cv_flag,DATA1,'DATA1');
%%CVl
cv_flag = 2;
main_cv(cv_flag,DATA1,'DATA1');
%%CVp
cv_flag = 3;
main_cv(cv_flag,DATA1,'DATA1');


%%%%%%%%%%%%%%%%%%%%%%%%%%%%%%%%%%%%%DATA2

load('DATA2.mat');
%CVa
cv_flag = 1;
main_cv(cv_flag,DATA2,'DATA2');

%CVl
cv_flag = 2;
main_cv(cv_flag,DATA2,'DATA2');

%CVp
cv_flag = 3;
main_cv(cv_flag,DATA2,'DATA2');
